# Supplementary material for: The missing crystal structure in the series of N,N′,N′′-tris­(pyridinyl)benzene-1,3,5-tricarbox­amides: the 2-pyridinyl derivative
Source: Acta Crystallogr E Crystallogr Commun. 2020 May 1;76(Pt 6):776–9. doi: 10.1107/S2056989020005599 (PMC7273992; doi:10.1107/S2056989020005599)
Supplement: Supplementary file 1 [file e-76-00776-sup1.cif]

##############################################################################
#                                                                            #
# This CIF contains the data in a paper accepted for publication in          #
# Acta Crystallographica Section E. It conforms to the requirements of       #
# Notes for Authors for Acta Crystallographica Section E, and has been       #
# peer reviewed under the auspices of the IUCr Commission on Journals.       #
#                                                                            #
# Full details of the Crystallographic Information File format               #
# are given in the paper "The Crystallographic Information File (CIF):       #
# a New Standard Archive File for Crystallography" by S. R. Hall, F. H.      #
# Allen and I. D. Brown [Acta Cryst. (1991), A47, 655-685].                  #
#                                                                            #
# The current version of the core CIF dictionary is obtainable from          #
# ftp://ftp.iucr.org/pub/cif_core.dic.                                       #
#                                                                            #
# Software is freely available for graphical display of the structure(s)     #
# in this CIF. For information consult the CIF software page                 #
# http://www.iucr.org/resources/cif/software.                                #
#                                                                            #
# This file may be used for bona fide research purposes within the           #
# scientific community so long as proper attribution is given to the journal # 
# article from which it was obtained.                                        #
#                                                                            #
##############################################################################
data_I
_audit_creation_method     'SHELXL-2018/3'
_database_code_depnum_ccdc_archive     'CCDC 1998283'
_chemical_name_systematic
;
<i>N</i>,<i>N</i>',<i>N</i>''-Tris(pyridinyl)benzene-1,3,5-tricarboxamide
;
_chemical_name_common     ?
_chemical_formula_moiety     'C24 H18 N6 O3'
_chemical_formula_sum     'C24 H18 N6 O3'
_chemical_formula_weight     438.44
_chemical_melting_point     ?
_space_group_crystal_system     monoclinic
_space_group_name_H-M_alt     'P 21/n'
_space_group_name_Hall     '-P 2yn'
loop_
    _space_group_symop_operation_xyz
    'x, y, z'
    '-x+1/2, y+1/2, -z+1/2'
    '-x, -y, -z'
    'x-1/2, -y-1/2, z-1/2'
_cell_length_a     8.28070(10)
_cell_length_b     14.15540(10)
_cell_length_c     17.5020(2)
_cell_angle_alpha     90
_cell_angle_beta     98.9200(10)
_cell_angle_gamma     90
_cell_volume     2026.71(4)
_cell_formula_units_Z     4
_cell_measurement_reflns_used     12896
_cell_measurement_theta_min     3.1210
_cell_measurement_theta_max     74.1350
_cell_measurement_temperature     160(2)
_exptl_crystal_description     prism
_exptl_crystal_colour     'pale yellow'
_exptl_crystal_size_max     0.24
_exptl_crystal_size_mid     0.09
_exptl_crystal_size_min     0.09
_exptl_crystal_density_diffrn     1.437
_exptl_crystal_density_meas     ?
_exptl_crystal_density_method     ?
_exptl_crystal_F_000     912
_exptl_absorpt_coefficient_mu     0.813
_exptl_absorpt_correction_type     multi-scan
_exptl_absorpt_process_details
;
(CrysAlisPro; Rigaku OD, 2017)
;
_exptl_absorpt_correction_T_min     0.89836
_exptl_absorpt_correction_T_max     1.00000
_exptl_special_details
;
Data collection and full structure determination
done by Prof. Anthony Linden: anthony.linden@chem.uzh.ch
Solvent used: methanol
Cooling Device: Oxford Instruments Cryojet XL
Crystal mount: on a glass fibre
Frames collected: 1718
Seconds exposure per frame: 1.0-5.0
Degrees rotation per frame: 1.0
Crystal-detector distance (mm): 55.0
Client: Levi Senior
Sample code: LS002
;
_diffrn_ambient_temperature     160(2)
_diffrn_source     'micro-focus sealed X-ray tube'
_diffrn_radiation_type     'Cu K\a'
_diffrn_radiation_wavelength     1.54184
_diffrn_radiation_monochromator     mirror
_diffrn_measurement_device_type
                   'Oxford Diffraction SuperNova, dual radiation diffractometer'
_diffrn_measurement_device     'four-circle \k-geometry diffractometer'
_diffrn_measurement_method     '\w scans'
_diffrn_detector     'CCD area detector'
_diffrn_detector_area_resol_mean     10.3801
_diffrn_reflns_number     19285
_diffrn_reflns_av_R_equivalents     0.0183
_diffrn_reflns_av_unetI/netI     0.0103
_diffrn_reflns_theta_min     4.036
_diffrn_reflns_theta_max     74.230
_diffrn_reflns_theta_full     67.684
_diffrn_measured_fraction_theta_max     0.972
_diffrn_measured_fraction_theta_full     0.991
_diffrn_reflns_limit_h_min     -10
_diffrn_reflns_limit_h_max     10
_diffrn_reflns_limit_k_min     -17
_diffrn_reflns_limit_k_max     17
_diffrn_reflns_limit_l_min     -21
_diffrn_reflns_limit_l_max     18
_diffrn_radiation_probe     x-ray
_refine_special_details     ?
_reflns_number_total     4020
_reflns_number_gt     3786
_reflns_threshold_expression     'I > 2\s(I)'
_refine_ls_structure_factor_coef     Fsqd
_refine_ls_matrix_type     full
_refine_ls_R_factor_all     0.0328
_refine_ls_R_factor_gt     0.0312
_refine_ls_wR_factor_gt     0.0868
_refine_ls_wR_factor_ref     0.0883
_refine_ls_goodness_of_fit_ref     1.048
_refine_ls_restrained_S_all     1.048
_refine_ls_number_reflns     4020
_refine_ls_number_parameters     311
_refine_ls_number_restraints     0
_refine_ls_hydrogen_treatment     mixed
_refine_ls_weighting_scheme     calc
_refine_ls_weighting_details
              'w=1/[\s^2^(Fo^2^)+(0.0474P)^2^+0.5699P] where P=(Fo^2^+2Fc^2^)/3'
_atom_sites_solution_hydrogens     difmap
_atom_sites_solution_primary     dual
_atom_sites_solution_secondary     difmap
_refine_ls_shift/su_max     0.001
_refine_ls_shift/su_mean     0.000
_refine_diff_density_max     0.269
_refine_diff_density_min     -0.166
_refine_ls_extinction_method
;
SHELXL-2018 (Sheldrick, 2015b)
;
_refine_ls_extinction_coef     0.0012(2)
_refine_ls_extinction_expression
                                  'Fc^*^=kFc[1+0.001xFc^2^\l^3^/sin(2\q)]^-1/4^'
loop_
    _atom_type_symbol
    _atom_type_description
    _atom_type_scat_dispersion_real
    _atom_type_scat_dispersion_imag
    _atom_type_scat_source
    'C' 'C' 0.0181 0.0091
                         'International Tables Vol C Tables 4.2.6.8 and 6.1.1.4'
    'H' 'H' 0.0000 0.0000
                         'International Tables Vol C Tables 4.2.6.8 and 6.1.1.4'
    'N' 'N' 0.0311 0.0180
                         'International Tables Vol C Tables 4.2.6.8 and 6.1.1.4'
    'O' 'O' 0.0492 0.0322
                         'International Tables Vol C Tables 4.2.6.8 and 6.1.1.4'
_computing_data_collection
;
CrysAlisPro (Rigaku OD, 2017)
;
_computing_cell_refinement
;
CrysAlisPro (Rigaku OD, 2017)
;
_computing_data_reduction
;
CrysAlisPro (Rigaku OD, 2017)
;
_computing_structure_solution
;
SHELXT2018 (Sheldrick, 2015a)
;
_computing_structure_refinement
;
SHELXL2018 (Sheldrick, 2015b)
;
_computing_molecular_graphics
;
<i>OLEX2</i> (Dolomanov <i>et al.</i>,  2009),
Mercury (Macrae et al., 2020)
;
_computing_publication_material
;
SHELXL2018 (Sheldrick, 2015b) and PLATON (Spek, 2015,
2020)
;
loop_
    _atom_site_type_symbol
    _atom_site_label
    _atom_site_fract_x
    _atom_site_fract_y
    _atom_site_fract_z
    _atom_site_U_iso_or_equiv
    _atom_site_adp_type
    _atom_site_calc_flag
    _atom_site_occupancy
    _atom_site_disorder_assembly
    _atom_site_disorder_group
    O O1 0.36342(11) 0.88417(6) 0.60262(5) 0.0380(2) Uani d 1 . .
    O O2 0.64957(8) 0.57226(5) 0.62868(4) 0.02469(18) Uani d 1 . .
    O O3 -0.13032(8) 0.61942(5) 0.39693(4) 0.02547(18) Uani d 1 . .
    N N1 0.22689(12) 0.90845(6) 0.48097(6) 0.0286(2) Uani d 1 . .
    H H1 0.1826(19) 0.8797(11) 0.4388(9) 0.044(4) Uiso d 1 . .
    N N2 0.47719(10) 0.44612(6) 0.62364(5) 0.02113(19) Uani d 1 . .
    H H2 0.3752(17) 0.4245(10) 0.6088(8) 0.034(4) Uiso d 1 . .
    N N3 0.02167(10) 0.49006(6) 0.37699(5) 0.02058(19) Uani d 1 . .
    H H3 0.1165(18) 0.4642(10) 0.3849(8) 0.033(4) Uiso d 1 . .
    N N4 0.12823(13) 1.03623(7) 0.41011(6) 0.0330(2) Uani d 1 . .
    N N5 0.53774(11) 0.28992(6) 0.64545(6) 0.0271(2) Uani d 1 . .
    N N6 -0.07968(11) 0.34722(6) 0.32839(5) 0.0249(2) Uani d 1 . .
    C C1 0.27688(12) 0.74907(7) 0.52677(6) 0.0211(2) Uani d 1 . .
    C C2 0.39380(12) 0.69079(7) 0.56837(6) 0.0208(2) Uani d 1 . .
    H H201 0.481926 0.717841 0.602596 0.025 Uiso calc 1 . .
    C C3 0.38289(11) 0.59313(7) 0.56032(5) 0.0185(2) Uani d 1 . .
    C C4 0.25660(11) 0.55341(7) 0.50819(6) 0.0183(2) Uani d 1 . .
    H H4 0.249923 0.486807 0.501836 0.022 Uiso calc 1 . .
    C C5 0.14014(11) 0.61163(7) 0.46542(6) 0.0187(2) Uani d 1 . .
    C C6 0.14907(12) 0.70904(7) 0.47598(6) 0.0205(2) Uani d 1 . .
    H H6 0.067381 0.748521 0.448346 0.025 Uiso calc 1 . .
    C C7 0.29370(12) 0.85343(7) 0.54121(6) 0.0245(2) Uani d 1 . .
    C C8 0.21855(13) 1.00767(7) 0.47569(6) 0.0250(2) Uani d 1 . .
    C C9 0.29662(15) 1.06853(8) 0.53146(7) 0.0338(3) Uani d 1 . .
    H H9 0.360791 1.045229 0.577297 0.041 Uiso calc 1 . .
    C C10 0.27774(16) 1.16473(8) 0.51797(8) 0.0375(3) Uani d 1 . .
    H H10 0.329125 1.208782 0.554908 0.045 Uiso calc 1 . .
    C C11 0.18406(15) 1.19619(8) 0.45073(7) 0.0335(3) Uani d 1 . .
    H H11 0.169393 1.261778 0.440413 0.040 Uiso calc 1 . .
    C C12 0.11257(15) 1.12956(8) 0.39909(7) 0.0351(3) Uani d 1 . .
    H H12 0.048082 1.151096 0.352713 0.042 Uiso calc 1 . .
    C C13 0.51468(11) 0.53603(7) 0.60758(6) 0.0189(2) Uani d 1 . .
    C C14 0.58508(12) 0.37816(7) 0.66292(6) 0.0213(2) Uani d 1 . .
    C C15 0.72325(13) 0.40119(8) 0.71560(6) 0.0278(2) Uani d 1 . .
    H H15 0.750539 0.465105 0.728164 0.033 Uiso calc 1 . .
    C C16 0.81959(14) 0.32752(9) 0.74906(7) 0.0354(3) Uani d 1 . .
    H H16 0.916222 0.340277 0.784429 0.043 Uiso calc 1 . .
    C C17 0.77409(14) 0.23553(9) 0.73062(7) 0.0367(3) Uani d 1 . .
    H H17 0.839025 0.184035 0.752419 0.044 Uiso calc 1 . .
    C C18 0.63199(14) 0.22034(8) 0.67976(7) 0.0331(3) Uani d 1 . .
    H H18 0.599003 0.156956 0.668379 0.040 Uiso calc 1 . .
    C C19 -0.00171(11) 0.57413(7) 0.40961(6) 0.0194(2) Uani d 1 . .
    C C20 -0.09362(11) 0.44064(7) 0.32296(6) 0.0201(2) Uani d 1 . .
    C C21 -0.20550(13) 0.48708(8) 0.26842(6) 0.0284(2) Uani d 1 . .
    H H21 -0.208759 0.554101 0.265813 0.034 Uiso calc 1 . .
    C C22 -0.31225(14) 0.43239(9) 0.21791(7) 0.0352(3) Uani d 1 . .
    H H22 -0.391456 0.461449 0.180111 0.042 Uiso calc 1 . .
    C C23 -0.30220(14) 0.33527(9) 0.22314(7) 0.0338(3) Uani d 1 . .
    H H23 -0.374646 0.296219 0.189504 0.041 Uiso calc 1 . .
    C C24 -0.18422(14) 0.29632(8) 0.27848(7) 0.0301(2) Uani d 1 . .
    H H24 -0.176591 0.229419 0.281387 0.036 Uiso calc 1 . .
loop_
    _atom_site_aniso_label
    _atom_site_aniso_U_11
    _atom_site_aniso_U_22
    _atom_site_aniso_U_33
    _atom_site_aniso_U_12
    _atom_site_aniso_U_13
    _atom_site_aniso_U_23
    O1 0.0526(5) 0.0223(4) 0.0315(5) 0.0017(3) -0.0178(4) -0.0036(3)
    O2 0.0165(3) 0.0221(4) 0.0330(4) 0.0004(3) -0.0039(3) -0.0040(3)
    O3 0.0167(3) 0.0225(4) 0.0345(4) 0.0024(3) -0.0045(3) -0.0016(3)
    N1 0.0375(5) 0.0185(4) 0.0254(5) -0.0017(4) -0.0088(4) -0.0016(4)
    N2 0.0151(4) 0.0218(4) 0.0246(4) 0.0011(3) -0.0029(3) 0.0014(3)
    N3 0.0142(4) 0.0212(4) 0.0243(4) 0.0006(3) -0.0033(3) -0.0009(3)
    N4 0.0390(5) 0.0252(5) 0.0306(5) 0.0004(4) -0.0080(4) 0.0027(4)
    N5 0.0246(4) 0.0237(5) 0.0316(5) 0.0024(3) 0.0002(4) 0.0032(4)
    N6 0.0235(4) 0.0226(4) 0.0269(5) -0.0015(3) -0.0011(3) -0.0019(3)
    C1 0.0214(5) 0.0191(5) 0.0220(5) -0.0002(4) 0.0010(4) -0.0009(4)
    C2 0.0187(4) 0.0217(5) 0.0211(5) -0.0012(4) -0.0002(4) -0.0021(4)
    C3 0.0157(4) 0.0208(5) 0.0184(5) 0.0016(4) 0.0011(3) -0.0003(4)
    C4 0.0167(4) 0.0181(4) 0.0198(5) -0.0003(3) 0.0017(4) -0.0006(4)
    C5 0.0152(4) 0.0209(5) 0.0194(5) -0.0008(3) 0.0007(4) 0.0002(4)
    C6 0.0187(4) 0.0200(5) 0.0217(5) 0.0020(4) -0.0002(4) 0.0016(4)
    C7 0.0250(5) 0.0203(5) 0.0260(5) 0.0008(4) -0.0033(4) -0.0013(4)
    C8 0.0264(5) 0.0199(5) 0.0271(5) -0.0004(4) -0.0010(4) 0.0007(4)
    C9 0.0409(6) 0.0229(5) 0.0330(6) -0.0010(5) -0.0090(5) -0.0006(4)
    C10 0.0456(7) 0.0224(6) 0.0411(7) -0.0032(5) -0.0042(5) -0.0048(5)
    C11 0.0385(6) 0.0201(5) 0.0419(7) 0.0033(4) 0.0064(5) 0.0044(5)
    C12 0.0399(6) 0.0283(6) 0.0344(6) 0.0050(5) -0.0032(5) 0.0074(5)
    C13 0.0166(4) 0.0206(5) 0.0185(5) 0.0022(3) 0.0000(3) -0.0039(4)
    C14 0.0181(5) 0.0244(5) 0.0209(5) 0.0025(4) 0.0020(4) 0.0033(4)
    C15 0.0242(5) 0.0328(6) 0.0241(5) -0.0008(4) -0.0033(4) 0.0053(4)
    C16 0.0256(5) 0.0469(7) 0.0305(6) 0.0014(5) -0.0057(4) 0.0143(5)
    C17 0.0303(6) 0.0399(7) 0.0389(7) 0.0108(5) 0.0025(5) 0.0185(5)
    C18 0.0327(6) 0.0260(6) 0.0402(7) 0.0056(5) 0.0042(5) 0.0082(5)
    C19 0.0162(4) 0.0198(5) 0.0210(5) -0.0014(3) -0.0006(4) 0.0031(4)
    C20 0.0159(4) 0.0234(5) 0.0203(5) -0.0013(4) 0.0007(4) -0.0011(4)
    C21 0.0283(5) 0.0277(5) 0.0262(6) 0.0026(4) -0.0049(4) 0.0005(4)
    C22 0.0298(6) 0.0438(7) 0.0272(6) 0.0041(5) -0.0103(5) -0.0030(5)
    C23 0.0266(5) 0.0411(7) 0.0310(6) -0.0065(5) -0.0039(4) -0.0110(5)
    C24 0.0296(5) 0.0261(5) 0.0332(6) -0.0054(4) 0.0005(4) -0.0064(4)
_geom_special_details
;
 All esds (except the esd in the dihedral angle between two l.s. planes)
 are estimated using the full covariance matrix.  The cell esds are taken
 into account individually in the estimation of esds in distances, angles
 and torsion angles; correlations between esds in cell parameters are only
 used when they are defined by crystal symmetry.  An approximate (isotropic)
 treatment of cell esds is used for estimating esds involving l.s. planes.
;
loop_
    _geom_bond_atom_site_label_1
    _geom_bond_atom_site_label_2
    _geom_bond_site_symmetry_2
    _geom_bond_distance
    _geom_bond_publ_flag
    O1 C7 . 1.2189(13) ?
    O2 C13 . 1.2325(12) ?
    O3 C19 . 1.2334(12) ?
    N1 C7 . 1.3578(14) y
    N1 C8 . 1.4085(14) y
    N1 H1 . 0.872(16) ?
    N2 C13 . 1.3499(13) y
    N2 C14 . 1.4163(12) y
    N2 H2 . 0.898(14) ?
    N3 C19 . 1.3468(13) y
    N3 C20 . 1.4195(12) y
    N3 H3 . 0.857(14) ?
    N4 C8 . 1.3319(14) ?
    N4 C12 . 1.3384(15) ?
    N5 C14 . 1.3304(14) ?
    N5 C18 . 1.3395(14) ?
    N6 C20 . 1.3295(14) ?
    N6 C24 . 1.3406(14) ?
    C1 C2 . 1.3890(14) ?
    C1 C6 . 1.3927(13) ?
    C1 C7 . 1.5015(14) ?
    C2 C3 . 1.3910(14) ?
    C2 H201 . 0.9500 ?
    C3 C4 . 1.3951(13) ?
    C3 C13 . 1.4996(13) ?
    C4 C5 . 1.3949(13) ?
    C4 H4 . 0.9500 ?
    C5 C6 . 1.3916(13) ?
    C5 C19 . 1.5032(13) ?
    C6 H6 . 0.9500 ?
    C8 C9 . 1.3846(15) ?
    C9 C10 . 1.3867(16) ?
    C9 H9 . 0.9500 ?
    C10 C11 . 1.3792(18) ?
    C10 H10 . 0.9500 ?
    C11 C12 . 1.3751(17) ?
    C11 H11 . 0.9500 ?
    C12 H12 . 0.9500 ?
    C14 C15 . 1.3923(14) ?
    C15 C16 . 1.3864(16) ?
    C15 H15 . 0.9500 ?
    C16 C17 . 1.3798(19) ?
    C16 H16 . 0.9500 ?
    C17 C18 . 1.3778(18) ?
    C17 H17 . 0.9500 ?
    C18 H18 . 0.9500 ?
    C20 C21 . 1.3883(14) ?
    C21 C22 . 1.3855(16) ?
    C21 H21 . 0.9500 ?
    C22 C23 . 1.3795(18) ?
    C22 H22 . 0.9500 ?
    C23 C24 . 1.3795(16) ?
    C23 H23 . 0.9500 ?
    C24 H24 . 0.9500 ?
loop_
    _geom_angle_atom_site_label_1
    _geom_angle_atom_site_label_2
    _geom_angle_atom_site_label_3
    _geom_angle_site_symmetry_1
    _geom_angle_site_symmetry_3
    _geom_angle
    _geom_angle_publ_flag
    C7 N1 C8 . . 129.27(9) ?
    C7 N1 H1 . . 117.2(10) ?
    C8 N1 H1 . . 113.5(10) ?
    C13 N2 C14 . . 126.40(8) ?
    C13 N2 H2 . . 119.8(9) ?
    C14 N2 H2 . . 113.8(9) ?
    C19 N3 C20 . . 126.29(8) ?
    C19 N3 H3 . . 119.8(9) ?
    C20 N3 H3 . . 113.7(9) ?
    C8 N4 C12 . . 116.92(10) ?
    C14 N5 C18 . . 117.19(10) ?
    C20 N6 C24 . . 116.60(9) ?
    C2 C1 C6 . . 119.46(9) ?
    C2 C1 C7 . . 117.21(9) ?
    C6 C1 C7 . . 123.31(9) ?
    C1 C2 C3 . . 120.54(9) ?
    C1 C2 H201 . . 119.7 ?
    C3 C2 H201 . . 119.7 ?
    C2 C3 C4 . . 119.81(9) ?
    C2 C3 C13 . . 116.71(8) ?
    C4 C3 C13 . . 123.44(9) ?
    C5 C4 C3 . . 119.91(9) ?
    C5 C4 H4 . . 120.0 ?
    C3 C4 H4 . . 120.0 ?
    C6 C5 C4 . . 119.73(9) ?
    C6 C5 C19 . . 117.15(8) ?
    C4 C5 C19 . . 123.07(9) ?
    C5 C6 C1 . . 120.49(9) ?
    C5 C6 H6 . . 119.8 ?
    C1 C6 H6 . . 119.8 ?
    O1 C7 N1 . . 124.07(10) ?
    O1 C7 C1 . . 121.24(9) ?
    N1 C7 C1 . . 114.69(9) ?
    N4 C8 C9 . . 123.85(10) ?
    N4 C8 N1 . . 111.99(9) ?
    C9 C8 N1 . . 124.15(10) ?
    C8 C9 C10 . . 117.58(11) ?
    C8 C9 H9 . . 121.2 ?
    C10 C9 H9 . . 121.2 ?
    C11 C10 C9 . . 119.74(11) ?
    C11 C10 H10 . . 120.1 ?
    C9 C10 H10 . . 120.1 ?
    C12 C11 C10 . . 117.85(11) ?
    C12 C11 H11 . . 121.1 ?
    C10 C11 H11 . . 121.1 ?
    N4 C12 C11 . . 124.06(11) ?
    N4 C12 H12 . . 118.0 ?
    C11 C12 H12 . . 118.0 ?
    O2 C13 N2 . . 123.84(9) ?
    O2 C13 C3 . . 119.29(9) ?
    N2 C13 C3 . . 116.86(8) ?
    N5 C14 C15 . . 123.69(10) ?
    N5 C14 N2 . . 112.64(9) ?
    C15 C14 N2 . . 123.65(10) ?
    C16 C15 C14 . . 117.61(11) ?
    C16 C15 H15 . . 121.2 ?
    C14 C15 H15 . . 121.2 ?
    C17 C16 C15 . . 119.52(11) ?
    C17 C16 H16 . . 120.2 ?
    C15 C16 H16 . . 120.2 ?
    C18 C17 C16 . . 118.25(11) ?
    C18 C17 H17 . . 120.9 ?
    C16 C17 H17 . . 120.9 ?
    N5 C18 C17 . . 123.69(11) ?
    N5 C18 H18 . . 118.2 ?
    C17 C18 H18 . . 118.2 ?
    O3 C19 N3 . . 124.04(9) ?
    O3 C19 C5 . . 119.95(9) ?
    N3 C19 C5 . . 116.00(8) ?
    N6 C20 C21 . . 124.15(9) ?
    N6 C20 N3 . . 113.61(9) ?
    C21 C20 N3 . . 122.20(9) ?
    C22 C21 C20 . . 117.76(11) ?
    C22 C21 H21 . . 121.1 ?
    C20 C21 H21 . . 121.1 ?
    C23 C22 C21 . . 119.24(11) ?
    C23 C22 H22 . . 120.4 ?
    C21 C22 H22 . . 120.4 ?
    C24 C23 C22 . . 118.28(10) ?
    C24 C23 H23 . . 120.9 ?
    C22 C23 H23 . . 120.9 ?
    N6 C24 C23 . . 123.93(11) ?
    N6 C24 H24 . . 118.0 ?
    C23 C24 H24 . . 118.0 ?
loop_
    _geom_torsion_atom_site_label_1
    _geom_torsion_atom_site_label_2
    _geom_torsion_atom_site_label_3
    _geom_torsion_atom_site_label_4
    _geom_torsion_site_symmetry_1
    _geom_torsion_site_symmetry_2
    _geom_torsion_site_symmetry_3
    _geom_torsion_site_symmetry_4
    _geom_torsion
    _geom_torsion_publ_flag
    C6 C1 C2 C3 . . . . -0.78(15) ?
    C7 C1 C2 C3 . . . . 177.55(9) ?
    C1 C2 C3 C4 . . . . 2.12(14) ?
    C1 C2 C3 C13 . . . . -179.99(9) ?
    C2 C3 C4 C5 . . . . -1.17(14) ?
    C13 C3 C4 C5 . . . . -178.92(9) ?
    C3 C4 C5 C6 . . . . -1.09(14) ?
    C3 C4 C5 C19 . . . . -178.46(9) ?
    C4 C5 C6 C1 . . . . 2.44(14) ?
    C19 C5 C6 C1 . . . . 179.97(9) ?
    C2 C1 C6 C5 . . . . -1.51(15) ?
    C7 C1 C6 C5 . . . . -179.73(9) ?
    C8 N1 C7 O1 . . . . -1.7(2) ?
    C8 N1 C7 C1 . . . . 178.72(10) ?
    C2 C1 C7 O1 . . . . -25.98(15) ?
    C6 C1 C7 O1 . . . . 152.27(11) ?
    C2 C1 C7 N1 . . . . 153.59(10) ?
    N1 C7 C1 C6 . . . . -28.16(15) y
    C12 N4 C8 C9 . . . . -0.62(18) ?
    C12 N4 C8 N1 . . . . -179.82(11) ?
    C7 N1 C8 N4 . . . . -173.33(11) ?
    C7 N1 C8 C9 . . . . 7.5(2) y
    N4 C8 C9 C10 . . . . 0.56(19) ?
    N1 C8 C9 C10 . . . . 179.66(11) ?
    C8 C9 C10 C11 . . . . -0.2(2) ?
    C9 C10 C11 C12 . . . . -0.1(2) ?
    C8 N4 C12 C11 . . . . 0.30(19) ?
    C10 C11 C12 N4 . . . . 0.1(2) ?
    C14 N2 C13 O2 . . . . -3.35(16) ?
    C14 N2 C13 C3 . . . . 175.81(9) ?
    C2 C3 C13 O2 . . . . -25.12(13) ?
    C4 C3 C13 O2 . . . . 152.69(9) ?
    C2 C3 C13 N2 . . . . 155.68(9) ?
    N2 C13 C3 C4 . . . . -26.51(13) y
    C18 N5 C14 C15 . . . . -1.58(16) ?
    C18 N5 C14 N2 . . . . -179.99(9) ?
    C13 N2 C14 N5 . . . . -155.86(10) ?
    C13 N2 C14 C15 . . . . 25.72(15) y
    N5 C14 C15 C16 . . . . 2.67(16) ?
    N2 C14 C15 C16 . . . . -179.09(10) ?
    C14 C15 C16 C17 . . . . -1.39(17) ?
    C15 C16 C17 C18 . . . . -0.75(18) ?
    C14 N5 C18 C17 . . . . -0.81(17) ?
    C16 C17 C18 N5 . . . . 1.96(19) ?
    C20 N3 C19 O3 . . . . 0.87(16) ?
    C20 N3 C19 C5 . . . . 179.93(9) ?
    C6 C5 C19 O3 . . . . -26.11(13) ?
    C4 C5 C19 O3 . . . . 151.33(10) ?
    C6 C5 C19 N3 . . . . 154.80(9) ?
    N3 C19 C5 C4 . . . . -27.77(13) y
    C24 N6 C20 C21 . . . . -1.56(15) ?
    C24 N6 C20 N3 . . . . -179.45(9) ?
    C19 N3 C20 N6 . . . . -148.25(10) ?
    C19 N3 C20 C21 . . . . 33.81(15) y
    N6 C20 C21 C22 . . . . 1.87(16) ?
    N3 C20 C21 C22 . . . . 179.58(10) ?
    C20 C21 C22 C23 . . . . -0.70(17) ?
    C21 C22 C23 C24 . . . . -0.59(18) ?
    C20 N6 C24 C23 . . . . 0.12(16) ?
    C22 C23 C24 N6 . . . . 0.93(18) ?
loop_
    _geom_hbond_atom_site_label_D
    _geom_hbond_atom_site_label_H
    _geom_hbond_atom_site_label_A
    _geom_hbond_site_symmetry_A
    _geom_hbond_distance_DH
    _geom_hbond_distance_HA
    _geom_hbond_distance_DA
    _geom_hbond_angle_DHA
    _geom_hbond_publ_flag
    N2 H2 O3 3_566 0.898(14) 2.108(14) 2.9866(11) 165.6(13) yes
    N3 H3 O2 3_666 0.857(14) 2.054(14) 2.8781(11) 160.9(13) yes
_shelx_space_group_comment
;
The symmetry employed for this shelxl refinement is uniquely defined
by the following loop, which should always be used as a source of
symmetry information in preference to the above space-group names.
They are only intended as comments.
;
_shelx_estimated_absorpt_T_min     ?
_shelx_estimated_absorpt_T_max     ?
_shelx_hkl_file
;
   0   0  -2 1887.89    6.68
   0   0  -2 1856.19    6.56
   0   0  -3   -0.01    0.19
   0   0  -3    0.57    0.22
   0   0  -3   -0.04    0.20
   0   0   4  163.99    2.57
   0   0  -4  164.14    2.66
   0   0  -4  163.34    2.80
   0   0  -4  164.57    2.79
   0   0  -5    0.09    0.25
   0   0  -5   -0.17    0.30
   0   0   5    0.56    0.24
   0   0  -5    0.22    0.29
   0   0  -6  365.44    5.00
   0   0  -6  339.33    5.10
   0   0   6  354.71    4.69
   0   0  -6  348.85    5.06
   0   0  -7    0.03    0.31
   0   0  -7   -0.15    0.31
   0   0   7    0.38    0.33
   0   0   7    0.25    0.30
   0   0  -7    0.04    0.33
   0   0  -8 1363.64   11.43
   0   0   8 1364.71   11.37
   0   0   8 1358.27   10.87
   0   0  -8 1339.89   12.29
   0   0   8 1392.94    9.21
   0   0  -8 1346.95   11.73
   0   0  -9   -0.26    0.33
   0   0   9   -0.47    0.33
   0   0  -9   -0.01    0.41
   0   0   9    0.65    0.37
   0   0  -9   -0.68    0.42
   0   0  10  132.15    3.95
   0   0 -10  132.60    4.26
   0   0  10  135.95    3.91
   0   0 -10  131.93    4.51
   0   0 -11   -1.14    0.54
   0   0  12   93.52    4.86
   0   0 -12   80.28    4.00
   0   0  13    0.31    0.63
   0   0 -14  429.72    4.56
   0   0 -14  433.68    5.05
   0   0 -15    0.28    0.35
   0   1   0    0.56    0.11
   0  -1   0    0.19    0.07
   0  -1  -1 1005.61    3.21
   0  -1  -1  962.23    4.59
   0  -1  -1 1002.13    5.26
   0  -1  -1 1007.47    3.13
   0   1  -1 1007.90    3.46
   0  -1   1  965.31    4.44
   0  -1  -2   10.62    0.49
   0  -1   2   12.06    0.64
   0  -1  -2   11.13    0.43
   0   1  -2   11.24    0.37
   0   1   2   11.23    0.59
   0  -1  -2   11.78    0.68
   0  -1   2   11.04    0.57
   0   1  -3 4986.48   14.57
   0  -1   3 5203.58   13.71
   0   1  -3 5101.20   14.57
   0  -1  -3 5198.03   13.02
   0   1  -4 1590.36    9.31
   0   1  -4 1582.54    8.82
   0  -1  -4 1562.03    8.40
   0  -1   4 1643.97    9.33
   0  -1   4 1559.66    8.50
   0  -1   4 1581.51    4.82
   0  -1  -4 1606.88    7.49
   0   1  -4 1590.67    9.25
   0  -1  -4 1615.48    9.61
   0  -1  -5  695.31    6.37
   0  -1   5  686.86    6.31
   0   1  -5  726.33    6.88
   0  -1  -5  701.23    5.74
   0   1  -5  710.71    6.53
   0   1  -5  716.79    7.04
   0  -1   5  693.08    6.69
   0  -1   5  710.74    3.85
   0  -1  -5  714.53    7.00
   0   1  -6   65.46    2.27
   0   1  -6   59.81    2.11
   0  -1   6   61.66    1.29
   0   1  -6   61.17    2.30
   0   1   6   59.69    1.76
   0  -1   6   62.48    2.19
   0  -1   6   57.64    2.02
   0  -1  -6   62.89    1.93
   0  -1  -6   60.41    2.12
   0  -1  -6   59.14    2.21
   0   1  -7  417.76    6.18
   0  -1  -7  390.13    5.84
   0  -1   7  378.73    5.54
   0  -1   7  412.60    6.03
   0  -1  -7  407.51    5.42
   0  -1  -7  401.76    6.13
   0   1  -7  405.47    6.42
   0   1   7  409.70    4.98
   0  -1   7  390.74    3.54
   0  -1  -8   85.63    2.67
   0   1   8   85.10    2.19
   0  -1   8   83.99    2.95
   0   1  -8   80.83    2.97
   0   1   8   81.37    2.42
   0   1  -8   82.16    3.13
   0  -1  -8   81.78    2.98
   0  -1  -8   81.00    2.94
   0  -1   8   86.24    2.83
   0  -1   9   79.39    2.92
   0   1   9   81.47    3.04
   0  -1  -9   82.98    3.21
   0  -1  -9   79.06    3.15
   0   1   9   79.89    3.59
   0   1   9   78.45    2.55
   0  -1  -9   81.95    2.84
   0  -1   9   79.61    3.08
   0   1  -9   79.79    3.21
   0   1  -9   75.84    3.26
   0  -1  10  410.20    7.00
   0  -1  10  396.60    7.26
   0   1  10  400.35    7.12
   0  -1 -10  393.39    7.52
   0   1 -10  390.79    7.98
   0   1  10  408.29    8.65
   0  -1 -10  418.29    7.70
   0  -1 -11   59.60    3.14
   0   1 -11   60.35    3.40
   0  -1 -11   63.06    3.15
   0   1  11   64.77    3.72
   0  -1  11   59.31    2.99
   0   1 -12    2.94    0.88
   0   1  12    2.08    0.78
   0   1 -13   -0.35    0.28
   0   1 -13   -0.09    0.30
   0   1  13    0.61    0.69
   0   1 -13    0.50    0.56
   0   1 -14  214.34    3.31
   0  -1  14  217.17    8.34
   0   1 -14  213.55    3.61
   0   1 -15   74.40    1.99
   0   1 -15   71.38    2.13
   0   1 -16   53.48    1.69
   0   1 -16   53.77    1.85
   0   1 -17  417.23    4.87
   0   1 -17  410.85    4.53
   0  -2   0  772.19    4.73
   0   2   0  790.26    4.84
   0  -2  -1   58.43    1.70
   0  -2  -1   59.46    1.53
   0  -2   1   56.24    1.43
   0   2  -1   56.10    1.42
   0  -2  -1   58.14    1.16
   0   2  -1   57.03    1.35
   0   2  -1   57.63    1.26
   0   2   1   54.30    1.31
   0  -2   1   57.27    1.47
   0  -2  -2  563.04    3.35
   0  -2  -2  579.83    5.07
   0   2  -2  557.21    3.74
   0  -2  -2  572.22    5.66
   0  -2   2  557.14    4.84
   0   2   2  549.30    4.55
   0  -2  -2  566.39    3.30
   0  -2  -3 2198.69   11.82
   0   2   3 2189.53   10.29
   0   2  -3 2175.56    7.22
   0  -2  -3 2179.23    7.03
   0  -2   4 2043.11   11.68
   0  -2  -4 2036.18   12.15
   0  -2  -4 2041.10    7.76
   0   2  -4 2044.34    6.54
   0   2   4 2028.69   11.24
   0   2  -5    2.14    0.48
   0   2   5    3.34    0.58
   0  -2  -5    2.59    0.34
   0  -2  -5    2.75    0.60
   0  -2   5    3.41    0.61
   0   2  -5    3.01    0.57
   0  -2   5    2.58    0.48
   0  -2  -6  148.66    2.72
   0  -2  -6  142.29    3.72
   0  -2   6  154.17    3.46
   0   2   6  148.65    3.73
   0   2  -6  149.92    3.77
   0   2   6  149.38    2.39
   0   2  -6  153.98    3.73
   0  -2   6  150.18    3.71
   0   2   7 1792.31   14.15
   0  -2   7 1839.03   12.76
   0   2   7 1821.17    9.16
   0  -2   7 1864.38   14.05
   0   2  -7 1887.97   14.12
   0   2  -7 1864.77   14.48
   0  -2  -7 1845.43   14.14
   0  -2  -7 1871.43   10.58
   0   2   8  970.12    8.60
   0  -2   8  933.30    9.76
   0   2  -8  989.27   10.92
   0  -2   8  934.71   10.60
   0  -2  -8  964.24    8.34
   0  -2  -8  937.07   10.65
   0   2   8  956.73   11.30
   0   2  -8  976.10   11.32
   0   2   9   23.20    1.93
   0  -2  -9   24.43    1.86
   0   2  -9   25.76    2.00
   0  -2   9   23.11    1.80
   0  -2  -9   22.93    1.41
   0  -2   9   26.05    1.76
   0   2  10  911.51   12.78
   0  -2 -10  873.44   11.55
   0  -2  10  896.53   11.68
   0  -2  10  892.70   10.71
   0   2  11   34.91    2.72
   0  -2  11   32.00    2.36
   0  -2 -11   35.23    2.47
   0   2 -11   34.17    2.66
   0   2 -12   28.81    2.58
   0   2  12   29.12    2.64
   0  -2  12   30.85    2.43
   0   2 -13  136.50    2.85
   0   2 -13  140.96    2.53
   0   2 -13  139.86    2.62
   0   2 -14    8.55    0.72
   0   2 -14    9.27    0.80
   0   2 -14    8.33    0.67
   0   2 -15   14.69    0.94
   0   2 -15   13.85    0.99
   0   2 -16   13.66    0.91
   0   2 -16   14.78    1.02
   0   2 -17  252.10    3.86
   0   2 -17  254.43    3.64
   0   2 -18   13.64    0.88
   0   2 -18   12.22    0.79
   0   2 -19  501.74    4.26
   0  -3   0    0.04    0.22
   0   3   0   -0.08    0.19
   0   3   0    0.09    0.21
   0   3  -1  260.19    3.59
   0  -3  -1  254.50    3.08
   0   3  -1  258.14    3.35
   0   3  -1  257.41    3.37
   0  -3  -1  260.21    4.29
   0   3   1  250.47    3.37
   0  -3   1  255.41    3.66
   0  -3  -2  321.21    3.21
   0  -3   2  311.22    4.26
   0  -3  -2  305.54    4.87
   0   3  -2  311.28    3.54
   0  -3  -2  310.28    4.39
   0  -3  -3   21.64    1.39
   0  -3   3   19.75    1.17
   0   3   3   20.07    1.09
   0  -3  -3   21.11    0.77
   0   3  -3   19.81    0.89
   0  -3   4  248.81    4.23
   0  -3   4  232.49    4.38
   0   3  -4  244.75    4.28
   0  -3  -4  245.88    2.63
   0   3  -4  245.78    4.37
   0   3  -4  238.27    2.97
   0  -3  -4  239.43    4.73
   0   3   4  245.94    4.09
   0   3  -5   46.28    2.08
   0   3  -5   44.46    1.17
   0  -3  -5   42.54    2.11
   0   3   5   46.80    1.95
   0   3  -5   47.30    2.07
   0  -3  -5   44.04    1.22
   0  -3   5   46.15    2.10
   0  -3   5   45.51    1.93
   0   3  -6 1471.99   12.46
   0  -3  -6 1439.61   12.84
   0   3   6 1445.76   11.86
   0  -3  -6 1493.75    7.81
   0  -3   6 1481.80   11.57
   0  -3   6 1479.34   12.66
   0  -3  -7   16.07    0.91
   0  -3   7   13.93    1.35
   0   3  -7   13.81    1.35
   0  -3  -7   14.31    1.41
   0   3   7   14.19    1.31
   0  -3   7   14.96    1.26
   0   3   8    1.38    0.62
   0  -3  -8    0.42    0.39
   0   3   8    1.15    0.45
   0  -3   8    0.06    0.37
   0  -3   8    0.72    0.46
   0   3  -8    1.03    0.60
   0   3   9  905.56   11.80
   0  -3   9  906.19   11.96
   0   3  -9  924.43   12.38
   0  -3   9  946.73   10.84
   0   3   9  875.49    9.60
   0  -3  -9  886.28   11.76
   0  -3 -10  382.34    8.08
   0  -3  10  399.82    7.35
   0   3 -10  371.11    8.39
   0  -3  10  387.88    8.24
   0   3  10  402.76    8.43
   0  -3 -11   75.89    3.75
   0  -3  11   84.19    4.08
   0   3 -11   81.69    4.21
   0   3  11   79.44    4.02
   0   3 -12    0.72    0.31
   0   3 -12    1.40    0.35
   0   3 -12    2.41    0.82
   0  -3  12    1.90    0.68
   0   3 -13  123.65    5.81
   0   3 -13  124.66    2.78
   0   3 -13  124.07    2.53
   0   3 -13  125.51    2.47
   0   3 -14   45.89    1.75
   0   3 -14   48.73    3.78
   0   3 -14   47.99    1.63
   0   3 -14   48.47    1.58
   0   3 -15    1.71    0.41
   0   3 -15    0.96    0.29
   0   3 -15    1.43    0.43
   0   3 -16   49.55    1.56
   0   3 -16   51.33    1.72
   0   3 -16   50.28    1.83
   0   3 -17  209.32    3.35
   0   3 -17  212.55    3.57
   0   3 -18   95.13    2.22
   0   3 -18   95.01    2.11
   0   3 -19    2.89    0.40
   0   3 -19    2.73    0.38
   0   3 -20    6.43    0.44
   0  -4   0  416.65    5.02
   0   4   0  409.52    4.57
   0   4   0  425.83    5.25
   0   4  -1   10.02    0.79
   0  -4  -1   13.89    0.88
   0   4  -1    9.76    0.80
   0   4   1    9.37    0.81
   0  -4  -1    9.30    1.04
   0   4  -1   12.91    0.97
   0  -4   1    8.53    0.80
   0   4   1   10.25    0.71
   0  -4  -2  165.06    3.69
   0  -4  -2  174.27    4.24
   0   4   2  156.86    3.15
   0  -4   2  166.32    3.62
   0  -4   2  177.45    3.69
   0   4  -2  171.61    3.15
   0   4  -2  183.11    3.50
   0  -4  -2  174.73    2.86
   0   4   3  136.16    3.04
   0  -4  -3  135.95    2.33
   0   4  -3  140.00    3.29
   0  -4  -3  129.79    3.40
   0  -4   3  136.23    3.35
   0   4  -3  136.55    2.75
   0  -4  -3  139.67    3.94
   0  -4   3  136.84    3.45
   0  -4  -3  128.65    2.21
   0  -4   4  371.57    6.09
   0   4   4  366.07    5.26
   0   4  -4  374.61    5.76
   0  -4  -4  362.86    6.52
   0   4  -4  368.13    4.45
   0  -4  -4  352.33    3.35
   0  -4   5    9.52    1.02
   0  -4  -5   10.23    0.56
   0   4   5   10.56    0.98
   0   4  -5   11.98    1.15
   0  -4  -5   10.49    1.24
   0   4  -5   11.08    0.76
   0  -4   5   11.45    1.18
   0  -4   6   45.03    2.40
   0  -4  -6   40.72    2.41
   0  -4   6   43.63    2.17
   0   4  -6   45.04    2.32
   0   4   6   41.39    2.06
   0  -4  -7  482.08    8.51
   0  -4   7  522.24    8.62
   0  -4   7  517.48    7.73
   0   4  -7  472.45    8.12
   0   4   7  489.33    7.40
   0   4   7  480.92    7.51
   0   4   8  200.93    5.23
   0   4  -8  201.38    5.71
   0  -4   8  208.63    5.76
   0  -4  -8  204.94    5.85
   0  -4   8  206.35    5.09
   0   4   8  194.50    4.84
   0   4  -9 1363.71   15.88
   0   4   9 1369.94   14.46
   0  -4   9 1385.88   13.88
   0   4   9 1394.59   13.37
   0  -4  -9 1365.47   15.58
   0  -4   9 1381.36   15.67
   0  -4  10   45.74    3.03
   0   4 -10   48.16    3.17
   0   4  10   41.34    2.67
   0  -4  10   47.14    2.67
   0  -4 -10   42.65    2.89
   0  -4  11   39.49    2.97
   0  -4 -11   38.72    2.84
   0   4 -11   36.34    2.92
   0   4 -12   26.59    1.27
   0   4 -12   28.19    1.20
   0   4 -12   28.42    1.22
   0  -4  12   28.53    2.67
   0   4 -12   25.10    2.59
   0   4 -12   28.05    1.20
   0   4 -13    1.89    0.46
   0   4 -13    1.64    0.41
   0   4 -13    1.90    0.41
   0   4 -13    1.43    0.37
   0   4 -14   65.93    1.89
   0   4 -14   65.94    2.12
   0   4 -14   65.72    1.95
   0   4 -14   66.78    1.89
   0   4 -15   60.29    1.76
   0   4 -15   60.25    1.88
   0   4 -15   63.81    1.84
   0   4 -15   60.94    2.05
   0   4 -16   82.36    2.03
   0   4 -16   82.54    2.19
   0   4 -16   81.86    2.33
   0   4 -17   39.11    1.56
   0   4 -17   38.06    1.30
   0   4 -17   41.89    1.52
   0   4 -18   65.59    1.76
   0   4 -18   68.19    1.88
   0   4 -19    6.34    0.54
   0   4 -19    7.55    0.59
   0   4 -20   81.10    1.46
   0  -5   0    0.14    0.29
   0  -5   0    0.10    0.31
   0   5   0    0.03    0.32
   0   5   0    0.09    0.26
   0  -5  -1   28.46    1.72
   0  -5  -1   28.11    1.42
   0   5   1   29.03    1.66
   0  -5   1   26.99    1.57
   0  -5  -1   28.04    1.91
   0  -5   1   26.99    1.66
   0   5  -1   28.25    1.52
   0   5  -1   26.83    1.53
   0   5  -1   27.70    1.44
   0   5   1   30.00    1.53
   0   5   1   27.94    1.31
   0   5   2    2.00    0.39
   0  -5   2    2.56    0.59
   0  -5  -2    3.89    0.89
   0   5   2    3.27    0.65
   0   5   2    2.54    0.52
   0  -5   2    1.59    0.59
   0   5  -2    2.10    0.52
   0  -5  -2    1.92    0.58
   0  -5  -2    2.84    0.48
   0   5  -2    2.18    0.51
   0  -5  -3    3.14    0.46
   0  -5  -3    3.99    0.92
   0  -5  -3    5.25    0.57
   0   5  -3    3.25    0.62
   0   5  -3    3.57    0.58
   0   5   3    3.74    0.59
   0  -5   3    4.74    0.81
   0  -5  -3    2.79    0.66
   0  -5   3    3.97    0.75
   0   5   3    3.64    0.64
   0  -5   4   37.38    2.13
   0  -5   4   39.39    2.09
   0  -5  -4   37.11    2.36
   0   5  -4   39.13    2.04
   0   5   4   37.84    1.85
   0  -5  -4   35.40    1.17
   0   5   4   37.41    2.06
   0   5  -4   36.15    1.62
   0  -5   5   42.44    2.39
   0   5  -5   45.94    1.79
   0  -5   5   50.80    2.45
   0  -5  -5   45.49    2.67
   0   5  -5   43.55    2.31
   0   5   5   43.08    2.06
   0   5   5   44.26    2.31
   0  -5   6   55.09    2.66
   0   5   6   59.65    2.73
   0  -5   6   58.96    3.00
   0   5  -6   58.82    2.87
   0   5   6   62.59    2.61
   0  -5  -6   56.35    3.07
   0  -5  -7  133.71    4.88
   0   5  -7  139.60    4.70
   0  -5   7  147.54    4.95
   0   5   7  134.91    4.27
   0  -5   7  138.73    4.35
   0   5   7  132.97    4.05
   0  -5   8    3.35    0.75
   0  -5   8    3.22    0.91
   0  -5  -8    4.83    1.12
   0   5   8    2.49    0.64
   0   5  -8    2.67    0.89
   0   5   8    4.39    0.82
   0   5  -9  422.88    9.31
   0  -5  -9  405.83    9.19
   0  -5   9  413.13    9.25
   0   5   9  420.45    8.01
   0   5   9  412.26    7.96
   0  -5   9  424.46    8.21
   0   5  10   30.54    2.27
   0   5 -10   29.54    2.61
   0  -5 -10   31.11    2.64
   0  -5  10   29.31    2.65
   0  -5  11   30.02    2.83
   0  -5 -11   29.60    2.63
   0   5 -11   27.79    2.64
   0   5 -11   28.55    1.21
   0   5 -11   29.54    1.31
   0   5 -11   29.09    1.17
   0   5 -12   52.25    1.69
   0   5 -12   53.38    1.67
   0   5 -12   45.28    3.58
   0   5 -12   48.71    1.77
   0  -5  12   56.26    3.94
   0   5 -12   51.54    1.66
   0   5 -13   25.77    1.22
   0   5 -13   27.75    1.26
   0   5 -13   25.86    1.23
   0   5 -13   26.62    1.35
   0  -5  13   27.65    2.78
   0   5 -14   25.28    1.36
   0   5 -14   24.46    1.22
   0   5 -14   25.63    1.21
   0   5 -14   24.99    1.19
   0   5 -15    0.90    0.35
   0   5 -15    0.58    0.31
   0   5 -15    1.22    0.44
   0   5 -16   23.51    1.20
   0   5 -16   23.98    1.28
   0   5 -16   23.41    1.12
   0   5 -16   23.31    1.08
   0   5 -17    0.10    0.30
   0   5 -17    0.42    0.27
   0   5 -17    0.42    0.38
   0   5 -18   15.74    0.92
   0   5 -18   15.49    0.77
   0   5 -18   16.56    0.90
   0   5 -19    9.72    0.64
   0   5 -19   10.19    0.66
   0   5 -20   23.09    0.78
   0   6   0  437.42    6.79
   0  -6   0  416.70    7.97
   0   6   0  421.08    6.37
   0   6   0  424.54    5.87
   0  -6   0  423.93    7.27
   0  -6   0  436.19    6.50
   0  -6   1 1838.19   15.11
   0   6  -1 1916.23   13.13
   0   6  -1 1960.60   14.10
   0   6   1 1975.15   12.04
   0  -6  -1 1994.41   17.53
   0   6   1 1960.26   13.50
   0  -6   1 1894.57   14.24
   0   6   1 1988.04   14.90
   0  -6  -1 1875.33   15.41
   0  -6  -1 1895.27   12.99
   0   6  -1 1952.18   14.12
   0  -6   2  358.73    6.55
   0   6  -2  345.18    5.82
   0   6   2  347.45    4.94
   0   6   2  332.99    6.30
   0  -6  -2  358.66    6.85
   0  -6   2  359.60    6.74
   0   6  -2  342.96    5.85
   0   6   2  333.36    5.55
   0  -6  -2  347.35    5.25
   0  -6  -2  354.69    7.55
   0  -6  -3   40.01    1.69
   0   6   3   41.33    2.28
   0  -6   3   39.17    2.29
   0   6   3   45.80    1.73
   0  -6  -3   42.28    1.63
   0   6  -3   41.98    2.17
   0   6  -3   42.33    2.02
   0  -6   3   43.94    2.41
   0   6   3   39.58    1.96
   0  -6  -3   38.74    2.59
   0  -6  -3   40.18    2.37
   0   6   4   54.48    2.70
   0   6   4   55.08    1.88
   0  -6   4   49.80    2.60
   0  -6   4   57.41    2.88
   0   6  -4   55.64    2.28
   0   6   4   54.38    2.35
   0  -6  -4   57.15    3.20
   0   6  -4   55.37    2.64
   0  -6   5   13.44    1.42
   0   6   5   11.99    1.33
   0   6  -5   12.25    1.06
   0  -6  -5   12.25    1.55
   0  -6   5   13.53    1.52
   0   6  -5   12.31    1.36
   0   6   5   12.64    1.21
   0  -6   6   17.35    1.67
   0   6   6   18.08    1.49
   0  -6   6   17.02    1.76
   0   6   6   17.66    1.67
   0   6  -6   16.96    1.67
   0  -6  -6   18.92    1.92
   0   6  -7  145.13    5.08
   0  -6   7  149.95    4.91
   0   6   7  150.99    4.41
   0  -6  -7  154.65    5.65
   0  -6   7  154.75    5.48
   0   6   7  146.67    4.83
   0   6   8    1.74    0.60
   0  -6   8    3.26    0.90
   0  -6   8    1.53    0.69
   0   6  -8    2.43    0.76
   0  -6  -8    1.68    0.69
   0  -6   9  154.68    5.34
   0  -6   9  153.16    6.02
   0   6  -9  155.90    5.95
   0  -6  -9  160.24    6.15
   0   6   9  150.47    5.23
   0  -6 -10  127.26    5.63
   0   6  10  133.56    5.03
   0   6 -10  131.03    2.54
   0   6 -10  129.13    5.72
   0  -6  10  136.84    5.95
   0   6 -11  200.36    3.33
   0   6 -11  201.94    7.49
   0  -6 -11  197.19    7.09
   0   6 -11  204.54    3.19
   0   6 -11  204.70    3.26
   0  -6  11  211.68    7.73
   0   6 -11  204.66    3.53
   0  -6  12   58.33    4.22
   0   6 -12   56.53    1.76
   0   6 -12   56.78    1.93
   0   6 -12   55.64    1.79
   0   6 -12   58.55    4.20
   0   6 -12   55.65    1.77
   0   6 -13   70.16    2.21
   0   6 -13   69.11    2.00
   0   6 -13   69.86    2.02
   0   6 -13   65.80    1.98
   0   6 -14    7.00    0.78
   0   6 -14    6.46    0.70
   0   6 -14    5.52    0.62
   0   6 -14    5.88    0.63
   0   6 -15   26.79    1.24
   0   6 -15   27.55    1.26
   0   6 -15   27.15    1.39
   0   6 -15   26.27    1.29
   0   6 -16   22.96    1.11
   0   6 -16   23.63    1.27
   0   6 -16   23.61    1.09
   0   6 -16   22.78    1.18
   0   6 -17  233.18    3.63
   0   6 -17  237.50    3.45
   0   6 -17  228.23    2.98
   0   6 -17  237.30    3.21
   0   6 -18    5.18    0.55
   0   6 -18    6.22    0.50
   0   6 -18    5.89    0.57
   0   6 -19   44.27    1.25
   0   6 -19   46.18    1.25
   0   6 -20    2.64    0.28
   0  -7   0    0.16    0.69
   0  -7   0    1.17    0.58
   0  -7   0   -0.13    0.38
   0   7   0    0.13    0.37
   0   7   0    0.28    0.37
   0   7   0    0.05    0.38
   0   7   1  965.11   10.41
   0   7   1  955.13    9.39
   0   7  -1  953.76   10.99
   0  -7  -1  990.81   13.64
   0  -7   1  961.45   12.14
   0   7   1  973.12   11.53
   0  -7   1  962.65   11.17
   0  -7  -1  950.65   12.19
   0  -7  -1 1003.17   10.46
   0   7  -1 1008.57   11.10
   0   7  -1  993.17   10.38
   0   7   2  576.13    8.03
   0   7   2  621.19    7.22
   0  -7  -2  616.94   11.03
   0   7  -2  620.64    8.69
   0  -7   2  616.11    9.71
   0  -7  -2  605.44    7.81
   0   7   2  600.05    9.25
   0  -7  -2  605.88    9.84
   0  -7   2  641.44    9.52
   0   7  -2  602.83    8.45
   0   7  -3   36.29    2.21
   0  -7  -3   33.36    2.38
   0   7   3   36.76    2.37
   0   7   3   35.59    1.67
   0  -7   3   34.24    2.37
   0   7   3   33.99    1.97
   0   7  -3   34.39    2.04
   0  -7   3   31.90    2.26
   0  -7  -3   37.69    2.83
   0  -7  -4    0.07    0.58
   0   7  -4    0.23    0.41
   0   7  -4   -0.43    0.34
   0   7   4   -0.38    0.35
   0  -7   4   -0.30    0.45
   0  -7   4   -0.06    0.55
   0   7   4   -0.12    0.38
   0   7  -5  270.35    6.60
   0  -7   5  273.03    6.85
   0   7   5  270.73    6.76
   0  -7  -5  267.02    7.68
   0  -7   5  267.81    7.08
   0   7  -5  265.55    5.47
   0   7   5  270.57    5.73
   0  -7   6  125.75    4.74
   0  -7   6  136.96    5.30
   0   7   6  133.33    4.87
   0   7   6  123.14    3.97
   0   7  -6  142.27    5.12
   0  -7  -6  131.20    5.55
   0  -7   7   46.81    3.25
   0   7  -7   45.48    3.05
   0   7   7   42.11    2.82
   0  -7   7   43.53    2.90
   0  -7  -7   42.05    3.21
   0   7   8   12.32    1.60
   0  -7   8    9.85    1.66
   0   7  -8   12.13    1.71
   0  -7  -8   11.47    1.78
   0  -7   8   11.43    1.51
   0  -7   9  105.60    4.71
   0   7  -9  100.64    2.27
   0   7   9  109.30    4.81
   0   7  -9   99.74    5.00
   0  -7  -9   99.72    5.18
   0  -7   9  108.75    5.42
   0   7  -9  107.20    2.30
   0   7  -9  104.27    2.35
   0  -7 -10   11.47    0.72
   0   7 -10   11.69    0.81
   0  -7  10   11.96    1.88
   0  -7 -10   12.17    1.93
   0   7 -10   11.48    0.77
   0   7  10   10.21    1.49
   0   7 -10   11.60    0.85
   0   7 -10   11.49    0.83
   0   7 -10   12.54    1.98
   0  -7  11   10.41    1.80
   0   7 -11    7.42    0.73
   0   7 -11    7.54    0.67
   0   7 -11    7.75    0.71
   0  -7 -11    5.73    1.28
   0  -7 -11    7.26    0.59
   0   7 -11    7.70    0.72
   0   7 -11    8.36    1.50
   0   7 -12    3.47    0.53
   0   7 -12    2.78    0.50
   0   7 -12    3.26    0.51
   0   7 -12    2.70    0.55
   0  -7  12    1.95    0.92
   0   7 -13    2.36    0.52
   0   7 -13    2.30    0.48
   0   7 -13    2.46    0.49
   0   7 -13    2.57    0.50
   0   7 -14   59.49    1.88
   0   7 -14   60.61    2.10
   0   7 -14   59.25    1.87
   0   7 -14   58.92    1.87
   0   7 -15   43.75    1.57
   0   7 -15   41.79    1.57
   0   7 -15   43.59    1.73
   0   7 -15   43.32    1.53
   0   7 -16   26.73    1.13
   0   7 -16   26.47    1.17
   0   7 -16   25.55    1.20
   0   7 -16   26.69    1.31
   0   7 -17   37.53    1.19
   0   7 -17   38.71    1.28
   0   7 -17   37.12    1.35
   0   7 -17   35.40    1.38
   0   7 -18    0.01    0.24
   0   7 -18    0.00    0.26
   0   7 -18    0.02    0.20
   0   7 -19    1.87    0.31
   0   7 -19    1.77    0.29
   0   7 -19    1.80    0.24
   0   8   0   89.04    3.53
   0  -8   0   87.07    4.44
   0   8   0   91.50    3.84
   0  -8   0   86.02    3.51
   0  -8   0   87.00    4.04
   0   8   0   89.35    3.27
   0   8  -1   73.72    3.39
   0  -8  -1   65.75    3.56
   0  -8  -1   71.05    3.06
   0   8   1   72.61    2.83
   0   8   1   70.91    3.10
   0   8  -1   69.56    3.01
   0  -8  -1   69.13    4.03
   0  -8   1   70.88    4.04
   0   8   1   72.56    3.46
   0  -8   1   67.48    3.23
   0  -8   1   69.65    3.60
   0   8  -2   16.56    1.60
   0  -8   2   13.97    1.56
   0   8   2   15.85    1.49
   0  -8  -2   18.70    2.15
   0   8  -2   14.86    1.49
   0  -8   2   22.59    2.09
   0   8   2   17.48    1.78
   0  -8  -2   14.75    1.74
   0   8   2   17.58    1.39
   0   8  -3    0.65    0.40
   0  -8  -3    0.28    0.52
   0   8   3    0.78    0.49
   0   8  -3    0.09    0.36
   0  -8  -3    0.30    0.54
   0  -8   3    0.25    0.55
   0   8   3   -0.08    0.36
   0   8  -4   61.91    3.26
   0   8  -4   61.34    2.96
   0  -8  -4   63.29    3.97
   0  -8   4   62.52    3.50
   0   8   4   61.00    3.42
   0   8   4   61.95    2.87
   0  -8   4   70.04    3.73
   0  -8   5  236.95    6.91
   0   8  -5  238.63    6.68
   0  -8   5  243.83    7.24
   0   8   5  241.48    6.92
   0  -8  -5  231.94    7.72
   0  -8  -6    8.48    1.68
   0   8   6    8.23    1.38
   0   8  -6   10.44    1.55
   0  -8   6    7.96    1.33
   0  -8   6   11.24    1.69
   0  -8  -7    3.89    1.20
   0  -8   7    4.93    1.14
   0   8   7    4.27    0.98
   0  -8   7    3.74    1.04
   0   8  -7    2.19    0.81
   0  -8   8    6.89    1.44
   0  -8   8    4.99    1.06
   0   8  -8    5.57    0.59
   0   8  -8    5.19    0.58
   0  -8  -8    2.52    0.97
   0   8  -8    5.24    0.54
   0   8  -8    7.58    1.43
   0  -8  -8    5.99    0.56
   0   8   8    5.55    1.18
   0  -8  -9    0.91    0.26
   0  -8  -9    2.19    0.70
   0   8  -9    1.77    0.75
   0   8  -9    1.23    0.34
   0  -8   9    1.27    0.71
   0   8  -9    2.07    0.39
   0   8  -9    1.27    0.38
   0   8  -9    1.22    0.38
   0   8   9    2.61    0.89
   0  -8   9    2.48    0.83
   0   8 -10   30.09    1.35
   0   8 -10   33.25    1.38
   0   8  10   28.58    2.71
   0   8 -10   32.77    1.30
   0  -8  10   30.40    3.12
   0   8 -10   32.44    1.41
   0   8 -10   35.65    3.32
   0  -8 -10   35.01    3.40
   0  -8 -10   31.11    1.23
   0  -8 -11   45.01    3.75
   0   8 -11   44.96    1.67
   0   8 -11   47.12    1.62
   0   8 -11   47.74    1.69
   0   8 -11   45.68    1.75
   0  -8 -11   45.08    1.48
   0   8 -12    2.56    0.52
   0   8 -12    2.78    0.48
   0  -8 -12    2.26    0.43
   0   8 -12    2.21    0.45
   0   8 -12    2.47    0.55
   0   8 -13   36.40    1.53
   0   8 -13   35.02    1.44
   0   8 -13   36.19    1.49
   0   8 -13   35.30    1.61
   0   8 -14  249.07    4.10
   0   8 -14  243.70    3.73
   0   8 -14  247.07    3.74
   0   8 -14  249.06    3.77
   0   8 -15   25.01    1.20
   0   8 -15   23.70    1.13
   0   8 -15   26.01    1.21
   0   8 -15   26.04    1.32
   0   8 -16  130.67    2.70
   0   8 -16  130.09    2.45
   0   8 -16  126.64    2.34
   0   8 -16  127.15    2.49
   0   8 -17   53.61    1.60
   0   8 -17   51.33    1.32
   0   8 -17   51.56    1.49
   0   8 -17   51.94    1.41
   0   8 -18    1.39    0.29
   0   8 -18    1.99    0.30
   0   8 -18    1.47    0.32
   0   8 -19    2.55    0.30
   0   8 -19    2.48    0.30
   0  -9   0    0.71    0.81
   0  -9   0    0.12    0.36
   0   9   0    0.40    0.42
   0   9   0   -0.17    0.32
   0  -9   0   -1.00    0.72
   0  -9  -1    3.77    1.06
   0  -9   1    5.07    1.01
   0  -9  -1    5.59    1.28
   0   9   1    4.72    0.91
   0   9   1    6.73    0.92
   0   9  -1    3.56    0.69
   0  -9   1    4.28    1.19
   0   9   1    5.87    1.11
   0  -9   1    3.80    1.10
   0   9  -1    5.69    1.06
   0  -9   2  236.86    7.32
   0   9   2  255.14    7.22
   0  -9  -2  245.28    8.27
   0  -9   2  255.01    7.03
   0  -9  -2  250.54    7.56
   0   9   2  245.10    6.18
   0   9  -2  255.76    6.49
   0   9  -2  255.79    6.79
   0  -9   2  241.70    8.03
   0  -9   3   71.44    4.49
   0   9   3   76.27    4.05
   0  -9   3   85.17    4.25
   0   9  -3   72.51    3.56
   0   9  -3   73.33    3.66
   0  -9   3   73.26    4.08
   0  -9  -3   73.76    4.60
   0   9   3   76.81    3.43
   0   9   4   51.49    3.42
   0   9  -4   53.58    3.27
   0  -9   4   49.72    3.36
   0  -9   4   50.49    3.46
   0   9  -4   48.43    2.90
   0  -9  -4   45.90    3.65
   0   9   5   75.05    4.19
   0  -9   5   72.71    4.24
   0  -9   5   72.28    4.17
   0   9  -5   71.14    3.92
   0  -9  -5   68.95    4.57
   0  -9   6   12.70    1.82
   0  -9   6   10.59    1.61
   0   9  -6    9.65    0.73
   0   9  -6   12.02    0.83
   0  -9  -6    8.85    1.74
   0   9  -6    9.32    1.51
   0  -9  -6    9.43    0.69
   0   9   6    8.48    1.42
   0   9  -7  115.55    5.43
   0   9  -7  113.36    2.47
   0  -9  -7  108.00    5.90
   0   9   7  116.46    5.45
   0   9  -7  113.86    2.54
   0  -9  -7  115.27    2.39
   0   9  -7  115.38    2.41
   0  -9   7  114.13    5.37
   0  -9   7  124.15    6.00
   0  -9   8    8.43    1.76
   0   9  -8    7.53    0.67
   0   9  -8    8.93    0.76
   0  -9  -8    8.57    0.69
   0  -9  -8    6.53    1.58
   0   9  -8    8.17    0.65
   0   9   8   11.92    1.76
   0   9  -8    7.06    0.70
   0  -9   8    3.38    1.09
   0   9  -8    6.27    1.55
   0  -9  -9    2.17    0.98
   0   9  -9    0.06    0.27
   0   9  -9    0.49    0.36
   0  -9   9    0.23    0.54
   0   9  -9   -0.01    0.42
   0   9  -9    2.41    0.96
   0   9  -9    0.22    0.28
   0   9   9    0.70    0.65
   0  -9  -9    0.32    0.29
   0   9  10  203.49    7.51
   0   9 -10  201.61    3.26
   0   9 -10  203.06    3.45
   0   9 -10  197.39    3.50
   0  -9 -10  196.96    3.18
   0   9 -10  203.17    3.55
   0   9 -11  460.30    5.37
   0   9 -11  449.99    4.93
   0   9 -11  459.72    5.56
   0   9 -11  447.92    5.15
   0   9 -12  471.46    5.30
   0  -9 -12  453.43    4.67
   0   9 -12  468.21    5.10
   0   9 -12  466.63    5.38
   0   9 -12  476.56    5.69
   0   9 -13   25.48    1.26
   0  -9 -13   23.03    1.02
   0   9 -13   23.94    1.33
   0   9 -13   22.86    1.16
   0   9 -13   23.23    1.21
   0   9 -14  283.26    3.92
   0   9 -14  291.00    4.28
   0   9 -14  292.46    3.98
   0   9 -14  284.81    3.89
   0   9 -15   14.71    0.88
   0   9 -15   14.32    0.87
   0   9 -15   14.55    0.89
   0   9 -15   14.83    0.97
   0   9 -16    2.36    0.39
   0   9 -16    2.65    0.41
   0   9 -16    3.18    0.50
   0   9 -16    3.00    0.44
   0   9 -17  110.98    1.77
   0   9 -17  110.16    2.10
   0   9 -17  111.76    1.93
   0   9 -17  110.52    1.97
   0   9 -18   30.97    0.92
   0   9 -18   31.07    0.85
   0   9 -18   29.85    0.95
   0 -10   0   27.90    2.72
   0  10   0   30.47    2.65
   0 -10   0   25.89    2.91
   0 -10  -1  163.26    6.54
   0 -10  -1  172.90    7.40
   0 -10   1  174.47    6.07
   0  10   1  156.25    6.04
   0 -10   1  154.90    6.99
   0  10  -1  160.27    5.90
   0  10  -1  168.75    5.44
   0 -10   1  171.18    6.70
   0 -10   2   38.83    3.56
   0 -10   2   37.60    2.92
   0  10   2   41.31    3.17
   0  10  -2   37.52    2.84
   0 -10  -2   39.66    3.65
   0  10  -2   48.42    3.05
   0 -10   2   42.95    3.37
   0 -10   3  610.46   13.82
   0 -10   3  650.37   13.12
   0  10  -3  604.61   11.22
   0 -10  -3  614.71   14.18
   0  10  -3  644.01   11.50
   0 -10  -3  624.92    5.59
   0 -10   3  600.95   12.07
   0  10   3  624.42   12.45
   0 -10  -4   13.99    2.18
   0  10  -4   18.76    2.05
   0 -10   4   15.45    2.11
   0  10  -4   17.65    0.97
   0 -10   4   16.85    2.12
   0  10   4   13.20    1.83
   0  10  -4   16.17    0.95
   0 -10  -4   18.18    0.98
   0 -10   4   14.11    2.10
   0 -10  -5    1.56    0.39
   0  10   5    3.23    0.93
   0  10  -5    0.97    0.34
   0 -10   5    1.21    0.77
   0 -10   5    0.53    0.47
   0 -10   5    1.67    0.80
   0  10  -5    2.91    0.46
   0  10  -5    0.35    0.20
   0 -10  -5    1.85    0.94
   0  10  -5    0.10    0.47
   0  10  -6   63.41    4.06
   0  10  -6   55.67    1.82
   0 -10   6   58.94    4.06
   0 -10  -6   58.17    1.76
   0  10  -6   57.95    1.79
   0 -10   6   58.31    4.43
   0  10   6   53.79    3.88
   0 -10  -6   53.03    4.32
   0 -10   6   58.12    4.18
   0  10  -6   57.79    1.75
   0 -10  -7   91.31    5.74
   0 -10  -7  104.96    2.39
   0 -10   7  106.31    5.81
   0  10   7   99.07    5.38
   0  10  -7  106.08    2.53
   0  10  -7   99.68    2.34
   0 -10   7  111.56    6.07
   0  10  -7  104.28    2.46
   0 -10   7  109.58    5.62
   0  10  -7  101.37    5.33
   0  10  -8    9.57    0.82
   0  10  -8   10.37    0.81
   0 -10  -8    6.49    1.60
   0  10  -8    9.44    0.72
   0 -10   8   11.00    1.91
   0  10  -8    8.24    1.68
   0 -10  -8    8.98    0.75
   0  10   8    8.93    1.69
   0  10  -8    9.49    0.82
   0 -10  -9   64.33    1.89
   0  10  -9   64.89    2.03
   0  10  -9   63.51    1.79
   0  10  -9   60.64    1.97
   0  10  -9   62.62    1.94
   0 -10 -10   43.88    1.55
   0  10 -10   44.05    1.64
   0  10 -10   39.92    1.46
   0  10 -10   42.52    1.68
   0 -10 -11  111.79    2.39
   0  10 -11  108.18    2.64
   0  10 -11  107.52    2.70
   0  10 -11  107.88    2.38
   0  10 -11  108.28    2.54
   0  10 -12   53.98    1.91
   0  10 -12   56.09    1.81
   0  10 -12   55.07    1.83
   0  10 -12   53.21    1.68
   0 -10 -12   53.74    1.61
   0  10 -13   45.34    1.58
   0 -10 -13   44.09    1.36
   0  10 -13   45.97    1.61
   0  10 -13   47.18    1.74
   0  10 -13   45.78    1.54
   0  10 -14   57.87    1.84
   0  10 -14   58.41    1.67
   0  10 -14   60.72    1.75
   0  10 -14   58.65    1.71
   0  10 -15   83.81    1.87
   0  10 -15   82.11    1.86
   0  10 -15   85.47    2.07
   0  10 -15   86.96    1.94
   0  10 -16    7.00    0.52
   0  10 -16    6.06    0.51
   0  10 -16    6.96    0.54
   0  10 -16    6.86    0.58
   0  10 -17   10.12    0.56
   0  10 -17   10.93    0.56
   0  10 -17   11.30    0.62
   0 -11   0   -1.34    0.81
   0 -11   0   -0.48    0.81
   0 -11   0   -0.05    0.21
   0  11  -1   10.34    0.72
   0 -11   1    9.14    2.01
   0 -11   1   10.51    0.77
   0 -11  -1   10.91    0.79
   0 -11   1   11.17    1.89
   0  11  -1    7.41    1.37
   0 -11  -1   10.96    2.04
   0 -11  -1    9.91    1.74
   0  11   1    9.83    1.59
   0  11  -1    9.88    0.74
   0 -11   2    0.48    0.23
   0  11  -2    1.42    0.69
   0 -11  -2    0.36    0.33
   0 -11   2   -1.14    0.70
   0  11  -2    0.19    0.30
   0 -11  -2    0.60    0.80
   0  11   2   -1.64    0.76
   0  11  -2    0.21    0.24
   0 -11   2    0.47    0.69
   0  11  -3   75.76    1.98
   0  11  -3   76.56    2.07
   0  11   3   69.82    4.45
   0 -11  -3   76.80    2.07
   0 -11   3   76.02    4.52
   0 -11  -3   73.51    5.22
   0  11  -3   81.26    4.29
   0 -11   3   71.85    5.08
   0 -11   3   76.28    1.99
   0 -11   3   76.82    4.86
   0 -11  -4  163.54    7.77
   0 -11   4  178.13    7.17
   0 -11   4  181.22    7.49
   0 -11   4  181.33    8.09
   0 -11  -4  180.28    3.18
   0  11  -4  180.64    3.14
   0  11  -4  174.65    3.15
   0  11  -4  175.31    6.61
   0  11   4  197.10    7.58
   0 -11  -5  125.97    2.69
   0  11  -5  126.75    5.79
   0  11  -5  133.55    2.75
   0 -11   5  117.56    6.49
   0 -11  -5  139.19    7.26
   0  11  -5  125.09    2.74
   0 -11   5  125.63    6.07
   0 -11   5  118.62    6.08
   0  11  -5  126.28    2.55
   0  11   5  133.54    6.35
   0 -11  -6    2.26    1.16
   0  11  -6    3.07    0.49
   0 -11   6    4.16    1.25
   0 -11  -6    2.42    0.51
   0  11  -6    2.65    0.47
   0 -11   6    1.49    1.11
   0  11  -6    2.77    0.49
   0  11  -6    2.64    1.02
   0 -11   6    0.16    0.49
   0  11  -7  544.49    5.48
   0  11  -7  555.19    5.82
   0 -11  -7  553.10    5.62
   0  11  -7  552.58    5.84
   0  11  -8  826.12    7.16
   0  11  -8  830.06    7.22
   0 -11  -8  827.05    6.87
   0  11  -8  825.26    6.89
   0  11  -9    4.07    0.60
   0 -11  -9    4.13    0.54
   0  11  -9    3.94    0.48
   0  11  -9    4.92    0.60
   0  11  -9    4.14    0.59
   0  11 -10   73.13    2.06
   0  11 -10   76.06    2.19
   0  11 -10   75.76    2.22
   0 -11 -10   73.51    2.00
   0  11 -10   73.93    1.88
   0  11 -11   36.94    1.45
   0  11 -11   38.05    1.58
   0  11 -11   36.19    1.51
   0 -11 -11   37.59    1.37
   0  11 -11   36.22    1.33
   0  11 -12   22.57    1.13
   0 -11 -12   21.03    0.98
   0  11 -12   21.62    1.12
   0  11 -12   21.73    1.03
   0  11 -12   21.90    1.18
   0  11 -13   12.34    0.82
   0  11 -13   11.73    0.80
   0  11 -13   11.80    0.85
   0  11 -13   11.38    0.74
   0 -11 -13   11.00    0.67
   0  11 -14    0.52    0.33
   0  11 -14    0.33    0.26
   0  11 -14    0.68    0.32
   0  11 -14    0.94    0.36
   0  11 -15    4.57    0.48
   0  11 -15    4.28    0.45
   0  11 -15    4.13    0.39
   0  11 -15    4.22    0.44
   0  11 -16    5.05    0.38
   0  11 -16    4.40    0.38
   0  11 -16    3.99    0.40
   0 -12   0   40.51    1.53
   0  12   0   39.89    3.33
   0 -12   0   35.75    3.81
   0 -12   1  104.89    6.43
   0 -12  -1  116.13    2.59
   0 -12   1  114.07    2.54
   0  12  -1  114.01    2.36
   0 -12  -1  115.93    6.80
   0  12   1  105.50    5.58
   0  12  -1  105.04    5.48
   0 -12   2    0.51    0.26
   0 -12  -2    0.78    0.32
   0  12  -2    0.80    0.31
   0  12  -3   32.11    1.34
   0  12  -3   32.07    1.36
   0 -12  -3   32.30    1.40
   0 -12   3   34.41    1.39
   0  12  -4  538.32    5.59
   0 -12  -4  546.84    5.68
   0  12  -4  531.04    5.47
   0  12  -5    4.03    0.57
   0  12  -5    4.15    0.58
   0 -12  -5    4.05    0.54
   0  12  -5    4.24    0.52
   0  12  -6    9.84    0.77
   0  12  -6    8.41    0.78
   0 -12  -6    8.72    0.78
   0  12  -6   10.09    0.83
   0  12  -7  156.24    3.12
   0  12  -7  159.15    3.12
   0 -12  -7  161.14    3.08
   0  12  -7  160.57    2.95
   0  12  -8   12.61    0.95
   0  12  -8   12.57    0.88
   0 -12  -8   12.42    0.89
   0  12  -8   13.05    0.94
   0 -12  -9    0.49    0.32
   0  12  -9    0.48    0.31
   0  12  -9    0.27    0.36
   0  12 -10   77.71    2.03
   0 -12 -10   78.52    1.99
   0  12 -10   78.06    2.14
   0  12 -10   78.68    2.16
   0  12 -11   28.44    1.29
   0  12 -11   27.75    1.25
   0  12 -11   27.91    1.06
   0  12 -11   27.24    1.19
   0 -12 -11   27.78    1.14
   0  12 -12   12.00    0.78
   0 -12 -12   11.68    0.69
   0  12 -12   10.98    0.80
   0  12 -12   10.99    0.78
   0  12 -12   11.12    0.66
   0  12 -13   77.41    1.81
   0 -12 -13   76.13    1.55
   0  12 -13   73.24    1.55
   0  12 -13   75.75    1.76
   0  12 -13   77.32    1.88
   0  12 -14   16.13    0.78
   0  12 -14   17.03    0.83
   0  12 -14   15.59    0.67
   0  12 -14   16.28    0.77
   0  12 -15    4.18    0.39
   0  12 -15    3.76    0.36
   0  12 -15    3.70    0.31
   0 -13   0    0.01    0.29
   0 -13   1   33.49    1.42
   0 -13  -1   32.86    1.43
   0  13  -2   80.80    2.05
   0 -13  -2   79.41    2.19
   0 -13   2   81.76    2.17
   0 -13   3   77.84    2.08
   0  13  -3   79.69    2.07
   0 -13  -3   76.75    2.17
   0 -13  -4   17.49    1.05
   0  13  -4   15.48    0.95
   0 -13  -5  347.60    4.54
   0  13  -5  347.08    4.44
   0  13  -5  344.86    4.44
   0  13  -6   49.95    1.72
   0  13  -6   48.57    1.60
   0  13  -6   49.04    1.56
   0 -13  -6   50.54    1.74
   0  13  -6   48.64    1.70
   0 -13  -7    0.98    0.40
   0  13  -7    1.40    0.41
   0  13  -7    1.59    0.43
   0 -13  -8   23.96    1.17
   0  13  -8   23.70    1.16
   0  13  -8   23.72    1.10
   0  13  -8   23.91    1.19
   0  13  -9    5.66    0.60
   0  13  -9    6.59    0.60
   0 -13  -9    6.40    0.61
   0  13  -9    6.31    0.65
   0  13 -10    2.26    0.46
   0 -13 -10    1.34    0.33
   0  13 -10    2.00    0.36
   0  13 -10    1.58    0.36
   0  13 -11   53.57    1.57
   0 -13 -11   54.17    1.46
   0  13 -11   56.17    1.51
   0  13 -11   52.03    1.55
   0  13 -12    3.60    0.44
   0 -13 -12    2.97    0.35
   0  13 -12    3.45    0.40
   0  13 -12    3.51    0.44
   0  13 -13    0.47    0.22
   0  13 -13    0.13    0.22
   0 -13 -13    0.43    0.15
   0  13 -14   11.71    0.57
   0  13 -14   11.18    0.53
   0 -14   0   47.32    1.66
   0 -14  -1  191.65    3.31
   0 -14   1  187.94    3.24
   0  14  -2   13.17    0.81
   0 -14  -2   12.83    0.90
   0 -14   2   13.66    0.90
   0 -14  -3  163.36    3.06
   0 -14   3  165.20    2.90
   0  14  -3  158.65    2.80
   0 -14  -4    8.73    0.75
   0  14  -4    9.18    0.72
   0  14  -5   10.32    0.75
   0  14  -5   10.47    0.76
   0 -14  -5   10.70    0.82
   0  14  -6  151.01    2.61
   0 -14  -6  153.92    2.86
   0  14  -7   12.46    0.78
   0 -14  -7   12.83    0.84
   0  14   8    0.56    0.29
   0 -14  -8    0.07    0.29
   0  14  -8   -0.30    0.29
   0  14  -8    0.07    0.21
   0 -14  -9   50.81    1.48
   0  14  -9   48.31    1.33
   0  14  -9   50.36    1.43
   0 -14 -10   24.23    0.95
   0  14 -10   23.14    0.89
   0  14 -10   23.60    0.94
   0  14 -11   35.35    1.02
   0 -14 -11   36.73    1.07
   0  14 -11   34.49    1.06
   0 -14 -12   31.99    0.86
   0  14 -12   30.91    0.87
   0  14 -12   30.97    0.91
   0 -15   0   -0.10    0.25
   0 -15  -1   23.98    1.12
   0 -15   1   26.08    1.14
   0 -15  -2    5.12    0.57
   0 -15   2    4.60    0.51
   0 -15  -3   72.69    1.93
   0  15  -3   71.37    1.89
   0 -15  -4   13.69    0.86
   0  15  -4   14.24    0.83
   0 -15  -5    0.37    0.28
   0  15   5    0.51    0.31
   0  15  -5    0.00    0.21
   0 -15  -6   10.84    0.73
   0  15  -6   10.85    0.63
   0  15   6   11.26    0.72
   0 -15  -7   25.42    1.05
   0  15   7   25.25    0.98
   0 -15  -7   23.77    0.90
   0 -15  -8    0.05    0.22
   0 -15  -9   57.52    1.38
   0  15  -9   54.13    1.17
   0 -15 -10   17.29    0.70
   0  16   0   45.00    1.42
   0 -16   0   45.74    1.33
   0 -16   1   45.78    1.29
   0  16   1   44.52    1.42
   0  16  -1   45.99    1.42
   0 -16  -1   45.56    1.36
   0  16   2   14.85    0.84
   0  16  -2   14.64    0.80
   0 -16  -2   14.99    0.80
   0  16   3    0.97    0.31
   0 -16  -3    1.52    0.32
   0  16  -3    1.07    0.28
   0  16   4   23.06    0.98
   0  16  -4   22.68    0.89
   0 -16  -4   22.81    0.96
   0  16   5   17.18    0.80
   0  16  -5   17.02    0.71
   0 -16  -5   19.26    0.86
   0 -16  -6    9.75    0.60
   0  16   6    9.64    0.57
   0 -16  -6    8.71    0.52
   0 -16   6    9.73    0.54
   0  16   7   96.07    1.52
   0 -16  -7  100.79    1.76
   0 -16  -8   29.74    0.89
   0 -16  -9    0.19    0.14
   0  17   0    0.10    0.20
   0 -17  -1    9.59    0.52
   0  17  -1    9.14    0.55
   0  17   1   10.34    0.60
   0  17   2   52.47    1.28
   0  17  -2   51.67    1.21
   0 -17   2   53.06    1.32
   0 -17  -2   52.32    1.30
   0 -17  -2   52.11    1.18
   0 -17  -3    5.37    0.43
   0  17   3    5.48    0.43
   0 -17   3    5.96    0.44
   0  17  -3    5.17    0.38
   0 -17  -3    5.54    0.42
   0  17   4    0.95    0.22
   0 -17   4    0.53    0.18
   0 -17  -4    1.02    0.22
   0 -17  -4    0.74    0.20
   0 -17  -5    1.39    0.22
   1   0 -19   12.71    0.78
   1   0 -18    0.17    0.27
   1   0 -17  172.49    3.27
   1   0 -17  175.45    2.97
   1   0 -16    0.29    0.34
   1   0 -16    0.19    0.35
   1   0 -15  195.89    3.58
   1   0 -15  191.99    3.21
  -1   0  14   -1.80    1.00
   1   0 -14   -0.23    0.29
   1   0 -13    8.10    0.69
   1   0 -13    9.58    0.79
  -1   0  13    9.26    1.71
   1   0 -12    0.33    0.51
  -1   0  12    1.14    0.71
  -1   0  11  338.85    8.92
   1   0 -11  337.46    7.86
   1   0 -11  330.59    8.10
   1   0 -10    0.49    0.53
   1   0 -10    0.00    0.44
   1   0  -9   37.82    2.41
   1   0  -9   37.53    2.34
  -1   0   9   40.49    1.94
   1   0  -8    0.16    0.38
   1   0  -8   -1.58    0.56
   1   0  -7  473.27    7.16
   1   0  -7  462.30    7.23
  -1   0   7  472.28    4.34
   1   0  -6    0.04    0.38
   1   0  -6    0.37    0.42
  -1   0   6    0.08    0.24
  -1   0   6    0.40    0.17
   1   0  -5 1358.46   10.46
  -1   0   5 1315.45    8.14
   1   0  -5 1353.11   10.30
  -1   0   4   -0.02    0.21
   1   0  -4   -0.39    0.37
  -1   0   3   76.82    1.64
   1   0  -3   73.94    1.98
   1   0  -3   71.91    1.44
   1   0  -2    0.75    0.21
  -1   0   2    0.54    0.26
   1   0  -2    0.36    0.23
  -1   0   2    0.07    0.16
   1   0  -2    0.43    0.25
   1   0  -1   72.17    1.46
   1   0  -1   66.76    1.41
  -1   0   1   70.52    1.48
  -1   0   1   71.07    1.52
   1   0   0    0.05    0.15
   1   0   0    0.22    0.12
  -1   0   0    0.27    0.13
  -1   0   0    0.23    0.20
   1   0   1   12.64    0.67
   1   0   1   12.93    0.61
  -1   0  -1   12.69    0.50
  -1   0  -2    0.40    0.23
   1   0   2    0.07    0.19
  -1   0  -2    0.12    0.13
  -1   0  -3  138.72    2.08
   1   0   3  131.93    2.43
   1   0   3  136.60    1.82
  -1   0  -3  131.27    2.69
  -1   0  -3  138.19    1.51
  -1   0  -4    0.49    0.36
  -1   0  -4    0.07    0.15
  -1   0  -4    0.44    0.25
   1   0   4    0.30    0.13
   1   0   4    0.09    0.22
  -1   0  -5    1.30    0.43
   1   0   5    1.07    0.31
  -1   0  -5    1.95    0.33
   1   0   5    1.09    0.20
  -1   0  -5    1.56    0.37
   1   0   6   -0.22    0.21
  -1   0  -6    0.21    0.26
  -1   0  -6    0.26    0.25
  -1   0  -6    0.58    0.38
   1   0   6    0.37    0.12
  -1   0  -7  543.97    5.90
   1   0   7  551.07    8.07
   1   0   7  547.72    6.47
  -1   0  -7  543.08    6.78
  -1   0  -7  555.27    7.38
  -1   0  -8    0.26    0.45
   1   0   8    0.12    0.23
  -1   0  -8   -0.04    0.30
   1   0   9  737.96    9.54
   1   0   9  740.28   10.57
  -1   0  -9  709.45    9.59
   1   0  10   -0.84    0.40
  -1   0 -10    0.08    0.40
   1   0  10    0.20    0.55
  -1   0 -10   -0.57    0.40
  -1   0 -11   72.90    3.45
   1   0  11   69.27    3.60
  -1   0 -12   -0.01    0.44
   1   0  12   -1.13    0.64
   1   1 -20   -0.41    0.28
   1   1 -19   45.30    1.33
   1   1 -19   48.39    1.52
   1  -1 -18   38.45    1.41
   1   1 -18   39.01    1.50
   1   1 -18   36.56    1.34
   1  -1 -17    5.80    0.66
   1   1 -17    4.92    0.60
   1   1 -17    5.71    0.70
   1   1 -16    6.02    0.64
   1   1 -16    4.91    0.64
   1  -1 -16    6.02    0.69
   1   1 -15   58.89    2.01
   1   1 -15   55.46    1.79
   1  -1 -15   57.52    1.94
   1   1 -14    3.24    0.50
   1   1 -14    2.86    0.52
   1   1 -14    3.10    1.07
   1  -1 -14    2.33    0.41
  -1  -1  14    3.21    1.21
   1   1 -13   12.19    0.92
  -1   1  13   14.96    2.09
   1   1 -13   11.72    1.76
   1  -1 -13   12.78    0.89
   1   1 -13   13.46    0.84
  -1  -1  13   16.37    2.33
   1  -1 -12  193.25    6.33
  -1   1  12  180.25    6.87
   1   1 -12  184.25    6.53
  -1   1  11   66.94    3.93
   1  -1 -11   71.16    3.65
   1   1 -11   67.01    3.74
  -1   1  10  153.39    5.56
   1   1 -10  152.91    5.25
  -1  -1  10  155.48    4.48
   1  -1 -10  143.46    4.93
   1  -1 -10  153.07    5.09
  -1   1   9   97.89    4.15
   1   1  -9  104.84    4.08
   1  -1  -9  101.95    3.90
   1  -1  -9   97.96    3.81
  -1  -1   9  103.01    3.44
   1   1  -8   53.83    2.73
  -1   1   8   58.71    3.00
  -1   1   8   63.94    1.95
   1  -1  -8   60.74    2.82
  -1  -1   8   61.89    2.52
   1  -1  -8   61.07    2.80
   1   1  -8   65.24    2.84
   1   1  -7  561.34    7.81
  -1   1   7  577.59    8.58
  -1  -1   7  565.84    7.13
   1  -1  -7  536.51    7.70
   1  -1  -7  558.84    7.98
   1   1  -7  544.40    8.01
  -1  -1   7  551.74    5.00
  -1   1   7  550.29    5.25
   1  -1  -6   64.38    2.48
   1   1  -6   62.32    2.52
   1   1  -6   64.02    2.46
  -1  -1   6   62.81    1.52
  -1   1   6   66.54    2.70
   1  -1  -6   64.25    2.54
  -1   1   6   63.43    1.61
  -1  -1   6   67.79    2.29
   1  -1  -5 7585.31   24.62
  -1   1   5 7958.66   26.99
   1  -1  -5 7888.80   25.83
  -1  -1   4 1006.95    4.63
   1  -1  -4 1026.18    8.54
  -1  -1   4 1061.95    7.79
   1   1  -4 1020.30    4.73
  -1   1   4 1008.95    5.01
   1   1  -4 1040.81    8.35
   1  -1  -4 1029.23    8.30
   1   1  -4 1000.77    7.00
  -1   1   3  437.61    2.97
   1  -1  -3  451.96    5.24
   1   1  -3  429.82    3.24
  -1  -1   3  445.93    2.83
   1   1  -3  433.13    4.95
   1   1  -3  426.18    4.41
  -1  -1   3  451.88    4.74
  -1  -1   2    6.90    0.59
   1   1  -2    6.73    0.58
  -1  -1   2    6.89    0.38
   1  -1  -2    7.09    0.51
   1   1  -2    6.57    0.45
   1  -1  -2    6.54    0.60
   1  -1  -2    6.89    0.36
   1   1  -2    6.79    0.58
  -1   1   1  305.86    2.64
  -1   1   1  309.34    3.57
   1   1  -1  306.57    3.19
   1  -1  -1  299.70    3.37
   1  -1  -1  302.92    2.71
   1   1   0   32.92    0.85
   1  -1   0   31.48    0.93
  -1  -1   0   34.53    0.69
  -1   1   0   34.21    1.11
   1   1   0   35.29    1.11
   1  -1   0   35.07    1.07
   1  -1   0   35.22    1.08
  -1   1   0   34.18    1.01
   1  -1   1 2141.71    8.51
   1  -1   1 2140.24    6.01
  -1   1  -1 2091.95    8.88
   1   1   1 2102.78    8.80
  -1  -1  -1 2135.72    9.70
  -1   1  -1 2174.93    8.56
   1   1   2   42.69    1.26
  -1   1  -2   39.78    1.27
  -1   1  -2   39.09    1.21
   1  -1   2   42.77    1.24
   1   1   2   39.03    1.34
  -1  -1  -2   38.80    1.40
  -1  -1  -2   37.73    0.63
  -1  -1  -2   39.31    1.10
  -1  -1  -3  265.91    2.29
   1  -1   3  257.63    3.15
   1   1   3  263.45    3.17
  -1  -1  -3  257.42    3.76
  -1  -1  -3  263.10    3.03
   1   1   3  265.50    3.73
  -1   1  -3  259.04    3.34
  -1   1  -4    5.52    0.57
   1   1   4    5.54    0.62
  -1  -1  -4    5.71    0.45
  -1  -1  -4    6.50    0.70
  -1   1  -4    5.63    0.68
  -1  -1  -4    6.40    0.55
   1  -1   4    4.86    0.68
   1   1   4    5.38    0.50
   1  -1   4    5.33    0.51
   1   1   5   83.97    1.93
  -1  -1  -5   82.77    1.91
  -1   1  -5   87.26    2.38
  -1  -1  -5   83.98    2.12
  -1   1  -5   82.48    2.57
  -1  -1  -5   85.57    2.46
   1  -1   5   81.01    2.01
   1  -1   5   88.48    2.84
   1   1   5   88.41    2.48
  -1  -1  -6   15.42    1.02
   1  -1   6   14.29    1.24
  -1   1  -6   16.02    1.16
  -1  -1  -6   14.71    0.94
  -1  -1  -6   15.52    1.17
   1  -1   6   15.35    0.93
  -1   1  -6   14.87    1.21
   1   1   6   16.82    1.17
   1   1   6   15.16    0.86
   1  -1   7  345.92    4.53
  -1  -1  -7  351.44    5.68
   1   1   7  350.37    4.13
   1   1   7  344.77    5.56
  -1   1  -7  365.24    6.18
   1  -1   7  352.27    6.44
  -1   1  -7  349.87    5.81
  -1  -1  -7  356.86    5.09
  -1  -1  -7  344.14    4.99
  -1  -1  -8   13.83    1.14
  -1  -1  -8   16.15    1.32
  -1   1  -8   15.13    1.36
   1  -1   8   14.13    1.35
   1  -1   8   15.78    1.47
  -1  -1  -8   13.93    1.11
   1   1   8   15.11    1.23
  -1   1  -8   16.19    1.45
  -1   1  -9   50.27    2.69
  -1  -1  -9   47.79    2.40
   1   1   9   51.81    2.38
   1  -1   9   46.09    2.54
   1   1   9   47.22    2.31
  -1   1  -9   46.08    2.48
   1  -1   9   46.41    2.63
  -1  -1  -9   45.24    2.19
   1   1  10  438.00    8.60
  -1   1 -10  414.29    8.11
   1  -1  10  431.71    8.15
  -1  -1 -10  429.55    7.65
   1  -1  10  412.12    8.28
   1   1  10  430.10    8.64
  -1   1 -10  399.62    7.82
   1   1  11  172.62    5.74
  -1   1 -11  170.92    5.47
   1  -1  11  171.56    5.61
   1   1  11  171.38    5.81
   1  -1  11  177.07    5.49
  -1  -1 -11  176.40    5.18
  -1   1 -11  170.76    5.52
  -1   1 -12    1.98    0.74
  -1   1 -13    5.47    0.54
  -1   1 -13    6.47    0.59
  -1   1 -14  506.71    4.96
  -1   1 -14  516.35    4.90
  -1   1 -15   57.34    1.71
  -1   1 -16   12.42    0.80
   1   2 -20   65.04    1.40
   1   2 -20   66.99    1.53
   1   2 -19   19.75    0.93
   1   2 -19   21.32    1.04
   1   2 -18    1.97    0.47
   1   2 -18    1.73    0.35
   1   2 -17   30.59    1.46
   1   2 -17   31.13    1.34
   1   2 -16    4.21    0.65
   1  -2 -16    3.78    0.53
   1   2 -16    3.36    0.51
   1   2 -15   72.70    2.05
   1  -2 -15   70.91    2.10
   1   2 -15   75.44    2.29
  -1   2  14   45.14    3.80
   1   2 -14   42.71    1.70
  -1  -2  14   47.92    4.09
   1  -2 -14   42.42    1.59
   1   2 -14   47.27    3.79
   1   2 -14   44.74    1.60
   1   2 -13   66.50    2.03
   1   2 -13   67.67    1.88
   1  -2 -13   64.04    1.92
   1   2 -13   62.96    4.16
   1  -2 -13   69.35    4.04
  -1   2  13   70.16    4.50
   1  -2 -12  114.10    4.97
   1   2 -12  107.03    5.13
  -1   2  12  113.67    5.46
   1  -2 -11   34.08    2.62
  -1  -2  11   36.51    2.44
   1   2 -11   32.05    2.68
  -1   2  11   33.96    2.86
  -1  -2  10   87.32    3.66
   1  -2 -10   90.77    4.00
   1   2 -10   87.83    4.15
  -1   2  10   92.57    4.34
   1  -2  -9   60.51    3.12
  -1   2   9   65.43    3.42
   1   2  -9   55.41    3.07
  -1  -2   9   59.33    2.86
   1  -2  -8  890.58   11.18
  -1  -2   8  896.09    7.55
  -1   2   8  882.92   11.67
   1  -2  -7   10.20    1.20
  -1  -2   7   11.17    1.13
  -1   2   7   12.95    1.35
  -1  -2   7   10.86    0.81
   1   2  -7   11.55    1.25
   1   2  -6   28.95    1.78
   1  -2  -6   28.04    1.80
  -1   2   6   30.08    1.90
  -1  -2   6   26.46    1.61
  -1  -2   6   27.21    1.19
  -1   2   5   20.75    1.49
   1  -2  -5   19.75    1.44
  -1  -2   5   21.40    1.00
  -1  -2   5   20.79    1.39
   1   2  -5   18.77    1.34
   1   2  -5   22.62    1.15
   1  -2  -3 2176.49    9.09
  -1  -2   3 2110.18   11.78
  -1  -2   3 2132.43    9.02
   1   2  -3 2127.03   10.62
   1   2  -3 2202.86    7.48
   1  -2  -3 2234.62   12.75
   1   2  -2  131.99    2.54
   1   2  -2  128.32    2.56
  -1  -2   2  130.22    2.26
   1  -2  -2  125.66    2.15
  -1   2   2  125.36    1.09
   1   2  -2  129.70    2.03
   1  -2  -2  129.87    2.85
  -1   2   1  850.76    4.18
   1  -2  -1  846.98    5.72
  -1  -2   1  795.40    5.83
   1  -2  -1  847.90    6.78
   1   2  -1  821.07    5.41
   1   2  -1  867.69    6.48
   1  -2   0 4032.62   13.51
  -1  -2   0 4019.13   14.34
   1   2   0 4008.44   12.93
   1   2   0 4016.67    9.75
   1  -2   0 4031.91   12.18
  -1   2   0 4037.48   11.17
   1  -2   1   35.74    1.15
   1   2   1   32.16    0.59
  -1  -2  -1   33.79    1.35
   1  -2   1   33.35    1.20
  -1   2  -1   33.63    1.20
   1   2   1   35.43    1.33
  -1   2  -2  625.76    5.84
   1   2   2  636.74    5.68
  -1  -2  -2  590.91    5.74
  -1   2  -2  619.44    5.69
  -1  -2  -2  618.77    5.74
   1  -2   2  629.71    4.71
   1   2   3  186.90    2.20
  -1  -2  -3  199.67    3.41
  -1   2  -3  191.64    3.26
   1  -2   3  188.76    2.58
   1   2   3  188.09    3.23
  -1  -2  -3  188.01    3.35
  -1   2  -4   22.13    1.23
  -1  -2  -4   19.52    1.15
   1   2   4   21.87    1.15
  -1   2  -4   20.81    1.25
   1  -2   4   19.68    0.88
   1   2   4   20.55    0.94
  -1  -2  -4   20.25    1.17
   1  -2   4   20.81    1.34
  -1   2  -5   61.84    2.34
   1  -2   5   60.82    2.40
  -1  -2  -5   57.13    2.01
   1  -2   5   57.29    1.49
  -1  -2  -5   54.50    2.02
   1   2   5   57.19    1.91
  -1  -2  -5   57.75    1.38
   1   2   5   60.32    1.87
  -1   2  -5   58.52    2.15
   1  -2   6    6.49    0.52
  -1  -2  -6    5.85    0.73
  -1   2  -6    5.83    0.78
   1  -2   6    5.20    0.80
   1   2   6    7.34    0.77
  -1  -2  -6    5.91    0.53
   1   2   6    5.59    0.64
  -1  -2  -6    5.24    0.72
  -1   2  -6    5.89    0.86
  -1  -2  -7    1.75    0.49
   1  -2   7    2.09    0.63
   1  -2   7    2.85    0.72
  -1   2  -7    2.70    0.72
   1   2   7    2.97    0.58
  -1  -2  -7    3.34    0.47
   1   2   7    2.79    0.48
  -1  -2  -7    2.05    0.52
  -1   2  -7    2.17    0.61
  -1  -2  -8   11.44    1.09
  -1   2  -8   15.09    1.47
   1   2   8   15.58    1.36
  -1   2  -8   14.03    1.39
  -1  -2  -8   14.50    1.28
   1  -2   8   13.31    1.38
   1  -2   8   11.22    1.29
   1   2   8   13.94    1.29
  -1  -2  -9   43.42    2.23
  -1   2  -9   44.33    2.57
   1  -2   9   47.38    2.70
  -1   2  -9   43.83    2.62
  -1  -2  -9   47.47    2.31
   1   2   9   43.57    2.39
   1   2   9   42.06    2.41
   1  -2   9   44.59    2.63
  -1   2 -10  120.32    4.56
   1   2  10  122.71    4.19
   1  -2  10  121.45    4.56
   1  -2  10  121.06    4.58
  -1  -2 -10  124.72    3.97
  -1   2 -10  120.59    4.54
   1  -2  11  501.84    9.73
  -1   2 -11  492.44    9.68
  -1   2 -11  492.01    9.75
   1  -2  11  519.04    9.91
   1   2  11  497.77   10.02
  -1   2 -12    2.08    0.63
  -1   2 -12    3.01    0.43
  -1   2 -12    3.19    0.44
  -1   2 -13   28.61    1.22
  -1   2 -13   26.56    1.14
  -1   2 -13   26.49    1.15
  -1   2 -13   26.93    1.27
  -1   2 -14  119.37    2.44
  -1   2 -14  115.41    2.43
  -1   2 -14  109.61    2.56
  -1   2 -14  114.67    2.43
  -1   2 -15   85.95    2.13
  -1   2 -15   88.82    2.30
  -1   2 -15   91.34    2.12
  -1   2 -16  121.32    2.37
  -1   2 -16  114.84    2.45
  -1   2 -17    4.57    0.50
  -1   2 -18   44.87    1.33
   1   3 -20    9.27    0.61
   1   3 -20   10.50    0.60
   1   3 -19    6.01    0.55
   1   3 -19    5.99    0.60
   1   3 -18    1.43    0.37
   1   3 -18    1.03    0.40
   1   3 -17    2.19    0.45
   1   3 -17    1.37    0.48
   1   3 -16   66.93    2.18
   1   3 -16   67.45    2.00
   1   3 -15   46.99    1.85
   1   3 -15   46.18    1.68
   1   3 -14  776.31    6.14
   1   3 -14  768.77    7.22
   1   3 -14  772.50    6.64
   1   3 -13    4.35    1.27
  -1   3  13    5.96    1.53
   1   3 -13    4.89    0.51
   1   3 -13    4.00    0.55
   1  -3 -13    6.70    1.40
   1   3 -13    5.38    0.67
  -1   3  12   40.48    3.22
   1  -3 -12   35.76    2.90
   1   3 -12   36.06    3.12
  -1  -3  12   33.93    2.66
  -1   3  11  173.27    6.33
   1   3 -11  159.60    6.07
  -1  -3  11  172.43    5.78
   1  -3 -11  163.63    5.85
  -1   3  10   45.20    3.06
  -1  -3  10   46.64    2.89
   1  -3 -10   49.53    3.06
   1   3 -10   48.33    3.16
   1  -3  -9  469.45    9.00
  -1   3   9  474.62    9.23
   1   3  -9  463.59    9.07
  -1  -3   9  483.25    8.77
   1   3  -8   66.23    3.21
  -1   3   8   64.93    3.21
  -1  -3   8   70.41    2.39
   1  -3  -8   64.82    3.23
  -1  -3   8   63.34    3.04
  -1   3   7   84.74    3.43
  -1  -3   7   89.78    3.40
  -1  -3   7   89.94    2.58
   1  -3  -7   78.63    3.37
   1   3  -7   85.41    3.41
   1   3  -6  379.81    5.03
  -1  -3   6  393.48    6.74
  -1   3   6  382.51    6.75
   1   3  -6  387.13    6.74
  -1  -3   6  397.41    5.15
   1  -3  -6  381.38    7.07
   1  -3  -5  466.67    7.33
  -1   3   5  471.74    7.02
   1   3  -5  482.86    5.67
   1   3  -5  493.02    7.01
  -1  -3   5  497.06    7.14
  -1  -3   5  477.61    5.50
  -1   3   4    4.51    0.73
   1   3  -4    4.87    0.33
   1   3  -4    4.94    0.61
  -1  -3   4    4.98    0.60
  -1  -3   4    5.58    0.83
   1  -3  -4    4.58    0.80
   1   3  -4    4.60    0.70
   1  -3  -3 2101.05   10.89
   1  -3  -3 2028.45   13.67
   1   3  -3 2114.97   11.63
   1   3  -3 1987.89   11.78
   1   3  -3 2045.52    8.19
  -1   3   3 2015.54   12.75
  -1  -3   3 2076.63   10.95
   1   3  -2   47.24    1.66
   1  -3  -2   50.19    1.69
  -1  -3   2   49.00    1.70
   1  -3  -2   48.69    2.05
  -1   3   2   51.42    1.94
   1  -3  -2   49.47    1.08
   1   3  -2   46.35    1.74
   1   3  -2   45.82    1.36
   1   3  -1   20.18    1.14
   1  -3  -1   19.92    0.86
   1  -3  -1   21.16    1.12
  -1   3   1   20.48    0.74
   1   3  -1   18.66    0.93
  -1  -3   1   18.65    1.11
   1  -3  -1   20.13    1.29
   1   3   0  159.85    2.33
  -1   3   0  170.67    2.55
   1  -3   0  172.77    3.24
  -1  -3   0  169.45    3.37
   1  -3   0  159.94    3.34
  -1  -3   0  159.76    3.25
   1   3   1  290.71    2.45
   1  -3   1  306.71    4.43
   1   3   1  288.70    2.59
  -1   3  -1  298.40    3.83
  -1  -3  -1  300.70    4.36
   1  -3   1  290.61    3.48
   1  -3   2   11.80    0.70
   1   3   2   11.01    0.50
   1   3   2   11.82    0.92
  -1   3  -2   12.37    0.90
  -1  -3  -2   10.80    0.89
  -1  -3  -2   12.17    0.90
  -1  -3  -2   11.22    0.98
   1   3   3   37.39    1.67
   1  -3   3   39.15    1.21
  -1  -3  -3   38.22    1.79
   1  -3   3   39.04    1.84
  -1   3  -3   40.24    1.72
  -1   3  -3   39.38    1.77
   1   3   3   39.66    1.08
  -1   3  -3   38.98    1.66
  -1  -3  -3   39.10    1.63
   1   3   4  190.78    3.85
   1  -3   4  193.16    2.53
   1  -3   4  185.37    4.19
  -1   3  -4  192.73    3.94
  -1  -3  -4  188.18    3.60
   1   3   4  192.32    2.79
  -1  -3  -4  191.62    4.14
  -1   3  -4  194.90    4.09
  -1   3  -4  178.72    1.92
   1  -3   5   31.11    1.82
  -1   3  -5   28.12    1.63
  -1  -3  -5   29.75    1.49
   1  -3   5   33.10    1.89
   1   3   5   28.98    1.28
   1  -3   5   31.04    0.96
   1   3   5   31.46    1.64
  -1  -3  -5   29.03    1.70
  -1   3  -5   34.82    1.88
   1  -3   6  357.44    6.58
   1   3   6  349.37    5.59
  -1   3  -6  371.96    6.51
  -1   3  -6  350.48    6.09
   1  -3   6  364.75    6.57
  -1  -3  -6  329.05    5.84
  -1  -3  -6  344.64    5.18
   1   3   6  331.54    4.91
  -1  -3  -7  244.94    4.60
  -1   3  -7  245.22    5.47
   1  -3   7  237.51    5.64
   1   3   7  235.50    4.59
  -1  -3  -7  238.66    5.26
  -1   3  -7  255.92    5.76
   1  -3   7  252.67    5.88
   1   3   7  243.75    4.81
  -1  -3  -8  220.17    4.53
  -1   3  -8  225.15    5.79
   1   3   8  222.25    4.88
   1  -3   8  226.52    5.92
   1  -3   8  212.75    5.63
  -1   3  -8  214.48    5.53
   1   3   8  212.72    4.65
  -1  -3  -8  220.72    5.25
  -1   3  -9  228.30    6.17
  -1   3  -9  220.70    6.04
  -1  -3  -9  221.93    5.43
   1   3   9  236.24    5.92
   1  -3   9  234.45    6.34
   1  -3   9  222.15    6.05
   1   3  10 1098.48   13.38
  -1   3 -10 1056.89   14.13
   1  -3  10 1100.56   14.54
   1  -3  10 1099.05   14.18
  -1   3 -11   23.48    2.25
   1  -3  11   23.08    2.22
   1  -3  11   22.27    2.05
   1  -3  12   81.07    4.33
  -1   3 -12   82.22    2.17
  -1   3 -12   84.10    1.98
  -1   3 -12   82.82    2.06
  -1   3 -12   84.16    2.02
  -1   3 -12   82.92    4.43
  -1   3 -13   43.58    1.53
  -1   3 -13   45.48    1.54
  -1   3 -13   45.27    1.67
  -1   3 -13   44.11    1.51
   1  -3  13   48.41    3.50
  -1   3 -14    0.23    0.31
  -1   3 -14    0.39    0.31
  -1   3 -14    0.12    0.29
  -1   3 -14   -0.07    0.34
  -1   3 -15   10.00    0.77
  -1   3 -15   10.60    0.85
  -1   3 -15   11.06    0.79
  -1   3 -15   10.50    0.81
  -1   3 -16    0.31    0.30
  -1   3 -16   -0.23    0.36
  -1   3 -16    0.15    0.31
  -1   3 -17   93.14    2.13
  -1   3 -17   94.77    2.01
  -1   3 -17   94.82    2.20
  -1   3 -18    0.72    0.30
  -1   3 -19  210.78    2.54
   1   4 -20    2.95    0.35
   1   4 -20    3.20    0.37
   1   4 -19   -0.29    0.28
   1   4 -19    0.19    0.28
   1   4 -18   34.35    1.34
   1   4 -18   36.20    1.46
   1   4 -17   35.19    1.55
   1   4 -17   35.15    1.44
   1   4 -16    9.77    0.91
   1   4 -16   10.01    0.76
   1   4 -16   10.82    0.87
   1   4 -15  109.38    2.79
   1   4 -15  102.70    2.52
   1   4 -15  104.23    2.35
   1   4 -14   51.58    1.92
   1   4 -14   50.50    1.75
   1   4 -14   53.83    1.70
   1   4 -14   47.35    3.95
   1   4 -13    2.27    0.46
   1   4 -13    2.74    0.45
   1   4 -13    1.53    0.73
   1   4 -13    2.87    0.53
   1   4 -12    0.37    0.28
   1   4 -12    0.39    0.29
   1   4 -12    0.19    0.30
  -1   4  12   -1.66    0.84
  -1  -4  12    1.42    0.64
   1   4 -12    0.52    0.64
   1  -4 -12   -1.59    0.69
   1   4 -11  125.30    5.57
  -1  -4  11  133.99    5.43
  -1   4  11  114.87    5.16
   1  -4 -11  124.40    5.35
   1   4 -10   47.63    3.22
  -1  -4  10   52.48    3.27
   1  -4 -10   45.03    3.10
  -1   4  10   45.56    3.06
   1   4  -9   88.95    4.15
  -1   4   9   85.92    3.97
  -1  -4   9   86.92    4.03
   1  -4  -9   80.12    4.00
  -1  -4   8  680.72    8.24
  -1   4   8  672.50   10.42
   1  -4  -8  672.85   11.03
  -1  -4   8  640.31   10.40
   1   4  -8  658.74   10.57
   1   4  -7    7.54    0.76
  -1  -4   7    8.60    1.25
  -1   4   7    6.04    1.04
  -1  -4   7    8.60    0.94
   1   4  -7    7.00    1.11
   1  -4  -7    6.97    1.15
  -1  -4   6   13.92    1.16
   1   4  -6   13.31    1.06
   1  -4  -6   12.20    1.45
   1   4  -6   12.32    1.30
  -1   4   6   12.38    1.32
  -1  -4   6   15.85    1.52
   1  -4  -5    5.50    0.99
  -1  -4   5    5.61    0.73
  -1   4   5    5.50    0.86
   1   4  -5    5.85    0.71
   1   4  -5    5.91    0.89
  -1  -4   5    5.33    0.88
   1   4  -4  259.30    2.85
  -1  -4   4  249.39    4.52
  -1   4   4  269.18    5.21
   1   4  -4  264.79    5.03
   1  -4  -4  255.81    5.65
  -1  -4   4  266.66    5.45
   1  -4  -4  265.02    4.68
   1   4  -4  267.31    4.64
   1   4  -3  544.06    6.53
   1  -4  -3  549.61    3.46
   1   4  -3  572.98    6.84
   1  -4  -3  567.03    6.62
   1   4  -3  558.37    4.88
  -1   4   3  569.83    7.29
  -1  -4   3  555.58    6.65
   1  -4  -3  537.96    7.88
   1  -4  -2   32.47    1.59
   1   4  -2   34.72    1.66
   1  -4  -2   30.82    1.85
  -1  -4   2   32.03    1.62
  -1  -4   2   31.78    1.72
  -1   4   2   33.24    1.73
   1  -4  -2   31.36    1.07
   1   4  -2   33.56    1.53
   1  -4  -1   66.12    2.58
   1  -4  -1   65.11    1.76
   1   4  -1   61.58    2.21
   1   4  -1   71.50    2.00
  -1  -4   1   75.62    2.54
  -1   4   1   67.72    2.37
  -1  -4   1   62.05    2.27
   1  -4  -1   66.91    2.29
  -1   4   0  305.01    3.84
   1   4   0  305.12    4.96
   1   4   0  295.91    3.60
   1  -4   0  303.04    4.87
  -1  -4   0  310.99    5.01
  -1   4   0  303.81    4.93
   1  -4   0  304.49    4.19
  -1  -4   0  291.40    5.01
   1  -4   0  299.47    5.31
   1  -4   1   81.77    2.38
   1   4   1   73.71    2.49
  -1   4  -1   69.49    2.23
   1  -4   1   69.05    2.51
  -1  -4  -1   75.14    2.43
   1  -4   1   68.09    2.39
  -1   4  -1   70.28    2.09
  -1   4  -1   75.63    2.49
   1   4   1   74.57    1.72
   1   4   1   70.79    1.53
  -1   4  -2  248.22    4.20
   1   4   2  240.80    2.27
  -1  -4  -2  238.28    4.29
   1  -4   2  254.67    4.80
  -1   4  -2  246.11    4.37
  -1   4  -2  243.93    4.61
  -1  -4  -2  250.07    5.08
   1   4   2  243.66    2.95
   1   4   2  239.81    4.59
   1   4   3 1119.52   10.23
  -1  -4  -3 1115.64   11.01
  -1   4  -3 1121.65   10.29
   1  -4   3 1194.98   10.59
   1  -4   3 1120.68   10.56
  -1   4  -3 1103.90    7.21
  -1  -4  -3 1101.09    9.09
  -1  -4  -3 1108.37    9.17
  -1   4  -3 1160.40    9.92
  -1   4  -3 1145.54    9.81
   1   4   3 1096.12    6.50
  -1  -4  -4    2.48    0.50
   1  -4   4    3.32    0.66
  -1   4  -4    3.10    0.62
  -1   4  -4    2.73    0.59
   1  -4   4    3.63    0.71
  -1   4  -4    2.73    0.35
  -1  -4  -4    1.74    0.61
   1   4   4    2.50    0.38
   1   4   4    1.97    0.56
   1  -4   5    5.64    0.91
   1  -4   5    5.38    0.92
  -1  -4  -5    5.81    0.91
  -1   4  -5    5.13    0.83
  -1   4  -5    6.04    0.92
   1   4   5    5.13    0.58
  -1  -4  -5    4.79    0.65
   1   4   5    5.72    0.84
   1   4   6  216.91    4.91
  -1   4  -6  216.77    5.17
   1  -4   6  205.49    5.23
   1   4   6  200.79    3.73
  -1  -4  -6  211.84    5.25
   1  -4   6  217.14    5.48
  -1   4  -6  221.39    5.29
  -1  -4  -6  206.43    4.04
  -1  -4  -7   76.54    3.28
   1   4   7   79.47    3.07
  -1   4  -7   78.98    3.40
   1  -4   7   77.14    3.38
  -1  -4  -7   79.19    2.60
   1  -4   7   80.90    3.53
  -1   4  -7   75.37    3.25
  -1  -4  -8  159.38    4.92
  -1   4  -8  163.29    5.17
  -1   4  -8  155.37    4.99
   1  -4   8  172.87    5.44
   1   4   8  155.21    4.45
   1  -4   8  161.43    5.10
  -1   4  -9   67.20    3.56
   1  -4   9   61.29    3.46
  -1  -4  -9   56.94    3.03
   1  -4   9   64.53    3.39
  -1   4  -9   53.89    3.17
   1  -4  10   60.47    3.63
  -1   4 -10   63.88    3.66
   1   4  10   64.17    3.44
   1  -4  10   58.55    3.36
   1   4  11   39.57    2.82
  -1   4 -11   37.12    2.93
  -1   4 -11   37.85    1.36
   1  -4  11   37.93    2.84
   1  -4  11   41.56    3.06
  -1   4 -11   38.92    1.34
  -1   4 -12   30.71    1.24
  -1   4 -12   28.27    1.23
   1  -4  12   28.58    2.73
  -1   4 -12   28.86    1.27
  -1   4 -12   31.96    2.86
  -1   4 -12   27.17    1.29
  -1   4 -13   61.41    1.81
  -1   4 -13   65.43    1.92
   1  -4  13   62.29    4.16
  -1   4 -13   61.73    1.97
  -1   4 -13   61.79    1.81
  -1   4 -13   60.88    4.14
  -1   4 -14   39.97    1.62
  -1   4 -14   41.22    1.53
  -1   4 -14   41.89    1.52
  -1   4 -14   40.32    1.52
  -1   4 -15    0.52    0.35
  -1   4 -15    0.81    0.37
  -1   4 -15    1.05    0.38
  -1   4 -16   36.82    1.36
  -1   4 -16   35.45    1.40
  -1   4 -16   35.69    1.46
  -1   4 -16   34.15    1.32
  -1   4 -17    0.30    0.31
  -1   4 -17    0.05    0.24
  -1   4 -17    0.49    0.33
  -1   4 -18  170.97    2.64
  -1   4 -18  175.38    2.69
  -1   4 -18  179.85    2.49
  -1   4 -19    2.97    0.36
   1   5 -20   92.64    1.70
   1   5 -20   93.59    1.65
   1   5 -19    1.47    0.32
   1   5 -19    1.10    0.34
   1   5 -18    0.01    0.36
   1   5 -18    0.27    0.30
   1   5 -17    0.12    0.34
   1   5 -17    0.52    0.38
   1   5 -17    0.40    0.25
   1   5 -16    4.52    0.55
   1   5 -16    5.34    0.71
   1   5 -16    4.90    0.64
   1   5 -15   11.74    0.85
   1   5 -15    9.96    0.90
   1   5 -15   11.06    0.88
   1   5 -14    9.30    0.90
   1   5 -14    9.02    0.78
   1   5 -14    9.32    0.81
   1   5 -14    8.61    0.72
   1   5 -13  189.75    3.58
   1   5 -13  191.21    3.18
   1   5 -13  188.51    7.77
   1  -5 -13  187.96    7.24
   1   5 -13  192.30    3.23
   1   5 -13  186.07    3.29
  -1  -5  13  191.20    7.39
   1   5 -12  257.51    4.02
   1   5 -12  254.01    8.61
   1   5 -12  255.82    3.71
  -1  -5  12  254.61    8.26
   1  -5 -12  251.55    8.18
   1   5 -12  248.44    3.69
   1   5 -12  260.05    3.67
   1   5 -11    6.71    0.67
   1   5 -11    6.19    1.22
  -1   5  11    5.49    1.19
   1   5 -11    6.41    0.60
  -1  -5  11    5.24    1.18
   1  -5 -11    5.26    1.24
  -1  -5  10    6.67    1.26
  -1   5  10    5.00    1.08
   1   5 -10    7.35    1.45
   1  -5 -10    6.30    1.29
   1  -5  -9  168.84    6.15
  -1  -5   9  174.25    6.09
  -1   5   9  173.84    5.73
   1   5  -9  175.00    6.07
   1   5  -8   13.43    1.61
  -1   5   8   12.84    1.51
  -1  -5   8   12.54    1.64
  -1  -5   8   14.52    1.37
   1  -5  -8   13.25    1.70
  -1  -5   7   76.84    3.02
  -1   5   7   79.11    3.47
   1  -5  -7   72.99    3.73
   1   5  -7   71.01    3.47
  -1  -5   7   81.58    3.78
   1   5  -6 1116.08   10.38
   1   5  -6 1136.92   12.81
  -1  -5   6 1103.93   13.24
  -1   5   6 1128.99   12.48
  -1  -5   5  472.37    8.27
   1   5  -5  512.09    8.07
   1   5  -5  475.93    6.82
   1  -5  -5  479.95    8.84
  -1  -5   5  522.53    7.49
  -1   5   5  500.57    7.90
   1   5  -4    0.77    0.49
   1   5  -4    0.74    0.21
  -1   5   4    1.07    0.50
  -1  -5   4    1.33    0.48
   1  -5  -4    0.99    0.46
  -1  -5   4    0.94    0.54
   1  -5  -4    0.97    0.61
   1   5  -4    1.14    0.42
   1   5  -3  118.05    3.36
   1  -5  -3  117.94    2.07
  -1   5   3  111.28    3.48
   1  -5  -3  113.23    4.02
   1   5  -3  122.03    3.43
   1   5  -3  117.29    2.55
  -1  -5   3  118.98    3.50
  -1  -5   3  119.48    3.81
   1  -5  -3  114.65    3.42
  -1  -5   2    2.37    0.62
   1  -5  -2    2.65    0.73
  -1  -5   2    2.99    0.62
   1  -5  -2    2.91    0.61
   1  -5  -2    2.85    0.40
  -1   5   2    2.66    0.61
   1   5  -2    2.99    0.59
   1   5  -2    2.55    0.54
   1  -5  -1   43.30    2.11
   1   5  -1   43.59    2.09
  -1  -5   1   42.70    2.14
   1   5  -1   43.11    1.75
   1  -5  -1   42.29    2.38
   1  -5  -1   42.74    1.65
  -1   5   1   37.81    1.98
  -1  -5   1   41.32    2.10
   1  -5   0   16.29    1.48
  -1  -5   0   18.18    1.44
   1   5   0   16.94    1.34
  -1   5   0   18.36    1.39
   1  -5   0   17.97    1.38
  -1  -5   0   14.83    1.25
   1  -5   0   18.34    1.18
   1   5   0   19.02    1.06
  -1   5   0   18.15    1.25
   1  -5   1   25.00    1.46
  -1  -5  -1   25.42    1.72
   1   5   1   25.08    1.19
  -1   5  -1   24.66    1.62
   1   5   1   24.55    1.62
   1  -5   1   25.87    1.66
  -1   5  -1   23.97    1.47
  -1  -5  -1   25.09    1.55
   1  -5   1   24.80    1.71
   1   5   1   24.65    1.09
  -1   5  -2 1406.15   11.40
  -1  -5  -2 1399.47   11.23
  -1   5  -2 1394.16   12.08
   1   5   2 1427.73   12.49
  -1  -5  -2 1433.83   13.69
  -1   5  -2 1336.69   10.73
   1  -5   2 1384.03   12.31
   1   5   2 1388.01    8.38
   1   5   2 1403.26    6.95
   1  -5   2 1337.39   11.33
   1  -5   3  274.54    5.69
   1   5   3  275.19    3.73
  -1  -5  -3  287.63    6.29
  -1  -5  -3  283.75    4.97
  -1   5  -3  281.47    5.65
   1  -5   3  275.40    5.48
  -1   5  -3  281.25    5.21
  -1   5  -3  273.84    5.25
  -1  -5  -3  281.21    4.94
   1   5   3  285.99    5.70
  -1   5  -3  283.52    4.31
  -1  -5  -4  514.68    8.62
  -1   5  -4  498.44    5.36
  -1   5  -4  496.10    7.44
   1   5   4  495.51    5.14
   1   5   4  489.69    7.69
   1  -5   4  496.78    7.95
   1  -5   4  514.34    7.95
  -1   5  -4  517.96    7.60
  -1  -5  -4  496.63    6.54
  -1  -5  -5 1097.87   12.81
  -1   5  -5 1093.80   11.75
  -1  -5  -5 1061.43    9.35
   1  -5   5 1065.52   12.20
  -1   5  -5 1079.38   11.69
   1  -5   5 1084.01   12.18
   1   5   5 1066.85   11.72
   1  -5   6   32.78    2.28
  -1  -5  -6   32.22    1.64
  -1   5  -6   31.85    2.15
  -1   5  -6   32.89    2.23
   1   5   6   34.63    2.20
  -1  -5  -6   28.29    2.15
   1  -5   6   30.77    2.17
  -1   5  -7   31.04    2.23
  -1  -5  -7   31.19    2.31
   1  -5   7   30.24    2.24
   1  -5   7   29.99    2.30
   1   5   7   31.78    2.15
  -1   5  -7   32.67    2.34
  -1  -5  -8  243.58    6.61
   1   5   8  237.92    6.06
   1  -5   8  246.29    6.63
  -1   5  -8  246.90    6.67
   1   5   9  297.13    6.93
   1  -5   9  305.73    8.13
  -1   5  -9  299.05    7.81
  -1  -5  -9  304.53    7.63
   1  -5   9  293.98    7.53
  -1   5 -10  204.04    6.84
   1  -5  10  202.74    6.93
   1   5  10  196.44    6.42
   1  -5  10  196.06    6.41
  -1   5 -11   83.09    2.13
  -1   5 -11   86.06    4.69
  -1   5 -11   85.26    2.04
   1  -5  11   92.58    4.91
   1  -5  11   88.34    4.43
  -1   5 -11   89.40    2.11
   1   5  11   84.71    4.37
  -1   5 -11   88.57    2.05
  -1   5 -12   19.10    1.08
  -1   5 -12   20.01    1.06
  -1   5 -12   18.36    1.01
  -1   5 -12   20.65    2.35
   1  -5  12   20.15    2.38
  -1   5 -12   20.48    1.15
  -1   5 -13   19.57    1.07
  -1   5 -13   23.78    2.71
  -1   5 -13   21.29    1.13
  -1   5 -13   22.50    1.22
  -1   5 -13   21.03    1.11
   1  -5  13   22.19    2.63
  -1   5 -14    4.05    0.55
  -1   5 -14    3.76    0.60
  -1   5 -15   42.54    1.55
  -1   5 -15   41.73    1.55
  -1   5 -15   43.28    1.55
  -1   5 -15   41.88    1.66
  -1   5 -16  206.93    3.20
  -1   5 -16  210.67    3.53
  -1   5 -16  207.84    3.32
  -1   5 -16  209.76    3.23
  -1   5 -17   92.04    2.17
  -1   5 -17   90.96    2.10
  -1   5 -17   93.40    2.01
  -1   5 -17   93.15    1.95
  -1   5 -18   71.77    1.57
  -1   5 -18   71.15    1.70
  -1   5 -18   72.83    1.73
  -1   5 -19    9.89    0.49
  -1   5 -19   10.62    0.59
   1   6 -20   17.24    0.69
   1   6 -20   16.72    0.70
   1   6 -19   21.56    0.90
   1   6 -19   20.82    0.94
   1   6 -18    3.06    0.49
   1   6 -18    2.55    0.44
   1   6 -18    2.81    0.35
   1   6 -17   29.01    1.15
   1   6 -17   28.84    1.36
   1   6 -17   28.38    1.26
   1   6 -16   31.86    1.51
   1   6 -16   30.27    1.27
   1   6 -16   32.12    1.40
   1   6 -15   59.30    2.08
   1   6 -15   60.82    1.96
   1   6 -15   58.61    1.83
   1   6 -15   62.61    1.80
   1   6 -14   40.16    1.54
   1   6 -14   41.21    1.76
   1   6 -14   40.24    1.52
   1   6 -14   41.75    1.62
   1   6 -13  148.19    2.92
   1   6 -13  144.79    2.86
   1   6 -13  144.59    2.94
   1  -6 -13  151.07    6.71
  -1  -6  13  150.50    6.73
   1   6 -13  147.05    3.21
   1   6 -12   73.68    2.04
   1   6 -12   75.19    2.06
   1   6 -12   77.82    2.09
   1  -6 -12   73.76    4.63
  -1  -6  12   75.60    4.77
   1  -6 -12   71.04    1.75
   1   6 -12   72.13    4.75
   1   6 -12   73.10    2.21
  -1  -6  11   65.25    4.30
   1   6 -11   70.93    1.97
  -1   6  11   69.94    3.77
   1   6 -11   67.57    2.04
   1  -6 -11   62.79    4.19
   1   6 -11   71.49    4.51
   1  -6 -11   67.84    1.70
   1   6 -11   71.17    1.96
   1   6 -11   71.75    1.94
   1  -6 -10   37.32    3.18
   1   6 -10   39.42    3.23
  -1   6  10   40.60    2.98
  -1  -6  10   39.35    3.25
  -1   6  10   41.33    2.87
  -1   6   9   39.00    2.78
  -1  -6   9   38.62    3.07
   1   6  -9   42.62    3.16
   1  -6  -9   41.65    3.26
  -1  -6   8   10.20    1.27
   1   6  -8   11.84    1.66
  -1  -6   8    9.98    1.51
   1  -6  -8    9.46    1.63
  -1   6   8   11.39    1.49
  -1   6   7  127.46    4.60
   1   6  -7  146.14    5.24
   1  -6  -7  134.13    5.38
  -1  -6   7  151.36    5.52
  -1  -6   7  134.90    4.45
   1  -6  -6    0.60    0.43
  -1   6   6    0.24    0.50
   1   6  -6    0.22    0.53
  -1  -6   6    0.86    0.73
   1   6  -6   -0.35    0.37
   1   6  -5   77.37    3.34
   1  -6  -5   71.54    3.73
  -1  -6   5   78.27    3.66
  -1  -6   5   62.88    2.91
  -1   6   5   75.82    3.26
   1   6  -5   68.67    2.86
  -1   6   4  696.83    9.51
   1   6  -4  692.54    9.44
  -1  -6   4  730.32    9.74
   1  -6  -4  700.78    9.65
   1  -6  -4  676.91   11.10
   1   6  -4  726.03    9.29
  -1  -6   4  717.04   10.59
  -1  -6   3 1118.69   12.62
  -1   6   3 1130.79   11.86
   1  -6  -3 1119.63   13.78
   1   6  -3 1123.23    8.90
   1   6  -3 1125.36   11.25
   1   6  -3 1097.34   11.41
  -1  -6   3 1143.21   12.13
   1  -6  -3 1104.32   11.89
   1   6  -2  957.05    9.62
   1  -6  -2  936.74   12.40
   1  -6  -2  886.66   10.54
  -1   6   2  951.07   10.61
  -1  -6   2  910.41   11.05
   1   6  -2  931.55   10.48
  -1  -6   2  887.29   10.71
   1  -6  -2  884.11    7.73
  -1  -6   1  710.49    9.39
   1  -6  -1  748.84   10.82
   1   6  -1  750.94    7.97
  -1   6   1  761.10    8.46
  -1  -6   1  746.95    9.85
   1  -6  -1  766.21    9.75
   1   6  -1  764.28    9.60
   1  -6  -1  721.24    7.65
  -1   6   1  716.14    9.10
   1   6   0 1783.13   14.89
   1  -6   0 1751.12   16.21
   1  -6   0 1734.58   14.83
  -1  -6   0 1717.86   14.25
   1   6   0 1688.50   11.06
  -1   6   0 1834.26   14.59
  -1  -6   0 1779.56   15.53
   1  -6   0 1819.06   12.82
  -1   6   0 1709.58   13.01
   1  -6   1    1.56    0.61
   1   6   1   -0.18    0.55
  -1   6  -1   -0.14    0.36
  -1  -6  -1    0.20    0.44
   1  -6   1   -0.01    0.44
  -1   6  -1    0.02    0.37
  -1  -6  -1   -0.08    0.39
   1  -6   1    0.22    0.30
   1   6   1    0.36    0.30
  -1   6  -1    0.11    0.47
   1   6   2  715.52    5.88
   1   6   2  684.17    9.53
  -1  -6  -2  697.57    8.70
   1  -6   2  715.31    9.07
   1  -6   2  670.21    9.45
   1   6   2  665.96    6.76
  -1   6  -2  669.41    9.23
  -1   6  -2  700.33    8.79
  -1   6  -2  708.89    7.99
   1  -6   2  655.58    9.84
  -1  -6  -2  692.66   10.65
  -1  -6  -3   13.52    1.20
   1  -6   3   13.83    1.45
  -1  -6  -3   14.67    1.66
   1   6   3   13.92    0.98
  -1  -6  -3   15.77    1.31
   1   6   3   16.08    1.52
  -1   6  -3   15.05    1.38
  -1   6  -3   13.71    1.10
   1  -6   3   15.01    1.41
  -1   6  -4    5.15    0.88
   1   6   4    4.43    0.93
  -1   6  -4    5.36    0.70
  -1  -6  -4    4.99    1.00
  -1  -6  -4    6.30    0.82
   1  -6   4    4.82    0.90
   1  -6   4    7.34    1.14
   1  -6   5    3.93    0.90
  -1   6  -5    3.11    0.78
   1   6   5    4.07    0.90
   1  -6   5    3.33    0.80
  -1  -6  -5    3.77    0.95
  -1  -6  -6  512.61    9.97
   1  -6   6  551.15    9.68
   1  -6   6  523.55    9.68
  -1   6  -6  518.08    9.16
   1   6   6  534.55    9.35
  -1  -6  -7  147.52    5.43
   1   6   7  148.01    5.07
   1  -6   7  152.71    5.48
  -1   6  -7  148.33    5.21
   1  -6   7  146.55    5.19
  -1   6  -8   31.61    2.57
   1  -6   8   34.55    2.77
   1  -6   8   31.50    2.52
  -1  -6  -8   30.57    2.53
   1   6   8   34.73    2.51
   1   6   9    1.26    0.58
  -1   6  -9   -0.16    0.47
  -1  -6  -9    1.01    0.45
   1  -6   9   -0.58    0.56
   1  -6   9   -1.45    0.59
  -1   6 -10  388.10    4.39
  -1   6 -10  401.64    4.28
   1   6  10  383.06    9.53
  -1   6 -10  372.91    9.70
  -1   6 -10  388.40    4.59
  -1   6 -10  375.09    4.33
   1  -6  10  397.33   10.24
   1  -6  10  402.22    9.53
  -1   6 -11   86.84    2.24
  -1   6 -11   88.80    4.95
  -1   6 -11   87.91    2.16
   1   6  11   90.46    4.76
  -1   6 -11   90.16    2.20
   1  -6  11   94.56    5.23
  -1   6 -11   90.47    2.13
  -1   6 -12   14.62    1.02
  -1   6 -12   19.61    2.41
  -1   6 -12   13.88    0.90
  -1   6 -12   14.57    0.98
  -1   6 -12   16.03    0.99
   1  -6  12   14.59    2.18
   1   6  12   15.73    2.09
  -1   6 -13    3.44    0.53
  -1   6 -13    3.98    0.56
  -1   6 -13    3.81    0.53
  -1   6 -13    4.15    0.60
  -1   6 -14   88.74    2.44
  -1   6 -14   85.56    2.21
  -1   6 -14   88.41    2.25
  -1   6 -14   86.84    2.27
  -1   6 -15    1.39    0.40
  -1   6 -15    1.14    0.38
  -1   6 -15    1.12    0.44
  -1   6 -15    1.45    0.45
  -1   6 -16    9.42    0.79
  -1   6 -16    8.97    0.70
  -1   6 -16    9.70    0.76
  -1   6 -16    9.02    0.70
  -1   6 -17   75.43    1.77
  -1   6 -17   76.27    1.88
  -1   6 -17   75.43    1.72
  -1   6 -17   73.75    1.90
  -1   6 -18    1.50    0.33
  -1   6 -18    1.17    0.25
  -1   6 -18    1.20    0.29
  -1   6 -18    1.44    0.26
  -1   6 -19   54.92    1.08
  -1   6 -19   55.48    1.24
   1   7 -19    7.69    0.56
   1   7 -19    8.18    0.56
   1   7 -18    2.21    0.38
   1   7 -18    2.65    0.44
   1   7 -18    2.22    0.32
   1   7 -17   53.23    1.52
   1   7 -17   53.94    1.76
   1   7 -17   51.73    1.63
   1   7 -16  162.35    3.22
   1   7 -16  158.48    2.82
   1   7 -16  157.58    2.98
   1   7 -16  158.21    2.65
   1   7 -15   80.05    2.19
   1   7 -15   83.37    2.42
   1   7 -15   82.23    2.15
   1   7 -15   80.14    2.05
   1   7 -14   64.91    1.93
   1   7 -14   66.03    1.98
   1   7 -14   63.83    2.16
   1   7 -14   66.26    2.03
   1   7 -13    6.94    0.72
   1   7 -13    6.20    0.74
   1   7 -13    6.18    0.68
   1  -7 -13    5.87    0.56
   1   7 -13    5.89    0.68
  -1  -7  12  122.51    6.38
   1  -7 -12  120.58    6.17
   1   7 -12  123.66    6.37
   1   7 -12  120.84    2.87
   1   7 -12  124.47    2.72
   1   7 -12  121.85    2.66
   1  -7 -12  121.03    2.38
   1   7 -12  125.94    2.74
   1  -7 -11    1.73    0.35
   1   7 -11    1.63    0.41
   1   7 -11    1.69    0.39
  -1   7  11    1.14    0.53
   1   7 -11    2.43    0.46
   1   7 -11    1.32    0.87
   1  -7 -11    2.58    1.07
   1   7 -11    1.78    0.44
  -1  -7  11    1.74    0.83
   1   7 -10    0.24    0.29
   1   7 -10    0.60    0.28
   1   7 -10    0.30    0.31
   1   7 -10    1.34    0.80
  -1   7  10   -0.87    0.55
  -1  -7  10    2.13    0.96
   1  -7 -10    0.16    0.21
   1   7 -10    0.34    0.34
   1  -7 -10   -0.40    0.65
  -1   7   9   37.00    2.81
  -1  -7   9   37.83    3.27
  -1   7   9   32.76    2.59
   1   7  -9   36.71    3.10
   1  -7  -9   34.20    3.14
  -1   7   8  127.38    4.99
   1  -7  -8  133.94    5.98
  -1  -7   8  140.59    5.97
   1   7  -8  142.16    5.76
  -1  -7   8  148.98    5.17
  -1   7   8  146.17    5.39
  -1  -7   7   44.07    2.78
  -1  -7   7   39.69    3.06
   1  -7  -7   42.64    3.27
  -1   7   7   43.47    2.81
   1   7  -7   42.04    2.98
   1   7  -6  223.83    6.45
  -1   7   6  220.49    6.04
  -1  -7   6  222.00    6.15
   1  -7  -6  226.56    7.34
   1   7  -6  210.95    5.37
  -1  -7   6  224.44    6.92
   1  -7  -5  194.69    6.64
  -1  -7   5  206.09    6.35
  -1   7   5  191.33    5.44
   1   7  -5  194.77    5.21
  -1  -7   5  201.88    5.77
   1   7  -5  202.39    5.81
  -1  -7   4  572.25   10.19
   1   7  -4  580.13    9.25
  -1   7   4  573.60    9.15
   1  -7  -4  550.43   10.86
  -1  -7   4  535.40    9.27
   1   7  -4  550.52    8.85
   1  -7  -4  532.60    9.33
   1   7  -3 1329.37   10.74
  -1  -7   3 1336.36   15.02
   1   7  -3 1333.58   13.23
   1  -7  -3 1298.18   16.23
   1   7  -3 1265.54   13.49
   1  -7  -3 1289.16   14.23
  -1   7   3 1276.67   11.71
  -1   7   3 1301.99   13.61
  -1  -7   3 1301.01   14.33
  -1  -7   2    3.48    0.86
   1  -7  -2    2.70    0.91
   1  -7  -2    3.38    0.82
   1   7  -2    3.69    0.72
  -1  -7   2    5.36    0.95
  -1   7   2    2.92    0.62
  -1   7   2    3.27    0.69
   1  -7  -2    4.83    0.68
   1   7  -2    3.47    0.83
  -1  -7   1 1876.13   17.30
  -1   7   1 1887.22   15.77
  -1   7   1 1777.80   15.53
   1  -7  -1 1822.65   16.72
   1  -7  -1 1876.86   18.88
  -1   7   1 1773.20   14.15
   1  -7  -1 1817.14   13.53
   1   7  -1 1911.69   16.67
  -1  -7   1 1831.83   16.50
  -1   7   0  612.85    9.22
  -1  -7   0  618.20    9.32
  -1  -7   0  632.71   10.16
   1   7   0  660.12    7.66
  -1   7   0  647.30    9.00
  -1   7   0  630.24    8.55
   1  -7   0  628.07    8.40
   1   7   0  619.15    9.61
   1  -7   0  628.43   10.83
   1  -7   0  645.25    9.95
  -1   7  -1  346.98    6.54
  -1   7  -1  369.33    7.28
  -1  -7  -1  385.17    8.03
  -1  -7  -1  375.02    7.08
   1   7   1  376.56    5.40
   1  -7   1  380.86    6.85
   1  -7   1  365.07    8.18
   1  -7   1  364.57    7.62
  -1  -7  -1  378.26    8.59
   1   7   1  388.13    7.74
  -1   7  -1  372.00    6.69
  -1   7  -2   22.82    1.61
  -1   7  -2   24.14    1.92
   1   7   2   22.07    1.39
  -1  -7  -2   23.02    1.73
   1  -7   2   22.89    1.95
   1   7   2   21.84    1.90
  -1  -7  -2   21.56    2.11
  -1   7  -2   23.45    1.78
   1  -7   2   21.56    1.76
   1  -7   2   20.10    1.94
  -1   7  -3  128.10    3.71
  -1   7  -3  118.37    4.12
  -1  -7  -3  127.01    5.13
   1  -7   3  125.68    4.38
  -1  -7  -3  119.72    3.73
   1  -7   3  120.57    4.52
   1   7   3  117.26    4.43
   1  -7   3  113.20    4.57
  -1  -7  -3  117.48    3.75
   1  -7   4  309.58    7.19
  -1   7  -4  310.00    6.94
  -1  -7  -4  309.11    8.16
  -1   7  -4  302.69    5.49
   1  -7   4  299.09    7.29
   1   7   4  313.80    7.44
   1  -7   5  145.22    5.18
  -1   7  -5  151.53    5.08
  -1  -7  -5  144.88    5.63
   1   7   5  149.38    5.26
   1  -7   5  145.30    5.21
  -1   7  -6  100.75    4.34
   1  -7   6  108.51    4.65
   1  -7   6   97.48    4.45
   1   7   6   97.56    4.35
  -1  -7  -6  101.96    4.83
   1  -7   7    8.53    1.47
  -1  -7  -7    7.97    1.44
  -1   7  -7    8.14    1.32
   1  -7   7    9.86    1.49
   1   7   7    9.77    1.41
  -1   7  -8  309.26    8.38
   1   7   8  321.56    8.28
   1  -7   8  315.14    8.81
  -1  -7  -8  307.74    8.60
   1  -7   8  308.21    8.34
   1   7   9    3.10    0.83
  -1   7  -9    4.57    0.54
  -1   7  -9    4.93    1.20
   1  -7   9    4.18    1.15
  -1   7  -9    3.68    0.51
   1  -7   9    5.13    1.11
  -1  -7  -9    4.36    1.15
  -1   7  -9    4.06    0.52
  -1   7  -9    4.27    0.48
  -1   7 -10  301.04    3.85
   1  -7  10  312.48    9.58
  -1   7 -10  286.56    8.93
  -1   7 -10  285.74    3.92
   1  -7  10  299.61    8.64
  -1   7 -10  290.74    4.10
  -1   7 -10  296.07    3.96
   1   7  10  298.59    8.83
   1   7  11  185.60    7.16
  -1   7 -11  179.35    3.27
  -1   7 -11  178.55    3.17
  -1   7 -11  174.25    3.12
   1  -7  11  189.05    7.71
  -1   7 -11  179.57    7.37
  -1   7 -11  180.60    3.07
  -1   7 -12  202.24    3.32
  -1   7 -12  208.62    3.48
  -1   7 -12  203.16    3.52
  -1   7 -12  207.86    3.73
  -1   7 -13   21.52    1.16
  -1   7 -13   21.11    1.12
  -1   7 -13   21.54    1.26
  -1   7 -13   20.03    1.14
  -1   7 -14    5.52    0.69
  -1   7 -14    4.70    0.60
  -1   7 -14    5.25    0.61
  -1   7 -14    5.71    0.65
  -1   7 -15   27.55    1.34
  -1   7 -15   27.07    1.23
  -1   7 -15   26.71    1.23
  -1   7 -15   26.31    1.21
  -1   7 -16   41.29    1.39
  -1   7 -16   44.54    1.50
  -1   7 -16   41.69    1.53
  -1   7 -16   43.14    1.43
  -1   7 -17   53.95    1.53
  -1   7 -17   52.47    1.56
  -1   7 -17   53.74    1.40
  -1   7 -17   54.36    1.46
  -1   7 -18   19.95    0.84
  -1   7 -18   19.87    0.71
  -1   7 -18   20.87    0.80
  -1   7 -18   19.66    0.83
  -1   7 -19    1.00    0.21
   1   8 -19   95.09    1.66
   1   8 -19   94.18    1.57
   1   8 -18   75.90    1.66
   1   8 -18   74.86    1.49
   1   8 -18   76.16    1.75
   1   8 -17   13.34    0.75
   1   8 -17   14.19    0.89
   1   8 -17   12.81    0.66
   1   8 -17   13.15    0.80
   1   8 -16   39.92    1.55
   1   8 -16   40.75    1.47
   1   8 -16   40.31    1.40
   1   8 -16   39.28    1.30
   1   8 -15    0.56    0.36
   1   8 -15    0.57    0.30
   1   8 -15    0.49    0.33
   1   8 -15    0.06    0.42
   1   8 -14    4.09    0.55
   1   8 -14    4.70    0.63
   1   8 -14    4.23    0.57
   1   8 -14    4.97    0.61
   1  -8 -14    4.34    0.50
   1   8 -13   41.75    1.60
   1   8 -13   39.86    1.57
   1  -8 -13   38.65    1.36
   1   8 -13   39.27    1.69
   1   8 -13   42.36    1.63
   1   8 -12  228.99    3.77
   1   8 -12  226.03    3.95
   1   8 -12  228.40    3.65
   1  -8 -12  226.23    3.33
   1   8 -12  226.44    3.72
   1   8 -11  120.98    2.72
   1  -8 -11  113.46    6.15
   1   8 -11  119.68    2.60
   1   8 -11  120.10    2.83
  -1  -8  11  123.79    6.51
  -1   8  11  120.39    5.54
   1   8 -11  116.91    6.15
   1   8 -11  127.09    2.75
   1  -8 -11  121.67    2.45
   1   8 -10  193.78    3.49
   1   8 -10  193.51    3.22
   1   8 -10  194.05    3.38
   1  -8 -10  185.04    3.01
   1  -8 -10  187.54    7.83
  -1   8  10  178.84    6.68
  -1  -8  10  193.62    7.91
   1   8 -10  196.10    3.35
   1   8 -10  196.07    7.68
   1   8  -9  153.47    6.54
   1   8  -9  155.62    2.92
  -1  -8   9  162.28    7.03
   1   8  -9  159.46    3.03
   1   8  -9  156.34    2.77
   1  -8  -9  151.09    6.92
  -1   8   9  155.36    6.09
   1  -8  -9  154.91    2.72
   1   8  -8   25.31    1.20
  -1   8   8   26.38    2.47
   1   8  -8   25.33    2.50
   1   8  -8   26.73    1.18
   1   8  -8   24.58    1.17
   1  -8  -8   24.49    2.71
  -1  -8   8   25.16    2.33
  -1  -8   8   25.83    2.75
   1  -8  -8   25.13    1.09
  -1  -8   7   28.34    2.74
  -1   8   7   22.38    2.09
   1  -8  -7   23.18    2.59
  -1  -8   7   21.96    2.14
   1   8  -7   22.51    2.35
  -1   8   7   24.65    2.38
  -1  -8   6   87.52    4.64
   1  -8  -6   75.01    4.56
  -1   8   6   74.26    3.66
  -1  -8   6   78.74    4.01
   1   8  -6   77.41    4.06
  -1   8   6   76.52    4.01
   1   8  -5  633.28   10.20
  -1  -8   5  657.75   12.20
   1   8  -5  680.42   11.40
   1  -8  -5  665.11   13.15
  -1   8   5  645.35   10.50
  -1  -8   5  631.05   11.23
  -1   8   5  659.69   11.30
  -1   8   4    1.46    0.65
   1   8  -4    0.06    0.38
  -1  -8   4    0.18    0.58
  -1   8   4   -0.25    0.56
  -1   8   4    0.61    0.45
   1   8  -4    0.07    0.35
  -1  -8   4    0.24    0.68
   1  -8  -4    0.01    0.61
   1   8  -3   97.61    4.09
   1  -8  -3   99.90    4.97
   1   8  -3   98.72    3.92
  -1   8   3   92.87    3.87
  -1  -8   3   96.20    4.36
  -1  -8   3   95.29    4.27
  -1   8   3  102.99    4.26
  -1   8   3  104.89    3.57
   1  -8  -3  100.96    4.38
  -1   8   2  196.71    5.72
   1  -8  -2  199.18    6.87
  -1  -8   2  186.69    5.90
  -1   8   2  187.77    5.48
  -1   8   2  200.08    5.02
   1   8  -2  203.01    5.92
  -1  -8   2  192.68    6.09
   1   8  -2  208.13    5.36
   1  -8  -2  197.03    6.10
   1   8  -1  107.95    4.36
  -1   8   1  110.35    3.81
  -1   8   1  112.17    4.22
   1  -8  -1  115.69    3.73
   1   8  -1  116.60    3.76
  -1  -8   1  109.15    4.38
  -1   8   1  107.61    4.13
  -1  -8   1  109.75    4.61
   1  -8  -1  109.68    4.50
   1  -8  -1  105.52    4.96
   1  -8   0  377.19    8.40
  -1  -8   0  379.81    7.93
  -1   8   0  383.83    7.90
  -1  -8   0  387.71    9.54
   1   8   0  401.61    6.56
   1  -8   0  374.21    7.10
   1  -8   0  376.29    9.16
  -1  -8   0  350.83    8.30
  -1   8   0  387.94    7.22
   1   8   0  378.52    8.20
  -1   8   0  384.64    7.65
  -1   8  -1  406.78    7.62
   1  -8   1  366.61    9.04
  -1   8  -1  414.71    8.31
   1  -8   1  390.69    7.69
   1   8   1  392.71    8.47
  -1  -8  -1  382.82    7.71
  -1  -8  -1  394.97    9.61
  -1   8  -1  367.44    7.31
   1  -8   1  362.27    8.30
  -1   8  -2    1.19    0.62
   1  -8   2    1.73    0.60
  -1   8  -2    1.37    0.55
  -1   8  -2    0.89    0.33
   1   8   2    0.31    0.45
   1  -8   2    0.60    0.53
  -1  -8  -2    1.77    0.54
  -1  -8  -2    1.60    0.67
  -1   8  -3  257.91    5.86
   1   8   3  258.40    7.19
   1  -8   3  270.91    7.00
  -1   8  -3  277.07    6.78
  -1  -8  -3  272.81    8.21
   1  -8   3  257.69    7.53
   1  -8   3  278.75    7.47
   1   8   4    1.29    0.62
  -1  -8  -4   -0.78    0.63
   1  -8   4   -0.05    0.36
  -1   8  -4   -1.84    0.41
   1  -8   4    0.49    0.49
   1  -8   4    0.10    0.62
   1   8   5  135.18    5.41
   1  -8   5  118.65    5.05
  -1  -8  -5  121.58    5.63
   1  -8   5  128.10    5.29
  -1   8  -5  130.15    5.04
   1  -8   5  117.48    5.18
   1  -8   6  118.68    5.26
   1  -8   6  117.17    5.24
   1  -8   6  124.99    5.34
  -1  -8  -6  116.55    5.58
   1   8   6  124.71    5.30
  -1   8  -6  125.25    5.17
   1  -8   7  592.26   11.90
  -1   8  -7  576.64   11.62
  -1   8  -7  595.74    5.32
  -1  -8  -7  574.49   12.52
   1  -8   7  603.26   12.38
   1   8   7  588.27   11.80
   1   8   8  449.59   10.50
  -1   8  -8  477.91    4.58
   1  -8   8  444.53   10.61
  -1   8  -8  461.45   10.80
  -1   8  -8  465.50    5.06
  -1   8  -8  459.33    4.86
   1  -8   8  486.63   11.60
  -1   8  -8  472.28    4.88
  -1  -8  -8  461.73   11.28
  -1  -8  -8  459.09    4.64
  -1  -8  -9   46.47    3.73
  -1   8  -9   57.74    4.01
  -1  -8  -9   52.86    1.59
   1   8   9   48.84    3.55
  -1   8  -9   57.43    1.78
  -1   8  -9   52.54    1.76
  -1   8  -9   54.58    1.62
  -1   8  -9   55.56    1.73
   1  -8   9   53.09    4.04
   1  -8   9   57.27    3.88
   1  -8  10  114.44    6.07
  -1   8 -10  105.09    2.43
  -1   8 -10  104.89    2.47
  -1   8 -10  105.78    5.62
   1   8  10  108.20    5.57
  -1   8 -10  107.69    2.56
  -1  -8 -10  103.52    2.21
   1  -8  10  104.83    5.32
  -1   8 -10  106.58    2.34
  -1   8 -11  102.00    2.52
  -1   8 -11  100.57    2.33
  -1   8 -11   99.54    2.42
  -1   8 -11   93.67    2.37
  -1   8 -12  261.87    4.02
  -1   8 -12  267.75    4.27
  -1   8 -12  257.00    3.90
  -1   8 -12  263.72    3.79
  -1   8 -13   69.04    2.19
  -1   8 -13   66.99    1.93
  -1   8 -13   66.57    2.01
  -1   8 -13   66.83    1.99
  -1   8 -14   82.35    2.12
  -1   8 -14   80.91    2.12
  -1   8 -14   79.18    2.11
  -1   8 -14   85.71    2.35
  -1   8 -15  249.83    3.52
  -1   8 -15  246.94    3.50
  -1   8 -15  243.06    3.48
  -1   8 -15  252.15    3.82
  -1   8 -16    3.26    0.43
  -1   8 -16    3.73    0.52
  -1   8 -16    3.59    0.44
  -1   8 -16    3.68    0.49
  -1   8 -17   13.69    0.74
  -1   8 -17   13.69    0.69
  -1   8 -17   12.63    0.74
  -1   8 -17   13.36    0.71
  -1   8 -18   27.83    0.89
  -1   8 -18   28.42    0.92
  -1   8 -18   28.40    0.86
  -1   8 -18   27.55    0.75
   1   9 -18    6.23    0.47
   1   9 -18    5.57    0.40
   1   9 -18    5.62    0.47
   1   9 -17    7.76    0.55
   1   9 -17    8.28    0.60
   1   9 -17    8.27    0.65
   1   9 -16   -0.24    0.29
   1   9 -16    0.03    0.31
   1   9 -16   -0.20    0.31
   1   9 -16    0.02    0.22
   1   9 -15   44.59    1.63
   1   9 -15   43.03    1.50
   1   9 -15   42.73    1.49
   1   9 -15   43.01    1.43
   1   9 -14    0.13    0.35
   1  -9 -14    0.47    0.27
   1   9 -14    0.11    0.34
   1   9 -14    0.15    0.40
   1   9 -14    0.18    0.31
   1   9 -13   65.47    1.96
   1   9 -13   68.05    2.03
   1   9 -13   67.03    2.14
   1  -9 -13   66.64    1.78
   1   9 -13   67.91    2.01
   1   9 -12  298.92    4.30
   1   9 -12  301.63    4.32
   1   9 -12  298.57    4.12
   1   9 -12  295.33    4.49
   1   9 -11   31.80    1.50
   1   9 -11   33.32    1.46
   1   9 -11   32.83    1.39
   1   9 -11   31.30    1.44
   1  -9 -11   31.27    1.29
  -1   9  10  620.11   13.04
   1   9 -10  639.10    6.21
   1  -9 -10  623.07   14.89
   1  -9 -10  625.95    5.71
   1   9 -10  626.27    5.81
   1   9 -10  644.03    6.34
   1  -9  -9    4.14    1.27
  -1   9   9   -0.60    0.50
   1  -9  -9    1.72    0.42
   1   9  -9    1.35    0.34
  -1  -9   9    1.77    1.02
   1   9  -9    0.97    0.71
   1   9  -9    1.41    0.42
   1   9  -9    2.08    0.47
   1   9  -8   89.67    2.30
   1   9  -8   96.03    2.13
  -1  -9   8   99.46    5.60
   1   9  -8   96.94    2.40
   1   9  -8   95.65    2.31
   1  -9  -8   95.37    2.18
   1  -9  -8   94.77    5.62
   1   9  -8   96.60    5.25
  -1   9   8   98.41    5.06
   1   9  -7   40.63    1.49
  -1   9   7   38.50    3.08
   1   9  -7   39.33    3.24
   1  -9  -7   40.35    1.43
  -1  -9   7   43.99    3.24
  -1  -9   7   36.26    3.29
   1  -9  -7   44.68    3.81
   1   9  -7   40.88    1.52
   1   9  -7   42.02    1.56
  -1   9   6    7.90    1.32
   1   9  -6    5.67    0.59
   1  -9  -6    6.52    0.59
  -1   9   6    3.32    0.88
   1   9  -6    6.47    1.33
  -1  -9   6    5.41    1.32
   1   9  -6    4.90    0.54
  -1  -9   6    5.88    1.30
   1  -9  -6    5.25    1.34
  -1  -9   5   14.06    1.86
  -1   9   5   12.85    1.69
  -1  -9   5   15.63    2.02
   1   9  -5   12.96    1.71
   1  -9  -5   12.00    2.04
   1   9  -5   12.34    1.52
  -1   9   5   11.46    1.47
  -1   9   4   67.89    3.86
  -1  -9   4   66.13    4.05
   1  -9  -4   69.54    4.50
   1   9  -4   76.13    3.91
   1  -9  -4   70.23    4.01
  -1   9   4   65.98    3.51
  -1  -9   4   79.81    4.32
   1   9  -4   69.44    3.71
   1   9  -3  170.42    5.87
   1  -9  -3  165.85    6.81
  -1   9   3  165.55    5.50
   1   9  -3  182.66    5.69
   1  -9  -3  169.62    6.19
  -1  -9   3  181.87    6.44
  -1  -9   3  168.62    6.22
  -1   9   3  172.01    4.90
  -1   9   3  169.48    5.91
   1  -9  -2  107.05    5.47
   1   9  -2  108.61    4.18
   1  -9  -2  110.50    4.98
   1   9  -2  109.23    4.72
  -1   9   2  111.35    4.68
  -1  -9   2  105.75    4.94
  -1  -9   2   99.60    4.62
  -1   9   2  110.84    4.02
  -1   9   2  110.35    4.52
  -1  -9   1  133.80    6.16
   1  -9  -1  148.99    6.34
  -1   9   1  150.23    5.31
  -1   9   1  145.52    5.22
  -1   9   1  146.83    4.69
  -1  -9   1  144.40    5.41
   1  -9  -1  151.49    5.80
  -1  -9   1  143.76    5.76
   1   9  -1  149.12    5.56
  -1   9   0  124.41    4.73
  -1  -9   0  128.00    4.94
   1  -9   0  124.95    5.28
  -1   9   0  126.02    4.89
   1   9   0  123.72    5.16
  -1   9   0  130.84    4.56
   1  -9   0  128.50    4.48
  -1  -9   0  129.15    6.00
  -1  -9   0  121.82    5.34
   1  -9   0  121.87    5.72
  -1   9  -1   47.32    2.82
  -1   9  -1   45.16    2.97
  -1  -9  -1   45.90    3.62
   1  -9   1   44.62    3.50
   1  -9   1   52.32    3.03
   1   9   1   43.76    3.11
  -1  -9  -1   48.02    2.94
   1  -9   1   47.14    3.29
  -1   9  -1   48.10    2.91
   1  -9   2   15.72    1.88
  -1   9  -2   12.67    1.45
  -1   9  -2   13.13    1.56
   1  -9   2   14.83    1.69
   1  -9   2   15.36    2.08
   1   9   2   15.89    1.93
  -1  -9  -2   16.27    2.18
  -1   9  -3   76.52    3.84
  -1   9  -3   72.30    3.40
  -1  -9  -3   70.90    4.55
   1  -9   3   71.80    4.12
   1  -9   3   72.96    3.93
   1  -9   3   65.52    4.17
   1   9   3   69.82    4.07
  -1   9  -4  152.45    5.60
   1  -9   4  155.91    6.39
  -1  -9  -4  152.62    6.68
   1  -9   4  153.33    5.92
   1  -9   4  137.47    5.80
   1   9   4  157.60    6.18
  -1  -9  -5   31.93    3.07
  -1   9  -5   33.25    1.27
   1  -9   5   36.60    3.06
   1  -9   5   33.91    2.93
   1  -9   5   36.12    3.10
   1   9   5   35.15    3.01
  -1   9  -5   33.23    2.76
  -1  -9  -6  598.48    5.44
  -1   9  -6  595.06    5.45
  -1   9  -6  586.83    5.26
  -1   9  -6  602.07   12.02
  -1  -9  -6  562.86   13.14
   1  -9   6  593.79   12.46
  -1   9  -6  589.75    5.60
   1   9   6  570.59   12.23
  -1   9  -7    5.73    1.37
   1   9   7    4.94    1.26
   1  -9   7    5.73    1.24
  -1   9  -7    8.54    0.73
  -1  -9  -7    7.14    0.66
  -1  -9  -7    6.39    1.40
  -1   9  -7    7.26    0.70
   1  -9   7    6.95    1.40
  -1   9  -7    6.82    0.56
  -1   9  -7    7.54    0.66
   1  -9   8  322.70    9.56
   1  -9   8  338.41   10.26
   1   9   8  316.32    9.35
  -1  -9  -8  300.96    9.66
  -1   9  -8  321.11    9.49
  -1   9  -8  321.81    3.87
  -1   9  -8  318.02    4.33
  -1   9  -8  317.77    4.11
  -1  -9  -8  313.51    4.02
  -1   9  -8  320.14    4.21
  -1   9  -9  125.06    2.78
   1   9   9  127.18    6.18
  -1   9  -9  123.90    2.48
  -1   9  -9  119.12    6.03
  -1  -9  -9  123.61    2.52
  -1   9  -9  123.16    2.69
  -1  -9  -9  125.44    6.29
   1  -9   9  121.65    5.91
   1   9   9  119.72    5.86
  -1   9  -9  124.11    2.64
   1  -9   9  132.81    6.58
  -1   9 -10   12.40    0.91
  -1   9 -10   14.35    0.99
  -1   9 -10   13.40    0.87
  -1   9 -10   13.20    0.91
  -1  -9 -10   12.79    0.85
  -1   9 -11  266.46    3.76
  -1   9 -11  265.35    4.08
  -1   9 -11  257.05    3.95
  -1  -9 -11  264.38    3.55
  -1   9 -11  271.00    3.97
  -1   9 -12   82.20    2.11
  -1   9 -12   84.33    2.21
  -1   9 -12   84.60    2.29
  -1   9 -12   84.86    2.42
  -1   9 -13   16.43    0.99
  -1   9 -13   16.28    1.09
  -1   9 -13   15.11    0.93
  -1   9 -13   17.37    1.05
  -1   9 -14   20.85    1.04
  -1   9 -14   21.03    1.10
  -1   9 -14   21.90    1.19
  -1   9 -14   19.29    1.02
  -1   9 -15    2.11    0.40
  -1   9 -15    1.58    0.37
  -1   9 -15    1.82    0.38
  -1   9 -15    1.93    0.46
  -1   9 -16   14.50    0.83
  -1   9 -16   13.78    0.75
  -1   9 -16   14.96    0.77
  -1   9 -16   16.32    0.83
  -1   9 -17   59.13    1.32
  -1   9 -17   57.46    1.24
  -1   9 -17   58.33    1.40
  -1   9 -17   57.70    1.34
  -1   9 -18    3.97    0.33
   1  10 -18   42.02    0.99
   1  10 -17    6.38    0.50
   1  10 -17    6.22    0.47
   1  10 -17    5.68    0.44
   1  10 -16   49.25    1.47
   1  10 -16   50.84    1.36
   1  10 -16   49.70    1.37
   1  10 -15   45.88    1.55
   1  10 -15   45.12    1.38
   1  10 -15   47.23    1.47
   1  10 -15   46.82    1.42
   1  10 -14   12.25    0.85
   1  10 -14   11.60    0.80
   1  10 -14   12.08    0.90
   1  10 -14   10.97    0.77
   1 -10 -14   11.14    0.69
   1  10 -13  390.57    4.70
   1  10 -13  391.72    4.64
   1  10 -13  391.37    4.94
   1 -10 -13  377.55    4.13
   1  10 -13  381.51    4.42
   1  10 -12   82.01    2.32
   1  10 -12   77.91    2.06
   1 -10 -12   81.86    2.03
   1  10 -12   82.08    2.24
   1  10 -12   81.00    2.22
   1  10 -11  752.85    6.32
   1  10 -11  768.92    6.94
   1 -10 -11  757.66    6.30
   1  10 -11  756.49    6.82
   1  10 -11  773.35    7.12
   1  10 -10    4.96    0.63
   1  10 -10    4.71    0.67
   1  10 -10    4.41    0.55
   1  10 -10    4.79    0.66
   1 -10 -10    4.53    0.57
   1 -10  -9   18.28    1.02
   1  10  -9   18.76    0.99
   1  10  -9   19.55    1.13
   1  10  -9   17.26    1.06
   1  10  -9   18.13    1.11
   1  10  -8    0.76    0.38
  -1 -10   8   -0.21    0.64
   1  10  -8    1.14    0.41
   1  10  -8    0.10    0.39
   1 -10  -8    0.86    0.32
   1  10  -8    0.89    0.70
  -1  10   8    0.02    0.18
   1  10  -7  599.36    5.94
   1 -10  -7  578.80   14.23
  -1 -10   7  589.48   12.73
   1  10  -7  568.68   12.69
   1 -10  -7  627.72    5.74
   1  10  -7  611.60    6.10
  -1 -10   7  650.55   14.64
   1  10  -7  614.73    5.88
  -1  10   7  622.16   13.22
   1  10  -6  129.98    2.78
   1 -10  -6  134.05    2.64
  -1  10   6  133.50    6.02
   1 -10  -6  129.65    6.74
   1  10  -6  142.69    6.14
   1  10  -6  133.31    2.74
  -1 -10   6  135.65    6.08
   1  10  -6  129.77    2.67
  -1 -10   6  132.32    6.46
   1  10  -5  150.22    6.01
   1  10  -5  139.83    2.70
  -1 -10   5  150.95    6.61
   1  10  -5  142.58    2.85
   1 -10  -5  135.17    6.79
   1  10  -5  143.85    2.81
  -1  10   5  148.44    2.54
  -1  10   5  146.36    6.18
  -1 -10   5  142.01    6.22
   1 -10  -5  148.35    2.74
  -1  10   4   70.25    4.20
   1  10  -4   72.53    4.08
   1  10  -4   71.92    1.90
   1 -10  -4   73.42    1.91
   1 -10  -4   72.18    4.96
  -1  10   4   70.12    3.86
  -1 -10   4   72.88    4.43
  -1  10   4   75.66    1.83
   1  10  -4   71.47    1.98
  -1 -10   4   67.88    4.34
   1  10  -4   71.50    1.91
  -1 -10   4   73.45    1.95
   1  10  -4   75.04    4.07
  -1  10   3   23.70    2.40
   1 -10  -3   24.55    2.59
   1 -10  -3   22.45    1.04
   1  10  -3   20.37    2.15
  -1  10   3   23.43    2.24
   1  10  -3   22.36    1.11
  -1 -10   3   23.65    2.43
   1  10  -3   23.89    2.23
  -1 -10   3   20.05    2.62
   1 -10  -3   22.06    2.71
  -1 -10   3   21.98    2.49
  -1  10   3   23.91    1.04
  -1  10   2    1.52    0.61
   1  10  -2   -0.44    0.38
  -1 -10   2    1.68    0.87
   1 -10  -2    1.36    1.25
  -1 -10   2   -1.48    0.86
  -1  10   2    1.54    0.60
   1 -10  -2   -0.31    0.40
  -1  10   2    0.78    0.26
  -1 -10   2   -0.05    0.36
  -1 -10   1    0.80    0.87
   1 -10  -1   -1.74    0.92
  -1  10   1    0.03    0.36
  -1  10   1    0.28    0.19
  -1  10   1    0.56    0.44
  -1  10   1   -2.74    0.83
  -1 -10   1   -0.62    0.59
  -1 -10   1    1.32    0.65
   1  10  -1    0.45    0.44
   1 -10  -1    1.32    0.69
  -1 -10   0  111.47    6.05
  -1 -10   0  113.44    4.96
   1 -10   0  114.08    5.50
  -1  10   0  123.31    4.71
   1 -10   0  111.67    5.90
   1  10   0  112.76    5.29
  -1  10   0  122.03    2.33
  -1  10   0  117.80    5.09
  -1  10   0  114.79    4.96
  -1  10  -1   36.32    2.72
   1 -10   1   41.16    3.29
  -1  10  -1   41.60    1.37
  -1 -10  -1   44.42    3.83
  -1  10  -1   45.53    2.98
   1  10   1   41.82    3.27
   1 -10   1   43.39    3.67
  -1 -10  -1   43.98    1.50
  -1  10  -2   63.87    1.71
  -1 -10  -2   70.29    1.90
  -1  10  -2   64.23    3.56
   1 -10   2   70.52    4.68
   1 -10   2   64.29    3.75
  -1 -10  -2   70.46    4.83
  -1  10  -2   64.30    3.63
   1 -10   2   67.94    4.24
   1  10   2   65.42    4.14
  -1  10  -2   68.84    1.76
  -1  10  -3  246.34    3.43
   1 -10   3  231.57    7.41
  -1  10  -3  252.56    7.42
   1 -10   3  240.51    8.08
  -1 -10  -3  229.40    8.77
  -1  10  -3  253.17    3.32
   1  10   3  237.59    8.01
   1 -10   3  228.45    8.32
  -1 -10  -3  247.91    3.61
  -1  10  -4   40.27    1.47
  -1  10  -4   40.76    1.35
  -1 -10  -4   37.42    3.54
   1 -10   4   41.42    3.21
  -1 -10  -4   39.71    1.46
  -1  10  -4   41.03    1.44
   1  10   4   38.94    3.33
   1 -10   4   41.07    3.59
  -1  10  -4   36.51    2.96
   1 -10   4   41.72    3.39
  -1 -10  -5   37.56    1.44
  -1 -10  -5   32.63    3.33
  -1  10  -5   35.48    2.97
  -1  10  -5   37.05    1.45
  -1  10  -5   36.85    1.41
   1  10   5   36.68    3.30
   1 -10   5   37.58    3.25
   1 -10   5   37.98    3.43
   1 -10   5   38.67    3.34
  -1  10  -5   36.10    1.31
  -1  10  -5   34.74    1.25
   1  10   6    6.45    1.43
  -1  10  -6    6.36    0.64
  -1  10  -6    6.40    0.66
  -1  10  -6    3.68    1.10
  -1  10  -6    5.73    0.58
  -1 -10  -6    5.37    0.61
  -1 -10  -6    8.17    1.73
   1 -10   6    5.02    1.29
   1 -10   6    3.60    1.11
  -1  10  -7 1519.64    8.97
  -1  10  -7 1505.17    8.29
  -1 -10  -7 1482.96   22.62
  -1  10  -7 1595.67   21.27
   1 -10   7 1603.87   21.97
   1  10   7 1529.57   21.55
  -1  10  -7 1534.30    9.55
  -1 -10  -7 1546.17    9.22
   1 -10   7 1533.91   22.09
  -1  10  -7 1532.85    9.42
  -1 -10  -8   67.68    1.95
  -1  10  -8   62.63    1.96
  -1  10  -8   62.11    1.73
  -1  10  -8   68.50    2.07
  -1  10  -8   64.89    1.90
  -1 -10  -9 1093.58    7.66
  -1  10  -9 1110.62    7.89
  -1  10  -9 1122.98    7.40
  -1  10  -9 1105.13    8.27
  -1  10  -9 1114.51    8.22
  -1 -10 -10   10.42    0.78
  -1  10 -10   11.10    0.88
  -1  10 -10   10.19    0.76
  -1  10 -10   10.78    0.84
  -1  10 -10   10.63    0.87
  -1  10 -11   59.28    1.75
  -1  10 -11   61.58    1.88
  -1 -10 -11   60.16    1.72
  -1  10 -11   60.57    1.95
  -1  10 -12  156.02    2.93
  -1  10 -12  160.62    2.86
  -1  10 -12  156.87    3.03
  -1  10 -12  164.64    3.24
  -1  10 -13   10.28    0.75
  -1  10 -13    8.89    0.76
  -1  10 -13   10.09    0.84
  -1  10 -13    9.36    0.76
  -1  10 -14    0.17    0.32
  -1  10 -14    0.50    0.28
  -1  10 -14    0.40    0.30
  -1  10 -14   -0.02    0.29
  -1  10 -15   29.62    1.10
  -1  10 -15   28.40    1.06
  -1  10 -15   29.31    1.09
  -1  10 -15   30.07    1.19
  -1  10 -16    9.13    0.57
  -1  10 -16    9.54    0.57
  -1  10 -16    9.03    0.56
  -1  10 -16    9.28    0.62
  -1  10 -17    0.14    0.17
  -1  10 -17    0.02    0.16
  -1  10 -17    0.17    0.17
   1  11 -17    7.64    0.44
   1  11 -16    2.02    0.29
   1  11 -16    2.02    0.31
   1  11 -16    1.68    0.30
   1  11 -15   40.45    1.17
   1  11 -15   40.56    1.31
   1  11 -15   39.17    1.23
   1  11 -14   12.03    0.80
   1  11 -14   11.85    0.71
   1 -11 -14   11.87    0.66
   1  11 -14   13.57    0.82
   1  11 -14   12.53    0.77
   1  11 -13  133.07    2.41
   1  11 -13  138.70    2.64
   1  11 -13  140.45    2.77
   1  11 -13  142.43    2.68
   1 -11 -13  138.23    2.38
   1  11 -12   16.84    1.03
   1  11 -12   17.77    0.93
   1  11 -12   16.98    1.00
   1  11 -12   16.31    1.00
   1 -11 -12   16.00    0.90
   1  11 -11   40.02    1.40
   1  11 -11   39.24    1.57
   1 -11 -11   39.14    1.44
   1  11 -11   40.60    1.60
   1  11 -11   41.23    1.58
   1 -11 -10   33.66    1.38
   1  11 -10   35.03    1.51
   1  11 -10   35.27    1.51
   1  11 -10   35.88    1.50
   1  11  -9   36.12    1.55
   1  11  -9   34.19    1.47
   1  11  -9   36.04    1.53
   1 -11  -9   35.67    1.44
   1  11  -8  708.26    6.56
   1  11  -8  706.91    6.69
   1 -11  -8  701.67    6.28
   1  11  -8  699.49    6.44
   1  11  -7    0.18    0.42
   1 -11  -7    1.27    0.42
   1  11  -7    0.43    0.33
   1  11  -7    0.49    0.31
   1  11  -6    4.09    0.53
   1  11  -6    5.41    0.61
  -1 -11   6    7.41    1.79
   1 -11  -6    5.24    0.60
   1  11  -6    5.03    0.56
  -1 -11   6    4.75    1.21
   1  11  -6    4.90    0.61
  -1  11   5   81.33    4.86
  -1 -11   5   81.77    5.61
   1  11  -5   81.97    2.25
  -1 -11   5   76.62    4.88
  -1 -11   5   77.71    4.99
   1 -11  -5   76.51    5.41
   1 -11  -5   83.07    2.15
  -1 -11   5   85.46    2.20
   1  11  -5   80.65    2.17
   1  11  -5   80.62    2.11
  -1 -11   4    0.34    0.82
   1 -11  -4    2.23    1.13
  -1  11   4    2.44    0.85
  -1 -11   4    1.96    0.91
   1  11  -4    1.84    0.43
   1  11  -4    1.28    0.37
  -1  11   4    1.28    0.35
   1 -11  -4    1.27    0.35
  -1 -11   4    0.17    0.29
  -1 -11   4    1.30    0.38
   1  11  -4    1.36    0.32
  -1 -11   3    2.56    0.85
  -1 -11   3    5.40    0.59
  -1  11   3    5.99    1.27
   1  11  -3    3.74    0.54
   1 -11  -3    6.85    1.69
  -1 -11   3    5.59    1.54
   1  11  -3    3.61    1.02
   1  11  -3    3.60    0.46
   1 -11  -3    3.45    0.45
  -1  11   3    4.13    0.48
   1  11  -3    3.80    0.50
  -1 -11   3    6.19    1.79
  -1 -11   2   25.56    1.21
  -1  11   2   28.04    2.54
   1 -11  -2   26.27    1.17
  -1 -11   2   21.71    2.45
   1 -11  -2   19.54    2.50
   1 -11  -2   20.42    2.83
  -1  11   2   25.75    1.14
   1  11  -2   21.38    2.33
  -1  11   2   22.69    2.40
  -1 -11   2   24.41    3.07
  -1 -11   1   -0.21    0.91
  -1 -11   1    0.65    0.32
   1 -11  -1   -0.06    0.48
  -1  11   1    1.69    0.36
  -1  11   1    0.29    0.23
   1 -11  -1    0.22    0.24
   1 -11  -1    1.73    1.03
   1  11  -1   -0.48    0.43
   1  11   0   17.39    2.24
   1 -11   0   19.00    2.39
  -1 -11   0   19.97    2.70
  -1  11   0   19.37    0.99
  -1  11   0   18.50    0.93
   1 -11   0   19.10    0.99
  -1 -11   0   19.31    1.07
   1 -11   0   19.11    2.58
  -1  11   0   16.49    1.99
  -1  11  -1   77.81    4.29
   1  11   1   74.92    4.20
   1  11   1   84.57    4.98
  -1 -11  -1   83.51    5.59
   1 -11   1   78.40    5.24
  -1  11  -1   86.49    2.07
  -1  11  -1   82.71    4.20
   1 -11   1   84.08    2.03
  -1 -11  -1   83.08    2.17
  -1  11  -1   83.31    2.01
   1 -11   1   89.27    5.23
   1  11   2    0.85    0.62
  -1  11  -2    0.22    0.28
  -1  11  -2   -0.06    0.29
   1 -11   2    0.61    0.81
  -1 -11  -2    1.74    0.96
  -1  11  -2    1.19    0.60
  -1  11  -2    0.65    0.26
   1 -11   2   -0.54    0.60
  -1 -11  -2    0.01    0.29
   1  11   3  175.24    7.30
  -1  11  -3  162.34    2.79
  -1  11  -3  164.57    2.98
   1 -11   3  153.95    7.28
  -1  11  -3  170.63    2.97
  -1  11  -3  161.25    6.26
  -1 -11  -3  164.84    7.79
   1 -11   3  166.70    7.16
  -1 -11  -3  170.56    3.14
   1 -11   3  162.04    6.50
  -1  11  -4  605.92    5.71
   1 -11   4  615.83   14.42
  -1 -11  -4  590.56   14.77
  -1  11  -4  592.65   12.34
  -1 -11  -4  614.24    5.97
  -1  11  -4  597.81    5.75
   1 -11   4  575.22   13.44
   1 -11   4  577.01   12.70
   1  11   4  622.08   13.91
  -1 -11  -5   30.36    1.35
  -1  11  -5   28.38    2.84
  -1 -11  -5   26.50    3.21
   1  11   5   24.15    2.88
  -1  11  -5   28.49    1.30
   1 -11   5   32.06    3.05
   1 -11   5   33.54    3.21
  -1  11  -5   29.81    1.22
  -1  11  -5   27.46    1.28
  -1 -11  -6  186.65    3.31
  -1  11  -6  187.83    3.34
  -1  11  -6  189.94    3.12
  -1  11  -6  185.61    3.28
  -1  11  -7   90.24    2.34
  -1  11  -7   92.36    2.39
  -1 -11  -7   89.41    2.29
  -1  11  -7   92.22    2.22
  -1  11  -8    4.03    0.58
  -1  11  -8    3.70    0.46
  -1  11  -8    4.32    0.61
  -1  11  -8    4.44    0.52
  -1 -11  -8    3.62    0.52
  -1  11  -9  173.55    3.25
  -1  11  -9  174.04    2.85
  -1 -11  -9  172.01    3.06
  -1  11  -9  174.87    3.30
  -1  11  -9  175.15    3.10
  -1  11 -10   11.22    0.76
  -1  11 -10   11.74    0.88
  -1  11 -10   11.55    0.83
  -1 -11 -10   10.77    0.78
  -1  11 -11  275.87    4.14
  -1  11 -11  266.76    3.50
  -1  11 -11  270.80    3.93
  -1 -11 -11  269.65    3.51
  -1  11 -11  270.33    3.75
  -1  11 -12    1.33    0.37
  -1  11 -12    1.15    0.35
  -1  11 -12    1.36    0.44
  -1 -11 -12    1.48    0.30
  -1  11 -12    1.30    0.42
  -1  11 -13    9.16    0.64
  -1  11 -13    9.94    0.73
  -1  11 -13   10.42    0.79
  -1  11 -13    9.40    0.68
  -1  11 -14    1.15    0.29
  -1  11 -14    1.39    0.37
  -1  11 -14    1.08    0.30
  -1  11 -14    0.72    0.29
  -1  11 -15   35.38    1.08
  -1  11 -15   35.45    1.07
  -1  11 -15   33.95    1.01
  -1  11 -15   35.38    1.15
  -1  11 -16   24.24    0.74
  -1  11 -16   25.42    0.76
  -1  11 -16   26.32    0.85
  -1  11 -16   27.15    0.81
   1  12 -15    3.52    0.36
   1  12 -15    3.80    0.38
   1  12 -14    0.86    0.27
   1  12 -14    0.31    0.27
   1  12 -14    0.59    0.21
   1 -12 -14    0.68    0.19
   1 -12 -13   15.95    0.77
   1  12 -13   16.15    0.74
   1  12 -13   15.93    0.87
   1  12 -13   15.47    0.85
   1  12 -12   85.42    2.05
   1  12 -12   85.71    2.05
   1 -12 -12   80.78    1.84
   1  12 -12   84.77    2.02
   1  12 -11    2.44    0.52
   1  12 -11    2.81    0.50
   1 -12 -11    2.89    0.47
   1  12 -11    2.89    0.49
   1  12 -10  242.78    3.75
   1  12 -10  237.91    3.67
   1  12 -10  236.14    3.59
   1 -12 -10  240.53    3.52
   1  12  -9    0.41    0.33
   1  12  -9    0.13    0.32
   1  12  -9    0.79    0.41
   1 -12  -9    0.47    0.36
   1  12  -8    0.25    0.28
   1  12  -8    0.54    0.41
   1  12  -8    0.05    0.31
   1 -12  -8    0.11    0.35
   1  12  -7  376.89    4.63
   1  12  -7  362.13    4.78
   1  12  -7  358.23    4.54
   1 -12  -7  359.90    4.57
   1  12  -7  363.20    4.38
   1  12  -6    9.84    0.85
   1  12  -6    9.96    0.79
   1  12  -6   10.80    0.83
   1 -12  -6    9.92    0.81
   1  12  -5    0.39    0.34
  -1 -12   5    1.27    0.33
   1  12  -5    1.84    0.40
   1  12  -5    0.80    0.36
   1  12  -5    1.90    0.39
   1 -12  -5    1.55    0.41
  -1 -12   4   37.07    1.51
   1  12  -4   34.86    1.37
   1  12  -4   35.96    1.44
   1 -12  -4   36.52    1.47
   1 -12  -3   94.91    2.33
   1  12  -3   91.63    2.21
  -1 -12   3   97.48    2.43
  -1 -12   2    1.39    0.37
   1 -12  -2    1.73    0.39
   1 -12  -1    5.58    0.59
  -1  12   1    4.70    0.52
  -1 -12   1    5.42    0.63
  -1 -12   0   83.71    2.26
  -1  12   0   85.80    4.86
   1 -12   0   88.08    2.18
  -1  12   0   84.53    2.03
  -1  12  -1   10.81    0.75
   1 -12   1   11.35    0.80
  -1 -12  -1   10.68    0.84
  -1  12  -2   91.27    2.19
  -1 -12  -2   89.46    2.34
  -1  12  -3  266.18    3.82
  -1  12  -3  264.87    3.78
  -1 -12  -3  267.65    4.07
  -1  12  -4    2.64    0.46
  -1  12  -4    2.54    0.46
  -1 -12  -4    2.53    0.52
  -1  12  -5   55.63    1.79
  -1 -12  -5   56.78    1.89
  -1  12  -5   53.12    1.77
  -1 -12  -6  258.75    3.97
  -1  12  -6  254.32    3.86
  -1  12  -6  248.69    3.53
  -1  12  -6  251.27    3.85
  -1  12  -7   39.10    1.55
   1  12   7   38.49    1.48
  -1  12  -7   37.15    1.52
  -1 -12  -7   37.44    1.51
  -1  12  -7   37.22    1.39
  -1  12  -8   73.32    1.95
  -1  12  -8   74.65    2.11
  -1  12  -8   72.66    2.09
  -1 -12  -8   73.78    2.04
  -1  12  -9    0.75    0.37
  -1 -12  -9    0.27    0.28
  -1  12  -9    0.37    0.38
  -1  12  -9    0.32    0.27
  -1  12 -10   63.29    1.76
  -1  12 -10   65.02    1.89
  -1  12 -10   67.40    1.66
  -1 -12 -10   64.22    1.76
  -1 -12 -11    5.65    0.53
  -1  12 -11    5.86    0.51
  -1  12 -11    6.59    0.64
  -1  12 -11    5.59    0.55
  -1  12 -11    5.76    0.63
  -1  12 -12   22.68    1.09
  -1  12 -12   22.01    0.90
  -1  12 -12   21.86    1.02
  -1 -12 -12   22.86    0.89
  -1  12 -12   21.61    0.97
  -1  12 -13    2.62    0.37
  -1  12 -13    3.10    0.43
  -1  12 -13    2.94    0.35
  -1  12 -13    3.12    0.40
  -1  12 -14   15.88    0.70
  -1  12 -14   16.83    0.66
  -1  12 -14   17.26    0.75
  -1  12 -14   17.85    0.81
  -1  12 -15    7.87    0.44
  -1  12 -15    8.34    0.49
  -1  12 -15    7.84    0.43
   1  13 -14   10.79    0.55
   1  13 -14   11.18    0.54
   1  13 -13    2.52    0.33
   1 -13 -13    3.19    0.34
   1  13 -13    3.40    0.39
   1  13 -12   99.78    1.94
   1  13 -12  101.75    1.97
   1 -13 -12  102.45    1.89
   1  13 -11  149.54    2.53
   1  13 -11  154.14    2.57
   1 -13 -11  157.41    2.54
   1 -13 -10    6.40    0.58
   1  13 -10    6.97    0.60
   1  13 -10    7.49    0.65
   1 -13  -9    5.60    0.59
   1  13  -9    5.88    0.60
   1  13  -9    5.38    0.57
   1  13  -8    4.82    0.53
   1 -13  -8    5.71    0.62
   1  13  -8    5.51    0.58
   1  13  -7    7.39    0.64
   1 -13  -7    7.65    0.72
   1  13  -7    8.25    0.72
   1  13  -6    3.17    0.45
   1 -13  -6    3.16    0.52
   1  13  -6    3.50    0.49
  -1 -13   5   78.33    2.08
   1 -13  -5   78.27    2.13
   1  13  -5   76.11    2.12
   1  13  -5   74.57    1.98
   1 -13  -4  252.95    3.82
   1  13  -4  255.33    3.94
  -1 -13   4  253.75    3.84
   1 -13  -3    4.61    0.59
  -1 -13   3    4.56    0.60
   1 -13  -2   20.20    1.09
  -1 -13   2   18.91    1.11
  -1 -13   1   91.24    2.39
   1 -13  -1   94.86    2.32
   1 -13   0  126.75    2.63
  -1  13   0  123.96    2.44
  -1 -13   0  130.33    2.86
   1 -13   1   51.56    1.66
  -1  13  -1   51.41    1.62
  -1 -13  -1   49.94    1.78
  -1  13  -2   20.02    1.04
  -1 -13  -2   20.08    1.15
  -1  13  -3    2.83    0.48
  -1  13  -3    1.88    0.43
  -1 -13  -3    3.77    0.57
  -1  13  -4    3.39    0.51
  -1 -13  -4    3.83    0.57
  -1  13  -4    4.09    0.54
  -1 -13  -5    5.48    0.64
  -1  13  -5    6.24    0.65
  -1  13  -5    5.08    0.59
  -1  13  -6    0.19    0.31
  -1  13  -6    0.16    0.33
  -1 -13  -6    0.38    0.37
   1  13   6    0.38    0.30
  -1  13  -7  110.22    2.45
  -1 -13  -7  113.34    2.52
  -1  13  -7  108.86    2.50
   1  13   7  110.02    2.38
  -1  13  -7  113.63    2.25
  -1  13  -8   81.49    2.07
  -1  13  -8   81.57    2.11
  -1 -13  -8   83.42    2.08
  -1  13  -8   82.13    1.91
  -1  13  -9    2.77    0.41
  -1 -13  -9    2.40    0.40
  -1  13  -9    2.40    0.42
  -1  13 -10    6.48    0.59
  -1  13 -10    6.00    0.61
  -1  13 -10    5.67    0.51
  -1 -13 -10    6.33    0.56
  -1  13 -11    2.23    0.40
  -1  13 -11    1.84    0.37
  -1  13 -11    1.81    0.32
  -1 -13 -11    1.92    0.31
  -1  13 -12   12.17    0.72
  -1  13 -12   12.46    0.69
  -1  13 -12   12.43    0.64
  -1 -13 -12   12.41    0.58
  -1  13 -13    5.01    0.41
  -1  13 -13    4.69    0.42
  -1  13 -13    5.47    0.40
  -1  13 -14   54.11    1.12
   1 -14 -12    2.73    0.32
   1  14 -11    3.43    0.34
   1 -14 -11    3.58    0.39
   1  14 -10    2.92    0.37
   1 -14 -10    3.03    0.40
   1  14  -9    3.37    0.42
   1 -14  -9    3.75    0.47
   1 -14  -8   34.55    1.29
  -1 -14   7    7.78    0.66
   1 -14  -7    9.13    0.71
   1 -14  -6   69.29    1.91
   1  14  -6   68.28    1.82
   1 -14  -5   29.85    1.29
   1  14  -5   27.97    1.23
   1 -14  -4   84.44    2.16
   1  14  -4   87.02    2.22
  -1 -14   4   84.76    2.11
   1  14  -3   91.38    2.33
  -1 -14   3   92.27    2.27
   1 -14  -3   88.17    2.21
   1  14  -2   21.97    1.19
  -1 -14   2   21.47    1.14
   1 -14  -2   20.92    1.09
  -1 -14   1   37.23    1.50
   1  14  -1   39.18    1.59
   1 -14  -1   38.32    1.44
  -1 -14   0   26.23    1.28
  -1  14   0   25.50    1.09
   1 -14   0   25.94    1.17
  -1 -14  -1    0.13    0.31
  -1  14  -1    0.11    0.25
   1 -14   1   -0.05    0.31
  -1  14  -2   38.25    1.38
  -1 -14  -2   38.42    1.55
   1  14   3   50.86    1.77
  -1  14  -3   47.23    1.55
  -1 -14  -3   50.69    1.75
  -1  14  -4    1.10    0.35
   1  14   4    1.13    0.40
  -1 -14  -4    1.05    0.36
  -1 -14  -5   84.58    2.18
  -1  14  -5   81.50    2.04
   1  14   5   84.12    2.13
  -1  14  -6   28.30    1.23
  -1 -14  -6   27.70    1.23
   1  14   6   27.56    1.19
  -1 -14  -7   32.49    1.29
   1  14   7   30.97    1.17
  -1  14  -7   30.21    1.23
  -1  14  -7   28.83    1.15
  -1  14  -8    0.23    0.27
  -1  14  -8   -0.27    0.27
  -1 -14  -8   -0.09    0.26
  -1  14  -9   34.47    1.18
  -1  14  -9   35.53    1.04
  -1 -14  -9   35.27    1.20
  -1  14  -9   36.29    1.23
  -1  14 -10   15.98    0.81
  -1 -14 -10   16.73    0.76
  -1  14 -10   16.50    0.70
  -1  14 -11   97.28    1.75
  -1 -14 -11   96.45    1.56
  -1  14 -11   95.83    1.50
  -1  14 -12    0.45    0.19
   1 -15 -11    9.45    0.47
   1 -15 -10   40.44    1.08
   1 -15  -9    6.08    0.48
  -1  15   8   21.69    0.84
   1 -15  -8   20.44    0.89
   1 -15  -7   14.90    0.80
  -1 -15   7   16.74    0.80
  -1 -15   6    1.26    0.30
   1  15  -6    0.55    0.22
   1 -15  -6    0.90    0.30
   1  15  -5    0.34    0.27
   1 -15  -5    0.57    0.27
   1  15  -4    0.03    0.26
   1 -15  -4   -0.01    0.28
   1  15  -3   22.23    1.09
  -1 -15   3   22.83    1.05
   1 -15  -3   23.28    1.07
  -1 -15   2    0.63    0.32
   1  15  -2    0.07    0.30
   1 -15  -2    0.68    0.31
  -1 -15   1   36.91    1.40
   1 -15  -1   39.74    1.37
   1  15  -1   36.38    1.44
   1 -15   0    3.73    0.46
  -1 -15   0    3.86    0.50
   1  15   0    4.11    0.56
   1  15   1    5.97    0.66
  -1  15  -1    5.59    0.48
  -1 -15  -1    5.73    0.62
  -1 -15  -2    6.10    0.62
   1  15   2    5.19    0.62
  -1  15  -2    5.09    0.49
  -1  15  -3    9.12    0.65
   1  15   3   10.77    0.79
  -1 -15  -3   10.79    0.79
   1  15   4    1.70    0.39
  -1 -15  -4    0.92    0.33
  -1  15  -4    1.18    0.30
  -1 -15  -5    3.44    0.46
  -1  15  -5    3.24    0.42
  -1  15  -5    3.73    0.41
   1  15   5    3.33    0.44
  -1 -15  -5    3.16    0.47
  -1  15  -6   69.09    1.58
   1  15   6   66.79    1.63
  -1 -15  -6   68.13    1.74
  -1 -15  -6   67.21    1.60
  -1  15  -7   51.83    1.33
  -1 -15  -7   52.59    1.46
   1  15   7   52.30    1.32
  -1  15  -8   12.23    0.64
  -1 -15  -8   13.92    0.72
  -1  15  -9    1.78    0.27
  -1 -15  -9    1.85    0.29
  -1  15 -10   22.42    0.72
  -1 -15 -10   23.56    0.74
   1 -16  -9    0.91    0.19
   1 -16  -8    9.94    0.53
  -1  16   7    6.55    0.43
   1 -16  -7    6.83    0.49
   1 -16  -6   39.11    1.14
  -1 -16   6   38.45    1.07
  -1  16   6   38.82    1.11
  -1  16   5    0.03    0.21
   1  16  -5    0.37    0.17
  -1 -16   5    0.22    0.20
   1 -16  -5    0.13    0.21
   1  16  -4    3.49    0.40
   1 -16  -4    3.18    0.39
  -1 -16   4    4.41    0.47
   1 -16  -3    1.01    0.26
  -1 -16   3    1.42    0.34
   1  16  -3    0.57    0.25
   1 -16  -2    4.61    0.45
   1  16  -2    4.16    0.46
  -1 -16   1   33.87    1.17
   1 -16  -1   35.68    1.13
   1  16  -1   36.31    1.28
   1  16   0    3.84    0.47
  -1 -16   0    3.01    0.40
   1  16   1    6.32    0.58
  -1 -16  -1    5.68    0.52
  -1 -16  -2   23.82    1.05
   1  16   2   24.44    1.04
  -1  16  -2   23.99    0.98
  -1 -16  -2   24.57    1.03
   1  16   3    6.44    0.55
  -1 -16  -3    6.26    0.56
  -1  16  -3    6.51    0.52
  -1 -16  -3    6.14    0.55
  -1 -16  -4   10.84    0.67
  -1  16  -4   10.49    0.58
  -1 -16  -4   12.47    0.71
   1  16   4   11.14    0.67
   1  16   5   25.29    0.93
  -1 -16  -5   25.33    0.97
   1  16   6   29.38    0.90
  -1 -16  -6   31.42    1.03
  -1 -16  -7    4.38    0.38
  -1 -16  -8    0.02    0.16
  -1  17   5   19.08    0.65
  -1  17   4   22.28    0.77
   1 -17  -4   22.67    0.72
  -1 -17   4   23.29    0.77
  -1 -17   3    1.73    0.28
  -1  17   3    1.36    0.25
   1 -17  -3    1.26    0.20
   1  17  -3    1.68    0.25
   1  17  -2    0.92    0.23
  -1 -17   2    1.14    0.26
  -1  17   2    0.97    0.25
   1  17  -1   20.01    0.80
  -1  17   1   18.96    0.77
  -1 -17   1   19.49    0.82
  -1  17   0   26.86    0.90
   1  17   0   27.69    0.94
  -1 -17   0   28.09    0.98
  -1  17  -1   70.93    1.41
   1  17   1   70.28    1.48
  -1 -17  -1   71.10    1.51
  -1 -17  -2   27.67    0.88
  -1  17  -2   28.01    0.85
  -1 -17  -2   26.90    0.91
   1  17   2   27.44    0.91
   1  17   3    0.23    0.18
  -1 -17  -3   -0.06    0.19
  -1 -17  -3    0.23    0.17
  -1 -17  -4    9.61    0.51
   1  17   4    9.75    0.49
  -1 -17  -5    1.97    0.24
   2   0 -20   73.25    1.66
   2   0 -19   -0.16    0.28
   2   0 -18   44.78    1.48
   2   0 -18   42.75    1.62
   2   0 -17    0.21    0.36
   2   0 -17   -0.24    0.34
   2   0 -16   41.46    1.56
   2   0 -16   41.42    1.74
   2   0 -15    0.06    0.38
   2   0 -15   -0.06    0.34
   2   0 -14    0.69    0.38
   2   0 -14    0.24    0.34
  -2   0  14    0.39    0.74
   2   0 -13    0.00    0.29
   2   0 -13    0.01    0.32
  -2   0  13    0.37    0.77
  -2   0  12    1.96    1.11
  -2   0  11    0.23    0.61
   2   0 -11    1.09    0.63
   2   0 -10   38.60    2.81
   2   0 -10   43.37    2.88
  -2   0  10   43.29    3.12
  -2   0   9    0.21    0.63
   2   0  -9    1.12    0.70
   2   0  -9    0.15    0.57
  -2   0   8  561.69    9.86
  -2   0   8  546.33    7.02
   2   0  -8  565.16    9.41
   2   0  -8  555.99    9.07
  -2   0   7    0.07    0.27
   2   0  -7    0.56    0.61
   2   0  -7    0.12    0.44
  -2   0   7    0.14    0.49
   2   0  -6  593.69    8.22
  -2   0   6  598.99    8.76
  -2   0   6  583.10    6.68
   2   0  -6  590.90    8.54
  -2   0   5    0.64    0.49
   2   0  -5    0.71    0.78
  -2   0   5    0.58    0.33
   2   0  -5    0.34    0.30
   2   0  -5    2.27    0.73
  -2   0   3    0.38    0.39
   2   0  -3    0.21    0.39
   2   0  -3    1.46    0.61
   2   0  -3    0.50    0.15
  -2   0   3    0.34    0.34
   2   0  -2  530.63    5.69
   2   0  -2  555.33    5.75
  -2   0   2  552.31    5.93
  -2   0   2  538.20    5.97
   2   0  -1    0.60    0.26
  -2   0   1   -0.08    0.25
  -2   0   1    0.11    0.34
  -2   0   0 5438.90   19.15
   2   0   0 5468.14   18.47
  -2   0   0 5428.24   15.35
   2   0   1    0.17    0.31
  -2   0  -1    0.17    0.18
   2   0   2  357.15    4.52
  -2   0  -2  357.58    3.67
   2   0   2  355.76    5.09
  -2   0  -3   -0.03    0.18
  -2   0  -3    0.25    0.32
   2   0   3    0.01    0.21
   2   0   3   -0.18    0.33
   2   0   4  356.69    5.51
  -2   0  -4  350.97    5.76
  -2   0  -4  343.89    4.09
   2   0   4  348.08    4.22
   2   0   5    0.53    0.27
  -2   0  -5   -0.08    0.39
  -2   0  -5   -0.04    0.19
   2   0   5   -0.01    0.34
  -2   0  -6  320.78    6.08
  -2   0  -6  306.62    4.57
   2   0   6  308.82    5.60
   2   0   7    0.15    0.35
  -2   0  -7    0.24    0.43
  -2   0  -7   -0.03    0.31
   2   0   7    0.18    0.43
   2   0   8    5.56    0.87
  -2   0  -8    5.39    0.94
  -2   0  -8    6.02    0.80
   2   0   8    5.32    1.06
  -2   0  -9   -0.04    0.42
   2   0   9    0.74    0.57
   2   0  10  101.22    4.72
  -2   0 -10  101.17    4.23
   2   0  10  109.33    4.35
  -2   0 -11   -0.25    0.47
   2   0  11   -0.83    0.59
   2   0  11   -1.27    0.68
  -2   0 -12  483.26   10.11
  -2   0 -12  504.29    5.04
   2   0  12  503.04   11.28
  -2   0 -12  497.87    4.76
  -2   0 -13   -0.13    0.34
  -2   0 -13    0.12    0.29
  -2   0 -14   17.79    0.99
  -2   0 -14   18.59    0.96
   2   1 -21   69.69    1.29
   2  -1 -20  132.03    2.10
   2   1 -20  128.97    2.25
   2   1 -19   29.05    1.25
   2   1 -19   28.91    1.12
   2  -1 -19   28.30    1.17
   2   1 -18  196.16    3.17
   2   1 -18  202.44    3.53
   2  -1 -18  201.55    3.38
   2   1 -17  102.47    2.65
   2  -1 -17  103.57    2.59
   2   1 -17   99.24    2.39
   2   1 -16    9.22    0.88
   2   1 -16    8.90    0.78
   2  -1 -16    8.56    0.84
   2  -1 -15   44.13    1.76
   2   1 -15   47.18    1.68
   2   1 -15   46.46    1.82
   2  -1 -15   45.94    1.60
   2  -1 -14   93.47    2.25
  -2  -1  14   96.86    5.86
   2   1 -14   95.36    2.54
   2   1 -14   94.67    2.35
   2  -1 -14   95.02    2.53
  -2   1  14   94.93    5.71
   2   1 -13   14.21    0.99
  -2   1  13   13.22    2.18
   2  -1 -13   14.96    2.07
   2   1 -13   14.26    0.90
   2  -1 -13   14.31    0.98
  -2  -1  13   13.46    2.10
   2  -1 -13   19.07    1.00
   2   1 -12   36.95    3.14
  -2   1  12   42.24    3.47
   2  -1 -12   41.18    3.16
  -2  -1  12   46.66    3.71
  -2  -1  11   54.22    3.71
   2  -1 -11   54.56    3.44
  -2   1  11   55.25    3.74
   2   1 -11   57.45    3.69
  -2   1  10  134.04    5.48
  -2  -1  10  130.83    4.16
   2  -1 -10  126.14    4.94
   2   1 -10  124.58    5.11
  -2  -1  10  123.04    5.31
  -2   1   9   20.84    2.09
  -2  -1   9   24.88    1.76
   2  -1  -9   23.62    2.03
   2   1  -9   22.01    2.05
   2   1  -8 1191.10   13.27
   2  -1  -8 1199.45   13.47
   2   1  -8 1173.30   13.78
  -2   1   8 1220.93   14.42
  -2  -1   8 1153.11   11.37
  -2   1   7    3.27    0.50
  -2   1   7    3.67    0.88
   2   1  -7    3.23    0.81
   2   1  -7    2.50    0.70
  -2  -1   7    2.38    0.58
   2  -1  -7    3.30    0.82
   2   1  -6   15.89    0.89
   2  -1  -6   14.09    1.33
  -2   1   6   14.26    1.43
   2   1  -6   14.11    1.35
  -2   1   6   15.04    0.94
   2   1  -6   15.38    1.41
  -2  -1   6   15.74    1.25
   2  -1  -5 1524.80    9.89
   2   1  -5 1493.54    8.68
   2   1  -5 1510.69   11.52
   2  -1  -5 1521.09   12.55
  -2   1   5 1509.43    8.91
  -2  -1   5 1516.58   11.41
  -2   1   5 1499.89   13.15
   2   1  -5 1484.01   12.31
   2   1  -4 3108.41   16.57
   2   1  -4 3060.42   13.02
   2  -1  -4 3089.05   16.61
  -2   1   4 3035.13   17.40
  -2   1   4 3029.46   12.63
   2   1  -4 3015.03   16.84
   2  -1  -4 3081.06   13.90
   2   1  -4 3137.27   16.04
   2  -1  -3  904.82    7.46
   2   1  -3  919.81    7.30
   2   1  -3  907.01    8.34
   2   1  -3  886.56    8.47
  -2   1   3  885.70    6.76
  -2  -1   3  909.51    8.28
  -2   1   3  898.42    8.81
   2  -1  -3  914.85    8.36
   2   1  -3  863.87    8.27
  -2  -1   3  843.90    8.05
   2  -1  -3  909.59    4.72
  -2   1   2   20.90    1.08
   2  -1  -2   22.03    0.93
  -2  -1   2   19.94    1.25
  -2   1   2   21.00    1.28
   2  -1  -2   22.73    1.24
  -2  -1   2   21.53    1.17
   2   1  -2   22.90    1.21
   2   1  -1 9999.00   25.38
  -2  -1   1 9842.53   21.48
  -2   1   0  883.10    7.38
  -2  -1   0  887.61    5.25
   2  -1   0  858.41    5.78
   2  -1   0  858.48    7.21
   2   1   0  882.30    7.88
  -2   1   0  859.76    7.03
   2   1   1  472.07    5.70
  -2   1  -1  464.96    5.61
   2  -1   1  467.73    5.57
   2  -1   1  459.46    3.32
   2  -1   1  459.49    5.08
  -2   1  -1  460.18    4.97
   2  -1   1  469.50    5.78
  -2  -1  -1  469.72    3.02
   2  -1   2  468.65    5.73
   2  -1   2  446.14    6.11
   2   1   2  443.01    5.91
  -2  -1  -2  475.47    6.31
   2  -1   2  457.20    4.85
   2   1   2  447.89    5.48
  -2   1  -2  441.57    5.77
  -2   1  -2  449.44    4.95
   2   1   3 1721.38   12.07
   2   1   3 1621.14   10.44
  -2  -1  -3 1685.87   12.31
  -2  -1  -3 1704.37    6.71
  -2  -1  -3 1674.64    6.83
   2  -1   3 1648.50   11.06
  -2   1  -3 1726.73    9.86
  -2   1  -3 1706.98   11.99
   2  -1   3 1732.93   12.98
   2   1   4  611.99    6.39
  -2   1  -4  606.51    7.56
  -2  -1  -4  600.88    7.62
   2  -1   4  587.04    8.08
   2   1   4  587.96    7.42
  -2   1  -4  614.90    6.19
  -2  -1  -4  599.87    4.42
   2  -1   4  597.72    6.88
   2  -1   5    1.70    0.49
   2  -1   5    1.23    0.57
   2   1   5    1.84    0.57
  -2   1  -5    2.17    0.46
  -2  -1  -5    2.73    0.69
  -2  -1  -5    1.74    0.24
  -2  -1  -5    2.08    0.32
   2   1   5    1.93    0.42
  -2  -1  -6 1293.23   12.07
   2   1   6 1325.68   12.16
  -2   1  -6 1283.20   12.35
   2  -1   6 1254.77   10.66
  -2  -1  -6 1243.17    8.06
   2   1   6 1295.11    9.15
  -2   1  -6 1273.99   10.33
   2  -1   6 1213.38   13.17
   2   1   7  658.19    9.04
  -2   1  -7  681.15    8.17
  -2  -1  -7  678.89    9.28
  -2   1  -7  689.45    9.57
   2  -1   7  676.62    8.13
   2  -1   7  676.74   10.35
  -2   1  -8   10.00    1.12
  -2  -1  -8    8.17    1.09
   2   1   8    9.23    1.11
   2  -1   8    9.49    1.31
  -2   1  -8    9.83    1.29
  -2  -1  -9   57.33    2.98
  -2   1  -9   61.62    2.86
   2   1   9   57.37    3.45
  -2   1  -9   53.24    2.98
   2  -1   9   57.34    3.39
   2   1   9   54.79    2.85
  -2  -1 -10   21.20    1.94
  -2   1 -10   21.42    1.98
   2   1  10   21.32    2.20
   2  -1  10   21.78    2.03
   2  -1  10   20.24    2.10
  -2  -1 -11   72.63    3.67
   2  -1  11   68.87    4.01
  -2   1 -11   67.65    3.74
   2  -1  11   70.41    3.79
   2   1  11   73.21    4.22
  -2   1 -12    0.22    0.30
  -2  -1 -12    0.07    0.35
  -2   1 -12    1.26    0.86
  -2   1 -12   -0.12    0.31
  -2   1 -12    0.57    0.31
   2  -1  12    0.13    0.47
  -2   1 -13 1154.68    7.19
  -2   1 -13 1169.72    7.96
  -2   1 -13 1178.65    7.63
  -2   1 -14   17.32    0.93
  -2   1 -14   16.18    0.98
  -2   1 -14   16.36    0.94
  -2   1 -15   92.96    2.12
  -2   1 -15   96.20    2.22
  -2   1 -16    1.30    0.35
   2   2 -21    1.22    0.24
   2   2 -20    3.58    0.40
   2   2 -20    4.56    0.50
   2  -2 -19    0.64    0.26
   2   2 -19    0.70    0.37
   2   2 -19    0.12    0.27
   2   2 -18   38.18    1.55
   2   2 -18   37.19    1.43
   2  -2 -18   36.56    1.42
   2   2 -17   23.67    1.22
   2  -2 -17   23.49    1.22
   2   2 -17   24.34    1.33
   2   2 -16    5.00    0.70
   2   2 -16    4.55    0.61
   2  -2 -16    3.58    0.59
   2  -2 -15   10.50    0.89
   2   2 -15   11.04    0.93
   2   2 -15   10.93    0.87
   2   2 -14  199.24    3.46
   2  -2 -14  190.92    3.55
   2   2 -14  188.05    7.76
   2   2 -14  193.99    3.66
   2  -2 -14  194.11    7.46
  -2   2  14  199.81    8.21
  -2  -2  14  187.77    8.20
   2   2 -13   89.22    2.41
  -2  -2  13   88.48    5.36
   2  -2 -13   84.34    4.73
   2   2 -13   88.03    5.16
  -2   2  13   86.07    5.16
   2   2 -13   92.36    2.27
   2  -2 -13   90.20    2.38
  -2   2  12  190.90    7.40
  -2  -2  12  204.41    7.80
   2  -2 -12  195.66    6.91
   2   2 -12  187.15    7.11
   2   2 -11   69.56    4.13
  -2   2  11   72.14    4.32
   2  -2 -11   69.82    3.99
  -2  -2  11   68.60    3.44
  -2   2  10  103.60    4.85
   2   2 -10  101.90    4.69
   2  -2 -10   97.40    4.46
  -2  -2  10   97.53    3.95
   2   2  -9  509.19    9.82
  -2   2   9  522.68   10.31
   2  -2  -9  536.86    9.84
  -2  -2   9  509.98    8.63
   2  -2  -8  114.64    4.31
   2   2  -8  111.02    4.37
  -2   2   8  109.10    4.43
  -2  -2   8  114.50    3.90
   2   2  -7    1.82    0.66
  -2   2   7    1.39    0.67
   2  -2  -7    1.84    0.62
  -2  -2   7    2.24    0.62
   2   2  -6  175.59    4.79
   2  -2  -6  177.53    4.79
   2   2  -6  185.07    4.23
  -2   2   6  185.74    5.06
   2   2  -6  177.23    2.70
  -2  -2   6  178.74    4.47
  -2   2   5    4.73    0.85
  -2   2   5    4.67    0.43
   2   2  -5    4.50    0.72
   2  -2  -5    5.84    0.90
  -2  -2   5    5.05    0.81
   2   2  -5    4.18    0.78
   2   2  -5    4.37    0.50
   2  -2  -4  125.90    2.11
   2  -2  -4  124.29    2.95
  -2   2   4  122.05    2.05
   2   2  -4  119.69    3.40
   2   2  -4  123.51    3.35
  -2   2   4  124.49    3.67
  -2  -2   4  120.55    3.43
   2  -2  -4  126.74    3.61
   2   2  -4  121.90    2.60
  -2  -2   3  315.39    5.40
  -2   2   3  319.46    3.48
   2   2  -3  316.77    5.21
   2   2  -3  330.53    5.25
   2  -2  -3  340.81    3.72
  -2   2   3  333.92    5.63
   2   2  -3  335.70    4.50
   2  -2  -3  330.58    4.73
   2  -2  -3  334.77    5.46
   2   2  -2  158.35    3.30
  -2   2   2  167.77    2.72
  -2   2   2  165.43    3.74
   2  -2  -2  164.97    2.84
   2   2  -2  170.65    3.79
   2   2  -2  170.18    3.31
   2  -2  -2  164.79    3.55
  -2   2   1 1187.60    7.83
   2   2  -1 1176.47    8.19
   2  -2  -1 1246.89    8.52
  -2   2   1 1194.32    9.58
   2  -2  -1 1136.57    8.58
  -2  -2   1 1195.58    7.23
   2   2  -1 1145.97    8.89
  -2   2   0  421.00    4.95
  -2   2   0  416.83    5.47
   2  -2   0  410.36    5.20
   2  -2   0  422.39    5.32
   2  -2   0  420.07    4.66
   2   2   0  411.60    5.75
  -2  -2   0  422.20    3.21
   2   2   1  133.37    3.28
   2  -2   1  125.95    2.93
  -2   2  -1  133.97    3.06
  -2  -2  -1  144.35    3.57
   2  -2   1  132.39    2.34
  -2   2  -1  137.35    3.02
  -2  -2  -1  142.30    3.55
   2  -2   1  138.54    3.28
  -2   2  -2    5.33    0.68
   2   2   2    4.68    0.70
   2   2   2    4.93    0.67
  -2  -2  -2    5.71    0.80
   2  -2   2    5.08    0.63
   2  -2   2    4.79    0.71
   2  -2   2    5.36    0.40
  -2  -2  -2    4.59    0.26
   2  -2   3 1016.77    8.47
  -2   2  -3  999.18    9.26
  -2  -2  -3 1014.58    7.59
  -2  -2  -3  980.28    9.73
   2  -2   3 1030.92   10.16
  -2   2  -3  980.01    8.62
  -2   2  -3 1023.73    8.50
   2   2   3 1025.80    9.12
   2   2   3  964.31    9.59
   2   2   4  715.39    8.55
   2   2   4  675.98    7.52
  -2  -2  -4  696.28    6.25
  -2  -2  -4  706.14    8.45
  -2   2  -4  737.58    8.54
  -2   2  -4  722.77    7.45
   2  -2   4  693.26    8.85
   2  -2   4  680.42    7.08
   2   2   5   41.52    2.19
  -2  -2  -5   39.56    2.10
   2  -2   5   37.18    1.71
  -2   2  -5   40.47    1.91
   2   2   5   40.84    1.88
   2  -2   5   41.34    2.35
  -2  -2  -5   40.60    1.52
  -2   2  -5   36.98    2.04
  -2  -2  -6 1017.89   10.86
  -2   2  -6 1031.41   11.28
  -2   2  -6 1004.33    9.94
   2  -2   6  989.17    8.93
   2   2   6 1011.10   11.25
   2   2   6 1000.75    9.45
   2  -2   6  984.88   11.91
   2   2   7    8.42    0.88
   2  -2   7    8.23    0.85
  -2   2  -7    8.53    1.17
  -2  -2  -7    8.57    1.11
   2   2   7    7.37    1.10
   2  -2   7    6.51    1.09
  -2   2  -7    7.49    0.94
  -2  -2  -8    0.99    0.58
  -2   2  -8    1.75    0.54
   2   2   8    0.84    0.34
  -2   2  -8    0.85    0.52
   2  -2   8    0.40    0.44
  -2  -2  -9    1.88    0.63
  -2   2  -9    0.74    0.59
   2  -2   9    1.33    0.59
   2  -2   9    0.62    0.49
  -2   2  -9    1.08    0.48
   2   2   9   -0.75    0.46
  -2   2 -10   14.30    1.72
   2   2  10   14.36    1.64
   2  -2  10   14.06    1.75
  -2  -2 -10   13.44    1.53
   2  -2  10   11.03    1.51
  -2   2 -10   15.50    1.66
  -2   2 -11  101.40    2.18
  -2   2 -11   99.94    4.70
  -2   2 -11  101.75    2.27
   2   2  11  100.98    5.08
   2  -2  11  101.15    4.93
   2  -2  11  103.71    4.80
   2   2  12   15.04    2.00
  -2   2 -12   16.53    2.05
  -2   2 -12   15.28    0.93
   2  -2  12   17.57    2.10
  -2   2 -12   14.27    0.88
   2  -2  12   16.90    2.06
  -2   2 -12   13.93    0.82
  -2   2 -13  185.97    2.98
  -2   2 -13  189.30    3.24
  -2   2 -13  185.45    3.09
  -2   2 -14   85.47    2.06
  -2   2 -14   89.06    2.24
  -2   2 -14   89.27    2.16
  -2   2 -15  751.46    6.31
  -2   2 -15  757.49    6.14
  -2   2 -15  738.56    5.99
  -2   2 -16   24.06    1.07
  -2   2 -16   22.68    1.08
  -2   2 -16   23.75    1.07
  -2   2 -17   34.49    1.18
  -2   2 -17   35.06    1.17
   2   3 -21   88.27    1.49
   2   3 -20  141.19    2.16
   2   3 -20  139.86    2.34
   2   3 -19    6.47    0.65
   2   3 -19    5.50    0.55
   2   3 -18   12.50    0.86
   2  -3 -18   12.11    0.80
   2   3 -18   12.41    0.93
   2   3 -17   91.14    2.50
   2  -3 -17   91.66    2.29
   2   3 -17   89.19    2.31
   2   3 -16   82.88    2.47
   2  -3 -16   81.58    2.27
   2   3 -16   83.68    2.29
   2  -3 -15   24.96    1.31
   2   3 -15   24.88    1.40
   2   3 -15   23.70    1.27
  -2   3  14   27.51    2.93
   2  -3 -14   29.66    1.42
   2   3 -14   32.46    1.53
   2   3 -14   30.47    1.39
   2  -3 -14   33.96    3.15
  -2  -3  14   27.52    3.20
   2   3 -14   30.44    3.14
   2  -3 -13  192.84    3.44
   2   3 -13  189.48    7.66
   2   3 -13  197.60    3.62
   2   3 -13  197.24    3.38
  -2   3  13  195.53    7.82
   2  -3 -13  195.26    7.35
  -2  -3  13  191.63    8.07
   2   3 -12  106.50    2.55
   2   3 -12  103.48    2.35
  -2   3  12  102.21    5.42
   2  -3 -12   99.82    5.07
   2   3 -12  100.26    5.31
  -2   3  11   12.26    1.80
   2  -3 -11   12.76    1.81
   2   3 -11   12.14    1.85
  -2  -3  11    8.75    1.34
   2   3 -10  791.88   13.41
   2  -3 -10  801.52   13.18
  -2   3  10  821.18   13.81
   2  -3  -9  259.04    7.13
   2   3  -9  261.64    7.28
  -2   3   9  261.06    7.37
  -2  -3   9  265.27    6.76
   2  -3  -8  228.84    6.38
   2   3  -8  230.93    6.43
  -2   3   8  235.06    6.56
  -2  -3   8  236.56    6.11
   2  -3  -7   86.51    3.77
  -2   3   7   87.69    3.82
  -2  -3   7   88.24    3.59
   2   3  -7   86.34    3.06
   2   3  -7   85.77    3.67
  -2  -3   6  109.15    2.41
  -2  -3   6  109.54    3.80
   2   3  -6  108.34    3.39
   2  -3  -6  104.96    3.94
   2   3  -6  103.29    3.78
  -2   3   6  106.51    3.97
   2   3  -6  101.80    1.89
  -2   3   5    0.21    0.47
   2   3  -5    0.51    0.51
   2   3  -5    0.19    0.17
  -2  -3   5    0.48    0.48
  -2  -3   5    0.10    0.23
   2  -3  -5   -0.05    0.58
   2  -3  -5    0.29    0.23
   2   3  -4    9.79    1.06
   2   3  -4    9.99    0.78
   2  -3  -4    9.55    1.16
   2  -3  -4   10.56    0.79
  -2   3   4    9.96    1.13
  -2  -3   4    8.66    1.08
   2   3  -4    9.37    1.04
   2   3  -3  806.30    7.25
   2   3  -3  799.55    8.84
   2   3  -3  784.02    8.30
   2  -3  -3  839.53    7.95
  -2  -3   3  849.69    9.51
  -2   3   3  833.89    4.55
  -2   3   3  823.87    9.36
   2  -3  -3  789.21    7.00
   2  -3  -3  811.44    9.22
   2   3  -2    5.70    0.70
   2  -3  -2    4.65    0.62
   2  -3  -2    5.35    0.79
  -2  -3   2    5.79    0.84
   2   3  -2    4.68    0.62
   2   3  -2    3.95    0.69
  -2   3   2    6.71    0.86
  -2   3   2    5.23    0.46
   2  -3  -2    3.66    0.55
   2  -3  -1  145.82    3.26
   2  -3  -1  141.68    3.18
   2   3  -1  148.96    2.99
   2   3  -1  158.78    3.84
   2  -3  -1  150.81    3.55
  -2   3   1  158.30    3.80
  -2  -3   1  163.57    4.01
  -2   3   1  150.44    2.71
   2   3  -1  146.51    3.35
   2   3   0  115.35    3.09
   2   3   0  108.40    3.19
  -2   3   0  114.22    2.58
   2  -3   0  119.16    2.90
   2  -3   0  117.87    3.09
   2  -3   0  112.56    2.89
  -2   3   0  114.46    3.18
   2   3   0  114.15    2.26
  -2  -3   0  113.14    3.33
   2  -3   1    7.15    0.85
   2   3   1    8.51    0.95
  -2   3  -1    9.34    0.84
  -2  -3  -1    7.82    0.96
   2  -3   1    8.89    0.79
  -2   3  -1    9.10    0.94
   2   3   1    9.67    1.01
   2  -3   1    7.61    0.77
  -2  -3  -1    9.32    1.02
   2  -3   2  124.37    2.93
  -2  -3  -2  122.31    3.53
   2  -3   2  116.62    2.57
  -2   3  -2  121.75    3.29
  -2   3  -2  117.61    3.07
   2   3   2  123.51    3.45
   2  -3   2  127.05    3.57
  -2   3  -2  127.65    3.22
   2   3   2  119.32    3.41
   2  -3   3   42.26    1.74
   2  -3   3   41.46    1.44
  -2   3  -3   44.15    1.96
  -2  -3  -3   40.75    1.89
  -2   3  -3   46.13    2.10
   2  -3   3   41.46    2.18
  -2  -3  -3   40.41    2.09
   2   3   3   42.51    2.13
   2   3   3   43.78    2.09
  -2   3  -3   49.40    2.13
   2   3   4    3.47    0.68
  -2   3  -4    3.52    0.63
  -2  -3  -4    4.07    0.65
   2   3   4    3.38    0.73
   2  -3   4    2.87    0.38
  -2  -3  -4    3.14    0.62
   2  -3   4    3.88    0.58
  -2   3  -4    3.72    0.64
   2  -3   4    4.83    0.90
   2   3   5 2760.81   18.74
  -2  -3  -5 2669.16   17.40
   2  -3   5 2725.07   19.31
  -2  -3  -5 2676.44   15.35
  -2   3  -5 2643.17   16.50
   2   3   5 2686.82   16.96
  -2   3  -5 2711.85   17.83
   2   3   6 4026.80   21.19
  -2  -3  -6 4155.87   22.10
   2  -3   6 4156.82   16.77
   2   3   6 4101.48   23.88
  -2   3  -6 4061.55   21.75
  -2  -3  -6 4009.32   18.88
  -2   3  -6 4133.54   23.47
   2  -3   6 4072.24   25.01
   2   3   7    6.46    0.92
   2  -3   7    4.91    1.02
  -2   3  -7    4.95    0.89
  -2  -3  -7    5.48    0.88
  -2   3  -7    5.67    1.04
   2   3   7    4.84    0.96
  -2   3  -8   68.33    3.44
   2   3   8   74.32    3.60
  -2   3  -8   68.14    3.17
   2  -3   8   75.03    3.71
  -2  -3  -8   70.26    3.11
   2  -3   8   74.67    3.75
   2  -3   9  105.86    4.69
  -2   3  -9  103.61    4.18
   2  -3   9  110.16    4.68
  -2   3  -9  100.07    4.36
  -2  -3  -9  104.38    3.89
   2   3   9  108.49    4.51
  -2   3 -10   28.31    2.49
   2   3  10   29.64    2.42
  -2   3 -10   27.74    2.32
   2  -3  10   26.60    2.40
   2  -3  10   30.13    2.64
  -2   3 -11   76.55    4.02
  -2   3 -11   78.59    1.85
  -2   3 -11   76.07    2.02
   2  -3  11   80.92    4.47
   2  -3  11   78.81    4.34
  -2   3 -11   79.21    1.97
  -2   3 -11   76.10    4.21
  -2   3 -12   11.41    1.76
  -2   3 -12   13.31    0.82
  -2   3 -12   12.11    0.86
   2   3  12    8.93    1.55
   2  -3  12   11.28    1.73
  -2   3 -12   12.50    0.86
  -2   3 -12   12.03    0.82
   2  -3  12   12.18    1.77
  -2   3 -13  208.13    3.22
  -2   3 -13  206.53    3.44
  -2   3 -13  209.04    3.33
  -2   3 -14    1.81    0.45
  -2   3 -14    1.35    0.39
  -2   3 -14    2.10    0.44
  -2   3 -15    0.38    0.35
  -2   3 -15    0.25    0.28
  -2   3 -15    0.56    0.35
  -2   3 -16  197.48    3.06
  -2   3 -16  198.31    3.11
  -2   3 -16  198.46    3.05
  -2   3 -17  203.07    2.88
  -2   3 -17  201.27    2.82
  -2   3 -17  199.91    2.83
  -2   3 -18  206.68    2.57
  -2   3 -18  209.84    2.51
   2   4 -20    0.17    0.21
   2   4 -20   -0.18    0.24
   2   4 -19   25.86    1.08
   2   4 -19   25.90    1.15
   2   4 -18    0.37    0.36
   2   4 -18    0.52    0.33
   2   4 -17   37.92    1.64
   2   4 -17   35.58    1.48
   2   4 -16    6.37    0.72
   2  -4 -16    5.52    0.64
   2   4 -16    6.41    0.79
   2   4 -15   16.35    0.96
   2  -4 -15   16.19    1.05
   2   4 -15   15.20    1.11
   2   4 -15   15.61    1.03
   2   4 -14   17.54    1.09
   2  -4 -14   19.21    1.12
   2  -4 -14   18.50    2.34
   2   4 -14   19.09    1.04
   2   4 -14   19.59    1.22
  -2   4  14   18.59    2.57
   2   4 -13   75.15    2.27
   2   4 -13   76.00    2.02
   2   4 -13   76.09    2.15
   2  -4 -13   74.96    4.72
   2  -4 -13   76.32    1.79
  -2   4  13   74.43    4.87
   2   4 -13   74.20    4.92
   2  -4 -13   76.74    2.18
  -2   4  12  200.80    7.62
   2   4 -12  196.60    7.62
   2  -4 -12  195.19    3.38
   2   4 -12  201.85    3.55
   2   4 -12  205.17    3.40
   2  -4 -12  203.55    7.46
  -2  -4  12  209.66    7.18
   2   4 -12  200.43    3.18
   2  -4 -12  198.78    2.88
   2  -4 -11   35.50    3.03
  -2  -4  11   33.86    2.81
   2   4 -11   33.55    3.00
  -2   4  11   35.28    3.08
   2  -4 -10   29.11    2.66
  -2  -4  10   29.73    2.53
  -2   4  10   29.27    2.67
   2   4 -10   30.02    2.76
  -2   4   9  270.15    7.61
   2   4  -9  277.65    7.71
   2  -4  -9  277.90    7.75
  -2  -4   9  289.13    7.60
   2  -4  -8   64.91    3.61
   2   4  -8   66.32    3.58
   2   4  -8   67.81    2.83
  -2   4   8   65.61    3.58
  -2  -4   8   62.31    3.37
   2   4  -7  166.42    4.46
   2   4  -7  161.15    5.17
   2  -4  -7  170.93    5.57
  -2  -4   7  178.02    5.48
  -2   4   7  166.62    5.36
  -2   4   6   21.64    1.86
   2   4  -6   21.00    1.77
  -2  -4   6   23.67    1.38
  -2  -4   6   24.13    1.97
   2  -4  -6   22.57    2.01
   2   4  -6   21.27    1.62
   2   4  -5  169.90    4.45
  -2  -4   5  180.14    5.08
   2  -4  -5  171.46    3.71
  -2  -4   5  184.00    3.87
   2  -4  -5  173.40    5.11
   2   4  -5  171.69    3.01
  -2   4   5  179.78    5.05
   2   4  -5  168.92    4.65
   2  -4  -4  161.59    4.71
   2   4  -4  156.64    4.18
  -2   4   4  162.69    4.58
   2   4  -4  168.96    4.39
  -2  -4   4  164.94    3.74
   2  -4  -4  163.12    3.59
   2   4  -4  162.04    3.25
  -2   4   3   15.95    0.55
   2   4  -3   17.83    1.32
   2   4  -3   17.53    1.15
  -2  -4   3   17.58    1.55
   2  -4  -3   18.88    1.60
  -2   4   3   17.44    1.49
   2   4  -3   19.10    1.49
   2  -4  -3   19.96    0.88
   2  -4  -3   17.46    1.21
   2   4  -2    3.00    0.55
  -2   4   2    3.32    0.72
   2   4  -2    3.65    0.78
   2  -4  -2    2.61    0.54
   2   4  -2    3.81    0.60
  -2   4   2    3.36    0.39
   2  -4  -2    3.61    0.78
  -2  -4   2    3.30    0.72
  -2   4   1    2.85    0.61
   2   4  -1    3.10    0.69
  -2   4   1    3.82    0.46
   2  -4  -1    2.34    0.50
   2  -4  -1    1.62    0.47
   2  -4  -1    2.49    0.57
   2   4  -1    2.58    0.54
   2   4  -1    3.92    0.56
  -2  -4   1    3.47    0.72
   2   4   0   34.30    1.80
   2  -4   0   34.52    1.84
   2   4   0   31.37    1.28
   2  -4   0   33.39    1.61
   2  -4   0   30.80    1.76
   2   4   0   33.49    1.92
  -2   4   0   32.75    1.86
  -2  -4   0   31.24    1.90
  -2   4   0   32.92    1.45
   2  -4   1   15.28    1.08
  -2   4  -1   16.80    1.35
   2  -4   1   15.97    1.24
   2   4   1   16.91    1.33
  -2   4  -1   15.63    1.10
  -2  -4  -1   16.00    1.40
   2  -4   1   16.18    1.36
   2   4   1   15.75    1.39
  -2   4  -2  187.88    4.47
  -2  -4  -2  188.08    4.62
   2  -4   2  176.07    3.89
  -2   4  -2  191.62    4.05
  -2  -4  -2  190.46    4.64
   2   4   2  193.25    4.71
   2   4   2  185.59    4.53
  -2   4  -2  185.46    4.23
   2  -4   2  182.78    3.66
   2  -4   2  185.13    4.61
   2  -4   3 1958.10   12.50
  -2  -4  -3 1888.83   14.78
  -2   4  -3 1934.39   14.79
   2  -4   3 1849.34   15.34
  -2  -4  -3 1947.69   14.72
  -2   4  -3 1885.46   13.91
  -2   4  -3 1970.87   13.99
   2   4   3 1955.07   15.32
   2   4   3 1907.10   15.02
   2  -4   4 1104.15    8.71
   2  -4   4 1067.57   12.15
  -2   4  -4 1098.63   11.10
  -2   4  -4 1090.11   10.93
  -2  -4  -4 1121.93   11.36
   2  -4   4 1115.85    9.11
   2   4   4 1139.31   12.28
   2   4   4 1135.79   11.79
  -2  -4  -4 1113.41   11.40
  -2  -4  -5 1555.83   13.62
  -2  -4  -5 1559.75   13.48
  -2   4  -5 1561.42   14.13
  -2   4  -5 1509.74   13.56
   2   4   5 1505.48   13.88
   2  -4   5 1511.48    9.84
   2  -4   5 1527.51   15.24
   2   4   5 1505.41   14.69
  -2  -4  -6  140.07    4.12
   2   4   6  145.18    4.45
   2   4   6  146.69    4.82
  -2  -4  -6  136.76    4.08
  -2   4  -6  139.91    4.51
   2  -4   6  154.91    4.99
  -2   4  -6  142.57    4.36
   2  -4   6  144.03    4.94
   2  -4   7    3.54    0.92
   2   4   7    3.61    0.82
  -2   4  -7    3.65    0.88
  -2  -4  -7    3.29    0.66
   2  -4   7    4.33    0.98
   2   4   7    4.07    0.79
  -2   4  -7    5.14    0.94
  -2   4  -8  119.48    4.68
   2  -4   8  114.60    4.77
  -2   4  -8  114.63    4.38
  -2  -4  -8  109.88    3.87
   2  -4   8  116.00    4.88
   2   4   8  115.64    4.71
   2   4   9    2.20    0.73
  -2   4  -9    0.21    0.58
   2  -4   9    0.41    0.47
  -2   4  -9    0.56    0.37
   2  -4   9    1.27    0.69
   2   4  10   14.09    1.77
  -2   4 -10   13.62    0.78
  -2   4 -10   12.31    1.72
   2  -4  10   10.75    1.71
  -2   4 -10   12.77    0.84
  -2   4 -10   12.46    1.67
  -2   4 -10   12.87    0.81
   2  -4  10   11.36    1.70
   2  -4  11   -0.43    0.39
  -2   4 -11    0.81    0.38
   2  -4  11    2.68    0.86
  -2   4 -11   -2.11    0.86
  -2   4 -11    0.49    0.28
  -2   4 -11    0.68    0.35
   2   4  11   -1.85    0.74
  -2   4 -11    0.39    0.29
   2  -4  12  219.06    7.68
  -2   4 -12  217.38    3.56
  -2   4 -12  214.85    3.27
  -2   4 -12  213.08    3.53
   2  -4  12  207.88    7.60
  -2   4 -12  218.45    3.42
  -2   4 -13   18.26    1.07
  -2   4 -13   19.76    1.04
  -2   4 -13   18.90    1.06
  -2   4 -13   19.35    1.10
  -2   4 -14   43.57    1.61
  -2   4 -14   41.24    1.53
  -2   4 -14   43.36    1.61
  -2   4 -14   40.37    1.49
  -2   4 -15   96.70    2.23
  -2   4 -15   92.14    2.26
  -2   4 -15   97.45    2.31
  -2   4 -15   98.39    2.28
  -2   4 -16   52.32    1.60
  -2   4 -16   52.81    1.60
  -2   4 -16   53.69    1.63
  -2   4 -17   56.13    1.53
  -2   4 -17   57.62    1.52
  -2   4 -17   57.63    1.53
  -2   4 -18   13.61    0.69
  -2   4 -18   13.36    0.66
   2   5 -20   -0.18    0.25
   2   5 -20    0.30    0.22
   2   5 -19    0.43    0.31
   2   5 -19    0.81    0.32
   2   5 -18  116.12    2.43
   2   5 -18  115.63    2.56
   2   5 -17    4.50    0.62
   2   5 -17    3.30    0.55
   2   5 -16   83.41    2.42
   2   5 -16   80.36    2.27
   2   5 -16   82.57    2.03
   2  -5 -15   94.32    2.34
   2   5 -15   95.50    2.64
   2   5 -15   94.33    2.28
   2   5 -15   93.43    2.47
   2   5 -14    1.70    0.48
   2   5 -14    2.18    0.50
   2  -5 -14    1.41    0.32
   2  -5 -14    1.24    0.36
   2   5 -14    1.35    0.41
   2  -5 -13  423.36    5.03
   2   5 -13  441.33    5.53
   2   5 -13  437.38    5.18
   2  -5 -13  434.05   11.57
   2   5 -13  430.27    4.91
  -2   5  13  415.68   11.28
   2  -5 -13  429.68    4.35
   2   5 -13  421.36   11.89
   2   5 -12   28.81    1.32
   2   5 -12   27.60    1.37
   2  -5 -12   28.00    2.90
  -2  -5  12   30.94    2.92
  -2   5  12   27.48    2.82
   2  -5 -12   27.59    1.11
   2   5 -12   28.12    1.27
   2   5 -12   27.45    2.97
   2  -5 -12   25.52    1.24
   2   5 -11  306.65    4.05
   2   5 -11  303.42    4.30
   2  -5 -11  297.49    9.04
  -2   5  11  310.85    9.13
   2  -5 -11  299.80    3.55
  -2  -5  11  332.29    9.30
   2   5 -11  323.92    9.62
   2   5 -11  302.73    3.97
   2   5 -10   51.87    3.67
  -2  -5  10   50.54    3.54
   2  -5 -10   53.74    3.74
  -2   5  10   53.74    3.67
   2  -5  -9   54.39    3.65
   2   5  -9   54.71    3.58
  -2  -5   9   56.71    3.60
  -2   5   9   54.34    3.50
   2   5  -8  245.08    7.13
   2  -5  -8  254.58    7.56
  -2  -5   8  259.05    7.40
  -2   5   8  248.00    7.09
   2   5  -7  456.69    9.08
   2  -5  -7  468.27    9.80
   2   5  -7  454.44    7.81
  -2  -5   7  476.08    9.58
  -2   5   7  446.67    9.13
  -2  -5   6  131.46    4.84
   2   5  -6  125.79    4.51
   2   5  -6  133.98    4.26
   2  -5  -6  127.03    4.97
  -2  -5   6  128.40    3.74
  -2   5   6  128.64    4.68
   2   5  -5  125.03    4.21
   2  -5  -5  127.90    3.69
  -2  -5   5  131.65    4.70
  -2  -5   5  129.37    3.74
  -2   5   5  124.86    4.43
   2  -5  -5  119.16    4.56
   2   5  -5  130.74    4.19
   2   5  -4  337.08    6.66
   2   5  -4  351.09    6.64
   2   5  -4  356.99    5.16
   2  -5  -4  338.25    7.40
  -2   5   4  355.80    7.18
  -2  -5   4  368.52    7.58
  -2  -5   4  339.82    6.14
   2  -5  -4  353.22    6.02
   2   5  -3  989.31   11.32
   2   5  -3  970.39    9.12
   2  -5  -3  974.75   12.21
   2   5  -3  989.83   10.30
  -2   5   3  964.39   11.43
  -2  -5   3 1007.16   12.13
   2  -5  -3  976.90    6.53
   2  -5  -3  983.18   10.08
   2   5  -2  249.62    5.66
  -2  -5   2  262.62    6.08
   2   5  -2  239.45    4.67
   2  -5  -2  245.24    5.87
  -2   5   2  245.02    5.65
   2   5  -2  258.40    4.88
   2  -5  -2  248.16    3.86
   2  -5  -2  256.95    5.23
  -2   5   1   99.09    2.38
   2  -5  -1   98.18    2.70
   2   5  -1   92.79    3.50
   2  -5  -1   91.80    3.49
   2   5  -1   87.72    2.59
   2   5  -1   92.71    3.06
  -2   5   1   97.82    3.52
  -2  -5   1   93.37    3.57
   2  -5  -1   96.13    3.28
   2  -5   0  402.98    7.08
   2   5   0  395.37    6.50
   2   5   0  388.33    4.82
  -2  -5   0  391.52    7.15
  -2   5   0  415.22    5.42
   2  -5   0  401.50    5.93
   2  -5   0  394.88    6.76
   2   5   0  417.19    7.39
  -2   5   0  404.99    6.98
   2   5   1  985.03   11.52
  -2   5  -1 1003.74    9.25
   2   5   1 1013.49   10.87
  -2   5  -1 1001.65   10.49
   2  -5   1 1017.73   10.07
  -2   5  -1 1034.98   11.24
   2  -5   1 1036.68   11.14
   2  -5   1 1045.00   11.29
  -2  -5  -1 1036.15   11.54
   2   5   2   14.16    1.41
  -2   5  -2   17.00    1.31
  -2  -5  -2   15.89    1.46
   2   5   2   13.54    1.33
   2  -5   2   14.78    1.36
  -2  -5  -2   14.66    1.44
  -2   5  -2   15.19    1.43
   2  -5   2   14.71    1.31
  -2   5  -2   14.24    1.29
   2  -5   2   14.71    1.42
  -2  -5  -3   19.78    1.61
   2  -5   3   27.36    1.77
  -2   5  -3   24.62    1.66
   2  -5   3   22.77    1.83
   2   5   3   21.51    1.77
   2   5   3   22.40    1.79
   2  -5   3   22.38    1.74
  -2   5  -3   24.54    1.73
  -2  -5  -3   20.54    1.78
  -2   5  -3   25.15    1.88
  -2   5  -4  469.91    7.69
   2   5   4  464.38    8.39
   2  -5   4  455.96    6.98
  -2  -5  -4  460.22    8.25
  -2  -5  -4  479.30    7.81
   2  -5   4  476.38    8.25
  -2   5  -4  486.81    7.89
   2   5   4  455.10    8.16
   2  -5   4  464.40    8.48
  -2  -5  -5  843.21   10.40
   2   5   5  838.90   11.68
  -2  -5  -5  851.91   11.31
   2  -5   5  909.87   12.07
  -2   5  -5  832.62   10.84
   2  -5   5  809.92   11.70
   2   5   5  819.57   11.24
  -2   5  -5  876.42   11.15
   2   5   6   -0.16    0.38
  -2  -5  -6    0.23    0.35
   2  -5   6    0.18    0.41
  -2  -5  -6   -0.15    0.34
  -2   5  -6   -0.10    0.48
   2   5   6    1.50    0.58
  -2   5  -6    0.27    0.51
   2  -5   6   -0.17    0.47
   2  -5   7   29.70    2.46
  -2   5  -7   27.76    2.21
  -2  -5  -7   26.49    2.05
  -2   5  -7   28.66    2.30
   2   5   7   31.13    2.48
  -2  -5  -7   28.82    1.97
   2  -5   7   29.03    2.43
   2   5   7   31.86    2.34
   2   5   8   23.73    2.07
  -2   5  -8   24.81    2.26
   2  -5   8   24.14    2.32
   2   5   8   22.86    2.21
  -2   5  -8   25.21    2.18
   2  -5   8   24.08    2.32
   2  -5   9   20.54    2.23
   2   5   9   24.79    2.41
  -2   5  -9   23.82    2.34
  -2   5  -9   22.22    2.19
   2  -5   9   24.10    2.41
   2  -5  10    0.16    0.36
  -2   5 -10    0.10    0.29
  -2   5 -10    0.06    0.51
  -2   5 -10    0.27    0.31
  -2   5 -10    0.41    0.48
   2   5  10    0.42    0.40
  -2   5 -10    0.50    0.25
   2  -5  10    1.19    0.92
   2  -5  11    4.16    1.05
  -2   5 -11    0.06    0.28
  -2   5 -11   -0.07    0.32
   2   5  11   -1.71    0.72
  -2   5 -11    0.22    0.30
  -2   5 -11    2.59    0.87
   2  -5  11    0.51    0.53
  -2   5 -12  120.62    2.73
   2  -5  12  120.49    6.02
  -2   5 -12  115.57    2.45
  -2   5 -12  113.97    2.60
  -2   5 -12  110.23    5.54
  -2   5 -12  118.97    2.57
  -2   5 -13   80.34    2.25
  -2   5 -13   83.78    2.19
  -2   5 -13   83.82    2.26
  -2   5 -13   84.34    2.14
  -2   5 -14   54.96    1.73
  -2   5 -14   52.32    1.80
  -2   5 -14   52.48    1.77
  -2   5 -14   53.75    1.75
  -2   5 -15    9.06    0.75
  -2   5 -15    9.53    0.77
  -2   5 -15    8.21    0.73
  -2   5 -15    7.96    0.74
  -2   5 -16  112.63    2.34
  -2   5 -16  115.58    2.34
  -2   5 -16  116.37    2.37
  -2   5 -16  117.42    2.34
  -2   5 -17   10.92    0.70
  -2   5 -17   10.50    0.67
  -2   5 -17   11.80    0.72
  -2   5 -18    0.58    0.22
  -2   5 -18    0.42    0.17
  -2   5 -18    0.88    0.24
  -2   5 -19   24.01    0.72
   2   6 -20   13.17    0.65
   2   6 -20   12.87    0.61
   2   6 -19    1.97    0.37
   2   6 -19    1.88    0.34
   2   6 -18    1.52    0.45
   2   6 -18    0.94    0.35
   2   6 -17   10.09    0.85
   2   6 -17   11.25    0.86
   2   6 -17   11.07    0.72
   2   6 -16   14.95    1.06
   2   6 -16   14.92    1.01
   2   6 -16   14.80    0.90
   2   6 -15   14.87    1.01
   2  -6 -15   15.30    0.82
   2   6 -15   16.28    0.99
   2   6 -15   15.89    1.12
   2   6 -14   60.26    2.11
   2   6 -14   64.66    2.05
   2  -6 -14   63.90    1.71
   2   6 -14   62.60    1.93
   2   6 -13   35.03    1.46
   2   6 -13   35.89    1.61
   2   6 -13   35.00    1.41
   2   6 -13   35.34    1.50
   2  -6 -13   34.15    1.29
   2   6 -12   85.82    5.35
  -2   6  12   91.50    5.21
  -2  -6  12   86.52    5.14
   2   6 -12   89.53    2.27
   2  -6 -12   86.06    2.23
   2   6 -12   88.63    2.31
   2   6 -12   89.27    2.23
   2   6 -12   87.35    2.43
   2  -6 -12   87.48    2.02
   2  -6 -12   88.44    5.28
   2  -6 -11   31.42    1.34
   2  -6 -11   27.33    2.91
   2   6 -11   33.61    1.48
   2   6 -11   33.59    1.38
   2   6 -11   33.90    1.37
  -2   6  11   30.17    2.87
  -2  -6  11   31.94    3.09
   2   6 -11   33.30    1.39
   2  -6 -11   31.68    1.20
   2   6 -11   28.64    2.95
   2  -6 -10   19.56    2.37
   2  -6 -10   19.48    0.94
   2   6 -10   20.11    2.38
   2   6 -10   19.96    1.10
  -2  -6  10   14.96    2.08
  -2   6  10   20.04    2.30
   2   6 -10   19.56    1.02
   2   6 -10   21.58    1.09
  -2   6   9   97.60    4.78
  -2  -6   9   98.66    5.06
   2   6  -9   97.90    4.94
   2  -6  -9   94.96    5.05
   2   6  -8   57.63    3.60
  -2   6   8   48.69    3.26
  -2  -6   8   54.34    3.61
   2  -6  -8   51.06    3.59
   2   6  -7   18.77    1.96
   2   6  -7   23.25    1.90
   2  -6  -7   20.08    2.27
  -2   6   7   19.99    2.03
  -2  -6   7   20.28    2.17
   2  -6  -6  676.93   12.08
   2   6  -6  665.68   10.90
   2   6  -6  681.53   10.21
  -2   6   6  673.01   11.15
  -2  -6   6  660.06   11.72
  -2  -6   6  673.57    9.63
   2   6  -5  146.72    4.75
  -2  -6   5  159.89    5.57
   2   6  -5  145.00    4.82
  -2   6   5  153.51    5.15
   2  -6  -5  136.45    5.28
  -2  -6   5  146.91    4.49
   2  -6  -5  145.41    4.38
   2   6  -4    0.66    0.50
  -2  -6   4    1.62    0.55
   2  -6  -4    0.11    0.56
  -2   6   4    0.45    0.42
   2   6  -4    0.47    0.29
   2   6  -4    0.70    0.42
  -2  -6   4    0.43    0.46
   2  -6  -4    0.51    0.45
   2   6  -3  589.17    8.49
   2  -6  -3  605.96    8.83
   2   6  -3  588.94    9.37
   2  -6  -3  592.10   10.27
  -2   6   3  583.58    9.46
  -2  -6   3  591.93   10.05
  -2  -6   3  599.18    9.15
  -2  -6   2   48.83    2.87
   2   6  -2   51.82    2.38
   2   6  -2   51.98    2.36
   2  -6  -2   47.95    2.88
  -2   6   2   54.69    2.86
   2  -6  -2   49.90    1.89
   2  -6  -2   48.60    2.53
   2   6  -2   51.84    2.81
   2   6  -1  694.04    7.85
   2  -6  -1  723.19    9.84
  -2   6   1  720.76   10.16
   2  -6  -1  730.20   10.79
   2   6  -1  704.22   10.35
   2  -6  -1  715.35    7.91
  -2  -6   1  736.54   10.65
   2   6  -1  702.88    8.96
   2   6   0   80.00    3.17
   2  -6   0   75.30    3.43
   2   6   0   77.15    2.32
   2  -6   0   76.72    3.28
  -2  -6   0   80.80    3.51
  -2   6   0   83.59    3.45
  -2   6   0   85.27    3.23
   2  -6   0   80.11    2.86
   2   6   0   83.84    3.63
  -2   6  -1   47.28    2.45
   2   6   1   49.08    2.82
   2  -6   1   47.11    2.71
  -2   6  -1   47.97    2.65
  -2  -6  -1   50.02    2.70
   2  -6   1   46.21    2.34
   2   6   1   49.33    2.59
   2  -6   1   48.43    2.67
  -2   6  -1   48.81    2.17
   2   6   2   81.72    3.47
  -2  -6  -2   77.53    3.70
   2  -6   2   76.82    3.38
  -2  -6  -2   76.78    3.36
  -2   6  -2   81.37    3.01
   2   6   2   86.10    3.75
  -2   6  -2   76.83    3.20
  -2  -6  -2   75.50    3.31
   2  -6   2   77.60    3.19
  -2   6  -2   78.55    3.43
   2  -6   2   79.97    3.51
   2   6   3   65.43    3.31
  -2   6  -3   66.36    2.91
   2  -6   3   63.31    3.03
  -2   6  -3   68.37    3.08
  -2  -6  -3   66.56    3.42
   2   6   3   65.50    3.25
  -2   6  -3   60.79    3.12
   2  -6   3   61.80    3.19
  -2  -6  -3   65.40    3.05
   2  -6   3   66.41    3.11
   2   6   4   42.63    2.78
   2   6   4   41.63    2.72
  -2  -6  -4   41.42    2.78
   2  -6   4   41.40    2.44
  -2  -6  -4   41.39    2.43
  -2   6  -4   42.39    2.54
  -2   6  -4   42.40    2.46
   2  -6   4   42.83    2.63
   2  -6   4   44.99    2.85
   2   6   5  115.47    4.65
   2   6   5  120.00    4.66
  -2  -6  -5  118.48    4.69
  -2   6  -5  110.98    4.26
  -2   6  -5  120.76    4.35
   2  -6   5  120.83    4.63
   2  -6   5  110.80    4.58
  -2  -6  -5  117.35    4.03
   2   6   6    1.48    0.61
  -2   6  -6    1.96    0.75
  -2  -6  -6    1.48    0.67
   2   6   6    1.49    0.62
   2  -6   6    1.98    0.68
  -2   6  -6    2.16    0.78
   2   6   7    0.73    0.49
  -2   6  -7    2.64    0.84
  -2   6  -7    0.41    0.57
   2  -6   7    1.45    0.73
   2   6   7    3.70    0.90
  -2  -6  -7   -0.30    0.41
   2  -6   7    3.96    0.98
   2   6   8    6.65    1.21
  -2   6  -8    5.06    1.12
   2  -6   8    6.10    1.24
   2  -6   8    8.31    1.43
  -2   6  -8    7.04    1.35
   2   6   8    4.56    1.13
   2   6   9   14.61    1.94
  -2   6  -9   13.61    0.88
  -2   6  -9   14.06    0.85
  -2   6  -9   13.42    0.83
  -2   6  -9   12.07    0.75
  -2   6  -9   11.61    1.64
   2  -6   9   13.14    1.79
  -2   6 -10   20.90    1.01
  -2   6 -10   23.07    1.16
  -2   6 -10   21.42    1.07
   2   6  10   25.24    2.61
  -2   6 -10   20.79    1.04
   2  -6  10   24.47    2.67
  -2   6 -10   19.88    2.22
   2  -6  10   25.21    2.56
  -2   6 -11    1.29    0.42
  -2   6 -11    0.24    0.30
  -2   6 -11    0.11    0.28
   2  -6  11    0.80    0.56
  -2   6 -11    0.17    0.31
  -2   6 -11    0.77    0.49
   2   6  11   -1.68    0.29
   2  -6  11    2.82    1.01
  -2   6 -12   39.31    1.60
  -2   6 -12   38.00    1.45
  -2   6 -12   37.57    1.48
  -2   6 -12   36.28    1.51
  -2   6 -13  107.98    2.63
  -2   6 -13  106.67    2.41
  -2   6 -13  105.07    2.46
  -2   6 -13  103.39    2.52
  -2   6 -14   15.95    1.01
  -2   6 -14   15.46    0.95
  -2   6 -14   15.84    1.01
  -2   6 -14   15.77    0.98
  -2   6 -15   76.08    2.06
  -2   6 -15   77.66    2.04
  -2   6 -15   77.85    2.02
  -2   6 -15   78.95    2.02
  -2   6 -16   17.98    0.93
  -2   6 -16   17.44    0.93
  -2   6 -16   17.54    0.92
  -2   6 -16   17.10    0.91
  -2   6 -17   15.97    0.78
  -2   6 -17   16.87    0.80
  -2   6 -17   15.33    0.78
  -2   6 -17   16.20    0.83
  -2   6 -18    8.19    0.52
  -2   6 -18    7.77    0.46
  -2   6 -18    8.14    0.49
   2   7 -20    2.06    0.27
   2   7 -20    2.41    0.27
   2   7 -19   19.80    0.82
   2   7 -19   18.48    0.85
   2   7 -18   63.93    1.65
   2   7 -18   64.44    1.74
   2   7 -18   61.60    1.39
   2   7 -17    0.98    0.28
   2   7 -17    0.98    0.43
   2   7 -17    1.04    0.40
   2   7 -16   11.67    0.89
   2   7 -16   11.67    0.79
   2   7 -16   12.33    0.95
   2   7 -15    3.46    0.53
   2   7 -15    3.15    0.60
   2   7 -15    2.60    0.51
   2  -7 -15    3.26    0.43
   2   7 -15    2.64    0.41
   2   7 -14  104.47    2.74
   2   7 -14  103.40    2.56
   2   7 -14  101.19    2.34
   2   7 -14  100.89    2.47
   2  -7 -14  100.81    2.17
   2   7 -13   60.56    1.96
   2   7 -13   63.52    1.92
   2   7 -13   57.45    2.04
   2  -7 -13   58.71    1.70
   2   7 -13   62.32    1.98
   2   7 -12    1.19    0.38
   2   7 -12    1.78    0.45
   2   7 -12    1.55    0.39
   2   7 -12    1.52    0.45
   2  -7 -12    1.35    0.35
   2   7 -11    0.72    0.37
   2   7 -11    0.80    0.32
  -2  -7  11   -0.95    0.66
   2   7 -11    0.60    0.38
  -2   7  11    0.24    0.39
   2   7 -11    0.14    0.29
   2  -7 -11    1.24    0.87
  -2   7  11    0.01    0.61
   2  -7 -11    0.26    0.29
   2   7 -11    0.33    0.79
   2   7 -10  183.04    3.15
   2   7 -10  184.13    7.40
   2   7 -10  178.27    3.18
   2  -7 -10  181.63    7.54
   2   7 -10  187.51    3.39
   2   7 -10  184.12    3.24
  -2   7  10  176.44    6.81
   2  -7 -10  178.42    2.90
  -2  -7  10  190.98    7.70
   2   7  -9   85.14    4.80
  -2  -7   9   74.87    4.65
   2  -7  -9   79.37    4.89
   2  -7  -9   81.17    1.91
  -2   7   9   79.73    4.43
   2   7  -9   82.99    2.11
   2   7  -9   81.01    2.11
   2   7  -8   25.81    2.56
  -2   7   8   29.30    2.63
  -2  -7   8   28.35    2.81
   2  -7  -8   29.09    2.90
   2  -7  -7  184.99    7.04
   2   7  -7  184.75    6.43
  -2   7   7  182.91    6.35
  -2  -7   7  179.77    6.75
   2   7  -6   46.88    3.09
   2  -7  -6   43.65    3.35
  -2  -7   6   44.00    2.72
  -2   7   6   39.27    2.85
  -2  -7   6   42.93    3.22
   2   7  -6   41.36    2.70
   2   7  -5  262.52    6.82
  -2  -7   5  266.18    7.66
  -2   7   5  252.35    6.93
   2  -7  -5  245.81    7.61
   2  -7  -5  276.06    6.68
   2   7  -5  259.84    6.74
  -2  -7   5  259.07    6.60
  -2  -7   4  200.31    5.80
   2  -7  -4  202.33    5.72
   2   7  -4  207.42    5.73
   2  -7  -4  187.05    6.50
  -2   7   4  202.61    6.05
  -2  -7   4  194.86    6.39
   2   7  -4  196.84    5.84
   2   7  -3  397.78    7.48
   2   7  -3  405.30    6.76
  -2   7   3  388.96    8.23
   2   7  -3  395.67    8.31
  -2  -7   3  414.47    9.06
   2  -7  -3  419.72    8.13
  -2  -7   3  409.05    8.36
   2  -7  -3  388.18    9.07
   2   7  -2  273.58    6.96
   2   7  -2  269.20    5.80
   2   7  -2  274.89    5.76
   2  -7  -2  265.43    7.34
  -2   7   2  272.16    6.75
  -2  -7   2  282.31    7.30
   2  -7  -2  272.78    6.58
   2   7  -1   48.07    2.24
   2  -7  -1   47.29    3.04
  -2  -7   1   44.69    2.83
  -2   7   1   46.01    2.78
  -2   7   1   48.34    2.61
   2   7  -1   45.84    2.89
   2  -7  -1   48.77    2.24
   2   7  -1   49.08    2.59
   2  -7  -1   42.90    2.67
  -2  -7   0  365.01    7.96
   2   7   0  360.77    7.23
  -2   7   0  368.50    7.81
  -2   7   0  375.97    7.24
   2   7   0  369.90    8.22
   2  -7   0  362.95    8.24
   2  -7   0  374.06    6.64
   2  -7   0  374.88    7.92
   2   7   1   68.30    3.28
  -2   7  -1   67.43    3.40
   2   7   1   71.27    3.66
   2  -7   1   67.00    3.41
  -2   7  -1   74.60    3.30
   2  -7   1   68.04    2.99
  -2  -7  -1   67.75    3.35
   2  -7   1   65.78    3.48
   2   7   2   80.10    3.91
  -2   7  -2   71.52    3.55
  -2  -7  -2   78.02    4.08
   2   7   2   78.61    3.65
   2  -7   2   74.68    3.72
  -2  -7  -2   71.38    3.46
  -2   7  -2   71.55    3.33
  -2   7  -2   76.61    2.98
   2  -7   2   77.40    3.41
   2  -7   2   77.19    3.75
  -2  -7  -2   75.35    3.52
  -2   7  -3   16.10    1.65
   2   7   3   13.16    1.62
  -2  -7  -3   11.81    1.43
  -2  -7  -3   13.27    1.70
   2  -7   3   11.55    1.48
  -2   7  -3   13.93    1.67
  -2   7  -3   13.57    1.21
  -2  -7  -3   13.13    1.39
   2  -7   3   14.22    1.68
   2  -7   3   13.47    1.52
   2   7   3   15.57    1.79
   2   7   4   85.58    4.14
   2  -7   4   88.02    3.91
  -2  -7  -4   87.16    3.66
  -2   7  -4   89.82    3.92
   2   7   4   82.87    4.12
   2  -7   4   81.79    4.08
   2  -7   4   77.79    3.78
  -2  -7  -4   91.16    4.47
   2   7   5    6.42    1.16
   2   7   5    7.98    1.38
  -2  -7  -5    6.22    1.16
  -2   7  -5    6.40    1.15
   2  -7   5    7.06    1.23
   2  -7   5    6.39    1.21
   2   7   6   79.47    4.22
   2  -7   6   77.75    4.21
  -2  -7  -6   71.66    4.05
  -2   7  -6   80.09    4.05
   2   7   6   79.79    4.29
   2  -7   6   81.62    4.24
   2   7   7    9.17    1.46
   2   7   7    8.22    1.42
  -2  -7  -7    8.61    1.41
   2  -7   7    8.84    1.46
   2  -7   7    8.68    1.50
  -2   7  -7   11.10    1.63
  -2   7  -8   62.79    3.92
   2   7   8   64.66    4.14
  -2   7  -8   69.11    1.74
  -2   7  -8   66.14    1.90
   2  -7   8   66.47    4.21
  -2   7  -8   68.78    1.82
   2   7   8   67.40    4.02
  -2   7  -8   65.50    1.78
   2  -7   8   66.46    4.15
   2   7   9  117.52    5.71
  -2   7  -9  121.92    2.40
  -2   7  -9  115.24    2.58
  -2   7  -9  116.55    2.43
  -2   7  -9  117.02    2.47
  -2   7  -9  121.24    5.62
   2  -7   9  115.06    5.73
   2  -7   9  121.42    5.76
  -2   7 -10    0.73    0.30
  -2   7 -10    0.62    0.28
  -2   7 -10    0.99    0.37
  -2   7 -10    1.35    0.64
   2  -7  10    0.90    0.53
  -2   7 -10    0.91    0.35
  -2   7 -11   -0.01    0.27
  -2   7 -11   -0.08    0.36
  -2   7 -11   -0.01    0.35
  -2   7 -11    0.03    0.32
  -2   7 -12  133.11    2.88
  -2   7 -12  134.77    2.80
  -2   7 -12  135.43    2.71
  -2   7 -13  261.23    3.97
  -2   7 -13  266.43    3.91
  -2   7 -13  272.45    3.82
  -2   7 -13  263.64    4.10
  -2   7 -14   82.55    2.07
  -2   7 -14   80.59    2.15
  -2   7 -14   84.33    2.26
  -2   7 -14   84.01    2.14
  -2   7 -15    4.02    0.53
  -2   7 -15    3.94    0.52
  -2   7 -15    5.02    0.56
  -2   7 -15    3.51    0.47
  -2   7 -16    3.83    0.48
  -2   7 -16    4.06    0.48
  -2   7 -16    4.09    0.49
  -2   7 -16    5.13    0.52
  -2   7 -17   56.31    1.42
  -2   7 -17   54.59    1.35
  -2   7 -17   55.06    1.35
  -2   7 -17   57.36    1.40
  -2   7 -18   24.99    0.82
  -2   7 -18   23.80    0.71
  -2   7 -18   25.51    0.79
   2   8 -19   45.26    1.10
   2   8 -19   44.72    1.14
   2   8 -18   45.96    1.30
   2   8 -18   47.47    1.39
   2   8 -18   43.97    1.11
   2   8 -17   10.93    0.79
   2   8 -17   10.13    0.73
   2   8 -17   11.49    0.70
   2   8 -16   43.19    1.60
   2   8 -16   43.93    1.52
   2   8 -16   42.46    1.42
   2   8 -15    3.54    0.60
   2   8 -15    3.97    0.57
   2   8 -15    3.26    0.47
   2   8 -15    3.81    0.54
   2  -8 -15    3.19    0.40
   2   8 -14   43.99    1.76
   2   8 -14   42.62    1.62
   2   8 -14   42.42    1.53
   2  -8 -14   42.93    1.41
   2   8 -14   46.11    1.68
   2   8 -13    2.95    0.54
   2   8 -13    2.79    0.54
   2   8 -13    2.56    0.51
   2   8 -13    3.08    0.51
   2  -8 -13    2.49    0.44
   2   8 -12   18.99    1.18
   2   8 -12   20.83    1.15
   2   8 -12   19.10    1.13
   2   8 -12   21.19    1.19
   2  -8 -12   19.28    1.01
   2   8 -11    5.42    0.68
   2   8 -11    6.03    0.69
   2   8 -11    5.48    0.62
   2  -8 -11    5.38    0.56
  -2   8  11    7.20    1.24
   2   8 -11    5.95    0.68
   2  -8 -10  137.71    6.87
  -2   8  10  146.20    6.17
   2  -8 -10  142.43    2.67
   2   8 -10  145.26    3.06
   2   8 -10  139.84    2.79
   2   8 -10  142.35    2.95
  -2   8  10  146.36    6.32
   2   8 -10  142.87    2.95
  -2  -8  10  148.72    7.12
   2   8 -10  143.33    6.75
   2   8  -9  117.75    2.67
  -2  -8   9  118.48    6.18
   2   8  -9  121.99    2.53
   2   8  -9  119.30    2.67
   2  -8  -9  116.11    6.15
   2  -8  -9  120.61    2.42
  -2   8   9  121.60    5.60
   2   8  -9  121.84    2.66
   2   8  -9  114.74    5.81
   2   8  -8   25.40    2.63
   2   8  -8   27.77    1.26
  -2  -8   8   27.31    2.93
   2   8  -8   25.57    1.24
  -2   8   8   24.41    2.48
   2  -8  -8   26.33    1.12
   2  -8  -8   28.24    3.06
   2   8  -8   25.38    1.20
   2   8  -7   82.95    4.49
   2  -8  -7   79.62    1.89
   2  -8  -7   74.67    4.82
  -2   8   7   73.34    4.14
  -2  -8   7   80.89    4.85
   2   8  -6   96.04    4.38
  -2  -8   6   93.26    4.97
  -2  -8   6   94.20    4.38
   2   8  -6   99.89    4.73
  -2   8   6   96.44    4.62
   2  -8  -6   85.83    4.95
   2   8  -5    1.73    0.65
  -2  -8   5    0.47    0.54
  -2  -8   5    0.62    0.60
   2  -8  -5    0.55    0.79
   2   8  -5   -0.91    0.59
  -2   8   5    1.95    0.77
   2  -8  -5    3.10    0.80
   2   8  -4  195.76    5.91
   2  -8  -4  189.65    7.01
  -2   8   4  197.53    6.31
   2   8  -4  201.29    6.40
  -2  -8   4  198.44    6.87
  -2  -8   4  185.46    6.14
   2  -8  -4  198.07    6.17
   2  -8  -3  319.71    7.80
   2   8  -3  321.46    7.14
   2   8  -3  313.77    8.01
  -2   8   3  329.22    7.17
  -2   8   3  305.36    7.66
  -2  -8   3  329.78    8.64
   2  -8  -2   61.72    3.44
   2   8  -2   69.91    3.83
   2   8  -2   67.02    3.12
   2  -8  -2   65.53    3.96
  -2   8   2   69.95    3.63
  -2   8   2   72.19    3.35
  -2  -8   2   68.04    3.84
   2   8  -1   20.45    2.09
   2   8  -1   17.14    1.71
  -2   8   1   15.63    1.79
  -2   8   1   17.49    1.68
   2  -8  -1   19.15    2.13
  -2  -8   1   15.97    1.87
   2  -8  -1   14.52    1.74
  -2   8   0    5.00    0.97
   2   8   0    3.90    0.95
   2   8   0    5.52    1.00
  -2  -8   0    3.92    0.91
   2  -8   0    6.11    0.95
   2  -8   0    5.55    1.23
  -2   8   0    5.19    1.07
   2  -8   0    3.97    0.91
  -2   8  -1  357.63    7.22
   2   8   1  344.33    7.90
  -2  -8  -1  319.93    8.97
  -2   8  -1  351.61    8.28
  -2   8  -1  337.43    7.53
  -2  -8  -1  342.89    8.05
   2  -8   1  352.47    8.48
   2   8   1  354.35    8.79
   2  -8   1  350.87    7.30
   2  -8   1  335.08    8.59
  -2   8  -2   19.02    2.01
   2   8   2   16.61    1.80
  -2  -8  -2   16.95    1.76
   2  -8   2   20.66    2.20
  -2   8  -2   19.06    1.65
   2  -8   2   19.84    1.86
  -2   8  -2   17.36    1.77
  -2  -8  -2   17.82    1.82
   2  -8   2   19.73    2.08
   2   8   2   20.14    2.17
  -2  -8  -2   19.72    2.26
   2   8   3   36.26    2.95
   2  -8   3   38.54    2.71
   2  -8   3   40.89    3.03
  -2   8  -3   36.06    2.60
   2   8   3   37.25    2.76
  -2  -8  -3   36.22    3.04
  -2  -8  -3   40.43    2.69
   2  -8   3   35.89    2.84
  -2  -8  -3   38.52    2.59
   2   8   4    1.43    0.63
   2   8   4    1.75    0.62
  -2  -8  -4    2.18    0.78
  -2   8  -4    2.06    0.84
   2  -8   4    3.74    0.93
   2  -8   4    3.19    0.95
   2   8   5   90.08    4.73
   2   8   5   87.93    4.57
  -2   8  -5   90.17    4.38
  -2  -8  -5   85.38    4.70
   2  -8   5   90.19    4.68
   2  -8   5   89.86    4.49
   2   8   6    2.61    0.92
   2   8   6    3.34    0.99
  -2  -8  -6    2.97    0.95
  -2   8  -6    2.46    0.40
   2  -8   6    2.62    0.87
  -2   8  -6    2.53    1.04
   2  -8   6    3.72    1.05
   2   8   7   51.86    3.79
  -2  -8  -7   48.20    3.62
  -2   8  -7   49.70    3.53
  -2   8  -7   53.98    1.54
  -2   8  -7   54.15    1.65
  -2   8  -7   52.54    1.70
  -2  -8  -7   51.99    1.59
   2   8   7   54.85    3.84
   2  -8   7   51.69    3.74
   2  -8   7   50.00    3.70
  -2   8  -7   50.42    1.57
   2   8   8   -1.10    0.67
   2   8   8   -0.17    0.35
   2  -8   8    0.67    0.58
  -2   8  -8   -0.18    0.25
  -2   8  -8    0.29    0.31
  -2  -8  -8    0.23    0.27
  -2   8  -8   -0.03    0.32
   2  -8   8    0.47    0.51
  -2   8  -8   -1.10    0.69
  -2   8  -8    0.15    0.24
  -2   8  -9    0.32    0.31
   2   8   9    0.10    0.31
  -2   8  -9    0.83    0.29
  -2   8  -9    0.66    0.32
  -2   8  -9    0.65    0.34
   2  -8   9    1.57    0.80
   2  -8   9    1.73    0.73
  -2   8 -10   92.83    2.20
  -2   8 -10   91.54    2.27
  -2   8 -10   93.30    2.31
  -2   8 -10   94.27    2.43
  -2   8 -11    0.54    0.33
  -2   8 -11    0.76    0.37
  -2   8 -11    1.11    0.37
  -2   8 -11    1.79    0.44
  -2   8 -12   10.97    0.90
  -2   8 -12   10.19    0.78
  -2   8 -12    9.21    0.78
  -2   8 -13  180.14    3.06
  -2   8 -13  187.08    3.42
  -2   8 -13  179.96    3.26
  -2   8 -13  181.85    3.16
  -2   8 -14    9.56    0.80
  -2   8 -14    9.60    0.74
  -2   8 -14    9.81    0.77
  -2   8 -14    8.79    0.73
  -2   8 -15   11.55    0.75
  -2   8 -15   10.56    0.76
  -2   8 -15   11.83    0.78
  -2   8 -15   12.01    0.79
  -2   8 -16    3.03    0.41
  -2   8 -16    3.61    0.42
  -2   8 -16    4.19    0.45
  -2   8 -16    3.58    0.42
  -2   8 -17   -0.23    0.21
  -2   8 -17   -0.19    0.25
  -2   8 -17   -0.11    0.17
  -2   8 -17   -0.02    0.22
  -2   8 -18   13.67    0.55
   2   9 -18   54.97    1.33
   2   9 -18   53.07    1.24
   2   9 -17   39.79    1.30
   2   9 -17   40.08    1.23
   2   9 -17   40.36    1.17
   2   9 -16  159.43    2.82
   2  -9 -16  152.91    2.11
   2   9 -16  158.60    2.65
   2   9 -16  160.56    2.59
   2   9 -15  153.83    2.97
   2  -9 -15  150.94    2.39
   2   9 -15  148.75    2.75
   2   9 -15  157.80    2.81
   2   9 -14  192.28    3.16
   2  -9 -14  192.77    2.91
   2   9 -14  191.20    3.23
   2   9 -14  192.40    3.48
   2   9 -14  197.40    3.37
   2   9 -13    3.60    0.58
   2   9 -13    4.32    0.63
   2   9 -13    3.50    0.53
   2   9 -13    3.01    0.51
   2  -9 -13    3.35    0.48
   2   9 -12   40.07    1.66
   2   9 -12   43.34    1.64
   2  -9 -12   39.09    1.44
   2   9 -12   41.37    1.66
   2   9 -12   40.90    1.57
   2   9 -11   15.61    0.98
   2   9 -11   15.61    1.04
   2   9 -11   14.25    1.01
   2  -9 -11   15.90    0.95
   2   9 -11   15.75    1.06
   2   9 -10   10.00    0.78
   2   9 -10   10.00    0.85
   2   9 -10   10.05    0.83
   2  -9 -10   10.83    0.79
   2   9 -10   10.84    0.87
  -2   9   9   51.45    3.79
   2   9  -9   52.87    4.12
   2   9  -9   53.61    1.84
   2   9  -9   52.12    1.82
   2  -9  -9   51.96    1.66
  -2  -9   9   52.76    4.34
   2   9  -9   53.74    1.82
   2  -9  -9   46.99    4.18
   2   9  -9   52.35    1.68
  -2  -9   8    8.78    1.70
   2   9  -8    9.30    0.77
   2  -9  -8    7.13    1.61
   2   9  -8    8.93    0.78
  -2   9   8    7.04    1.43
   2  -9  -8    8.77    0.71
   2   9  -8   13.02    2.04
   2   9  -8    8.21    0.73
  -2   9   8    9.08    1.61
  -2   9   7  143.04    6.07
   2   9  -7  136.74    5.99
   2   9  -7  143.28    2.89
  -2   9   7  150.70    6.07
   2  -9  -7  153.47    7.18
   2   9  -7  145.19    2.87
   2  -9  -7  149.11    2.72
  -2  -9   7  136.76    6.63
  -2   9   6  374.80    9.37
  -2  -9   6  381.11   10.78
  -2   9   6  380.59    9.65
   2   9  -6  378.05    9.57
   2   9  -6  371.73    4.60
  -2   9   6  369.55    3.88
   2  -9  -6  372.99    4.20
   2  -9  -6  370.61   10.80
  -2  -9   6  362.04    4.42
   2   9  -6  364.59    4.42
  -2  -9   6  380.29    9.45
   2   9  -6  370.68    4.47
   2   9  -5    0.69    0.35
   2   9  -5    2.50    0.79
   2  -9  -5    1.19    0.89
   2  -9  -5   -0.84    0.35
   2   9  -5    0.26    0.71
   2  -9  -5    0.06    0.21
  -2  -9   5    0.76    0.57
  -2   9   5   -1.62    0.70
  -2   9   5    4.00    0.96
  -2   9   5   -0.91    0.52
  -2   9   4  197.15    6.61
   2   9  -4  185.91    6.11
  -2   9   4  182.31    6.34
   2  -9  -4  183.63    7.39
  -2   9   4  186.32    5.68
  -2  -9   4  183.88    7.06
   2  -9  -4  187.80    6.55
   2   9  -4  174.52    6.38
  -2   9   3    0.32    0.52
  -2   9   3    0.68    0.45
   2  -9  -3   -1.41    0.82
  -2  -9   3   -2.04    0.79
   2   9  -3   -2.71    0.88
  -2   9   3    0.86    0.57
   2  -9  -3    0.51    0.60
   2   9  -2  231.90    7.47
  -2  -9   2  235.17    7.56
   2  -9  -2  238.84    8.13
  -2   9   2  234.44    7.07
  -2   9   2  246.12    7.03
  -2   9   2  241.92    6.54
   2  -9  -2  233.24    7.27
   2  -9  -1   28.84    2.81
   2   9  -1   22.80    2.42
  -2  -9   1   29.16    2.59
  -2   9   1   29.47    2.56
  -2   9   1   24.37    2.13
   2   9  -1   26.70    2.21
  -2   9   1   29.41    2.42
   2  -9  -1   28.43    2.58
   2   9   0  202.66    6.25
  -2  -9   0  199.89    6.69
  -2   9   0  204.28    6.09
  -2  -9   0  205.68    7.77
   2  -9   0  209.99    7.38
  -2   9   0  198.26    6.08
  -2   9   0  202.45    6.63
   2   9   0  217.40    7.34
   2  -9   0  193.51    6.74
  -2  -9  -1   80.18    4.89
   2   9   1   88.32    4.28
  -2  -9  -1   84.85    4.21
   2  -9   1   76.12    4.47
  -2   9  -1   86.10    4.42
  -2   9  -1   84.97    3.82
  -2   9  -1   85.54    4.03
  -2  -9  -1   81.47    4.18
   2   9   1   83.68    4.62
   2  -9   1   87.80    3.99
   2  -9   1   81.21    4.42
  -2   9  -2    3.43    0.74
   2  -9   2    4.71    1.24
   2   9   2    4.35    1.05
  -2  -9  -2    2.48    0.99
   2   9   2    3.30    1.00
  -2  -9  -2    3.31    0.82
  -2   9  -2    2.33    0.89
  -2   9  -2    3.25    0.92
   2  -9   2    5.02    1.03
   2  -9   2    3.95    1.08
   2   9   3   67.87    4.30
   2   9   3   65.32    3.92
  -2  -9  -3   64.83    4.41
   2  -9   3   64.18    4.00
  -2   9  -3   66.71    3.77
   2  -9   3   62.89    3.68
   2  -9   3   64.82    4.09
   2   9   4    7.04    1.40
   2   9   4    6.06    1.26
  -2  -9  -4    5.75    1.34
  -2   9  -4    6.25    0.58
   2  -9   4    6.37    1.26
  -2  -9  -4    6.11    0.59
  -2   9  -4    6.40    1.21
   2  -9   4    6.85    1.37
   2   9   5   17.59    2.27
   2   9   5   19.09    2.31
  -2   9  -5   19.29    1.03
  -2   9  -5   18.50    0.88
  -2  -9  -5   19.89    2.44
  -2   9  -5   18.80    2.18
  -2   9  -5   20.53    1.03
   2  -9   5   17.28    2.12
  -2  -9  -5   17.73    0.98
  -2   9  -5   20.89    0.93
   2  -9   5   20.19    2.43
   2   9   6  405.02    4.61
   2   9   6  408.29   10.75
  -2   9  -6  407.91    4.14
  -2   9  -6  411.47    4.72
  -2   9  -6  418.93   10.30
  -2  -9  -6  398.15   10.90
  -2   9  -6  397.20    4.35
  -2   9  -6  400.77    4.54
  -2  -9  -6  389.67    4.53
   2   9   6  406.91   10.87
   2  -9   6  419.46   10.73
   2  -9   6  385.77   10.47
   2   9   7 1571.45   21.67
  -2   9  -7 1556.30    8.38
  -2   9  -7 1567.40    9.45
  -2   9  -7 1601.19   20.81
  -2   9  -7 1532.32    9.11
  -2  -9  -7 1541.22    9.01
   2   9   7 1569.77   21.67
   2  -9   7 1575.62   21.60
  -2   9  -7 1549.64    8.83
   2   9   8  718.17   14.75
   2  -9   8  710.11   14.77
  -2   9  -8  741.98    5.93
  -2   9  -8  745.81    6.66
  -2   9  -8  714.99   14.36
  -2   9  -8  731.23    6.39
  -2  -9  -8  723.48    6.16
   2  -9   8  723.83   15.07
  -2   9  -8  720.54    6.17
  -2   9  -9    0.19    0.35
  -2  -9  -9    1.13    0.36
  -2   9  -9    0.70    0.36
  -2   9  -9    0.45    0.44
  -2   9  -9    0.40    0.34
  -2   9 -10  314.28    4.29
  -2   9 -10  327.03    4.09
  -2   9 -10  321.52    4.46
  -2   9 -10  322.20    4.26
  -2   9 -11    0.35    0.32
  -2   9 -11    0.52    0.38
  -2   9 -11    0.55    0.34
  -2   9 -11    0.37    0.35
  -2   9 -12    3.16    0.50
  -2   9 -12    4.18    0.62
  -2   9 -12    3.36    0.50
  -2   9 -12    3.45    0.54
  -2   9 -13   14.60    0.99
  -2   9 -13   15.25    0.90
  -2   9 -13   16.71    1.02
  -2   9 -13   17.65    0.99
  -2   9 -14   15.95    0.94
  -2   9 -14   15.47    0.87
  -2   9 -14   14.94    0.89
  -2   9 -14   16.93    0.93
  -2   9 -15    1.98    0.39
  -2   9 -15    2.09    0.38
  -2   9 -15    1.76    0.36
  -2   9 -15    1.66    0.37
  -2   9 -16   16.03    0.74
  -2   9 -16   15.82    0.75
  -2   9 -16   15.45    0.73
  -2   9 -16   14.49    0.71
  -2   9 -17   75.39    1.35
  -2   9 -17   75.98    1.28
  -2   9 -17   78.25    1.35
   2  10 -17   29.00    0.91
   2  10 -17   30.20    1.00
   2  10 -17   29.03    0.89
   2  10 -16   14.35    0.74
   2  10 -16   14.11    0.79
   2  10 -16   14.06    0.74
   2 -10 -16   13.93    0.60
   2  10 -15   43.98    1.49
   2  10 -15   43.31    1.38
   2 -10 -15   45.80    1.25
   2  10 -15   43.60    1.41
   2  10 -14   59.22    1.70
   2  10 -14   57.64    1.80
   2  10 -14   56.79    1.72
   2 -10 -14   59.21    1.57
   2  10 -13   61.24    1.93
   2  10 -13   62.38    1.84
   2 -10 -13   62.53    1.71
   2  10 -13   59.14    1.76
   2  10 -13   62.21    1.92
   2  10 -12   -0.04    0.34
   2  10 -12   -0.16    0.39
   2  10 -12    0.00    0.37
   2 -10 -12    0.44    0.33
   2  10 -12    0.27    0.30
   2  10 -11  108.67    2.60
   2  10 -11  108.81    2.43
   2  10 -11  107.87    2.63
   2 -10 -11  109.69    2.42
   2  10 -11  110.86    2.66
   2  10 -10   -0.20    0.35
   2  10 -10    0.19    0.25
   2  10 -10    0.03    0.42
   2  10 -10    0.08    0.40
   2 -10 -10   -0.07    0.29
   2  10  -9   18.24    1.09
   2  10  -9   17.13    1.10
   2  10  -9   17.14    1.08
   2 -10  -9   16.18    0.98
   2  10  -8   39.15    1.54
   2  10  -8   39.57    1.62
   2 -10  -8   38.76    1.48
   2  10  -8   38.90    1.58
   2 -10  -7   36.16    3.74
   2  10  -7   41.70    3.44
   2  10  -7   40.66    1.63
   2 -10  -7   41.00    1.50
  -2  10   7   40.92    1.35
  -2  10   7   39.33    3.34
  -2 -10   7   39.06    3.71
   2  10  -7   39.64    1.57
   2  10  -7   38.09    1.47
  -2  10   6   31.93    2.96
   2  10  -6   35.15    3.10
   2  10  -6   34.66    1.49
   2 -10  -6   33.25    3.41
   2  10  -6   35.80    1.45
  -2  10   6   35.27    1.26
  -2  10   6   28.43    2.67
   2  10  -6   35.92    1.44
  -2 -10   6   34.94    1.44
   2 -10  -6   36.04    1.38
  -2 -10   6   38.36    3.51
   2  10  -5   10.99    1.68
  -2  10   5    6.59    1.33
  -2 -10   5    8.83    0.74
   2  10  -5    8.12    0.72
  -2  10   5    8.44    0.65
   2 -10  -5   10.65    2.10
   2  10  -5   10.86    0.83
   2 -10  -5    9.13    0.71
  -2 -10   5    9.75    1.88
   2  10  -5    9.63    0.75
  -2  10   5    9.66    1.68
  -2  10   4    3.52    0.98
   2 -10  -4    6.22    1.51
  -2  10   4    8.01    0.64
   2 -10  -4    7.34    0.63
   2  10  -4    8.65    1.23
  -2 -10   4    6.80    0.66
   2  10  -4    7.88    0.73
  -2 -10   4    9.00    1.67
   2  10  -4    7.03    0.63
  -2  10   4    8.65    1.60
   2 -10  -4    6.98    1.44
  -2  10   3   -1.38    0.63
   2  10  -3    0.23    0.23
  -2 -10   3    0.51    0.43
  -2  10   3   -0.41    0.50
   2 -10  -3    0.31    0.39
  -2 -10   3   -0.08    0.28
  -2  10   3    1.35    0.28
   2 -10  -3   -2.24    1.02
   2  10  -3   -2.48    0.87
   2 -10  -3   -0.32    0.27
  -2  10   3    0.56    0.28
  -2  10   3    1.06    0.63
   2  10  -2    1.72    0.78
  -2  10   2    1.86    0.69
  -2 -10   2    1.30    0.36
  -2 -10   2    3.29    1.01
   2 -10  -2   -0.14    0.68
  -2  10   2    1.02    0.30
   2  10  -2    1.00    0.32
  -2  10   2    1.12    0.62
   2 -10  -2    0.95    0.29
  -2  10   2    1.54    0.35
  -2  10   2    2.00    0.89
   2 -10  -2    0.39    0.48
   2  10  -1   40.31    3.35
   2 -10  -1   36.25    3.34
  -2  10   1   39.73    1.36
  -2  10   1   39.39    3.11
  -2  10   1   39.34    1.33
  -2  10   1   43.80    2.99
  -2 -10   1   38.21    1.48
  -2 -10   1   37.92    3.17
  -2  10   1   40.91    2.94
  -2 -10   1   35.97    3.52
   2 -10  -1   39.31    3.27
  -2  10   0   11.93    0.76
   2  10   0   12.86    1.89
  -2  10   0   13.40    1.67
  -2 -10   0   14.67    2.40
   2 -10   0   11.54    1.95
  -2 -10   0   13.82    1.83
  -2  10   0   14.36    1.78
   2 -10   0   15.16    2.02
  -2  10   0   10.81    0.73
  -2 -10   0    9.96    0.78
  -2  10   0    8.30    1.49
   2  10   0   12.50    1.65
  -2 -10  -1   98.14    5.79
   2  10   1  125.55    5.43
   2 -10   1  107.60    5.64
  -2  10  -1  110.08    5.31
  -2  10  -1  110.31    2.25
  -2  10  -1  112.09    2.30
  -2  10  -1  113.88    4.97
  -2 -10  -1  109.73    2.46
   2  10   1  114.80    5.77
  -2  10  -1  101.87    4.54
   2 -10   1  114.95    5.61
   2  10   2  151.20    6.09
  -2 -10  -2  145.87    7.08
   2  10   2  154.12    6.81
   2 -10   2  148.13    6.57
  -2  10  -2  146.68    2.68
  -2  10  -2  152.29    5.87
  -2 -10  -2  150.86    2.91
  -2  10  -2  151.49    2.63
   2 -10   2  159.71    6.68
   2  10   3  963.99   16.01
  -2  10  -3 1019.47    7.10
  -2  10  -3 1073.97   15.95
  -2  10  -3 1002.73    7.08
  -2  10  -3 1027.38    6.78
   2  10   3 1028.03   17.72
   2 -10   3 1076.57   17.54
  -2 -10  -3 1020.46    7.57
   2 -10   3  984.00   15.55
  -2 -10  -3 1045.71   18.91
  -2  10  -4   49.61    1.61
   2  10   4   48.74    3.68
   2 -10   4   52.82    3.78
  -2 -10  -4   50.58    4.18
  -2  10  -4   50.81    1.52
  -2  10  -4   53.01    1.67
  -2  10  -4   53.53    3.67
  -2 -10  -4   51.73    1.74
   2  10   4   46.56    3.84
   2 -10   4   46.08    3.72
   2  10   5   24.31    2.67
  -2  10  -5   26.96    1.24
  -2  10  -5   26.07    1.06
   2 -10   5   24.03    2.67
  -2 -10  -5   29.62    3.14
  -2  10  -5   25.26    2.69
  -2  10  -5   26.46    1.11
  -2  10  -5   26.88    1.23
  -2 -10  -5   28.13    1.30
   2 -10   5   30.68    3.09
   2  10   5   31.89    3.22
   2  10   5   26.82    1.26
   2  10   6  108.33    5.95
   2  10   6  125.84    6.29
  -2  10  -6  118.13    2.26
  -2  10  -6  116.00    2.59
   2  10   6  112.67    2.54
  -2  10  -6  111.88    2.19
  -2  10  -6  115.45    2.55
  -2 -10  -6  120.06    6.30
  -2 -10  -6  113.50    2.55
  -2  10  -6  112.94    5.61
   2 -10   6  120.49    6.06
   2 -10   6  115.55    5.91
  -2  10  -6  113.61    2.37
  -2  10  -7   83.29    2.21
  -2  10  -7   83.85    1.98
  -2  10  -7   80.91    2.21
  -2 -10  -7   83.63    2.19
  -2  10  -7   83.82    2.09
  -2  10  -8  134.25    2.68
  -2  10  -8  137.67    2.57
  -2  10  -8  138.03    2.86
  -2  10  -8  136.01    2.88
  -2 -10  -8  132.90    2.71
  -2  10  -9    8.18    0.67
  -2  10  -9    7.24    0.71
  -2  10  -9    8.46    0.75
  -2 -10  -9    6.24    0.60
  -2  10  -9    7.42    0.69
  -2  10 -10   81.35    2.20
  -2  10 -10   79.61    2.20
  -2 -10 -10   79.14    1.97
  -2  10 -10   83.46    2.14
  -2  10 -10   82.22    2.02
  -2  10 -11  553.21    5.19
  -2  10 -11  546.47    5.62
  -2  10 -11  531.39    5.42
  -2  10 -11  545.83    5.36
  -2  10 -12    8.33    0.78
  -2  10 -12    8.50    0.68
  -2  10 -12    9.39    0.79
  -2  10 -12    8.68    0.71
  -2  10 -13    0.90    0.32
  -2  10 -13    0.84    0.34
  -2  10 -13    1.31    0.35
  -2  10 -13    1.05    0.38
  -2  10 -14    0.16    0.27
  -2  10 -14    0.22    0.25
  -2  10 -14    0.22    0.29
  -2  10 -14    0.08    0.25
  -2  10 -15    2.21    0.33
  -2  10 -15    1.98    0.33
  -2  10 -15    1.97    0.30
  -2  10 -15    1.97    0.34
  -2  10 -16    0.20    0.17
  -2  10 -16    0.19    0.17
  -2  10 -16    0.29    0.19
  -2  10 -16    0.12    0.16
   2  11 -16   71.52    1.30
   2  11 -16   71.27    1.47
   2  11 -16   71.88    1.44
   2  11 -15   38.16    1.10
   2  11 -15   38.25    1.23
   2 -11 -15   37.68    1.03
   2  11 -15   36.87    1.19
   2  11 -14  172.62    2.54
   2  11 -14  174.48    2.81
   2 -11 -14  179.37    2.52
   2  11 -14  179.00    2.83
   2  11 -13    0.61    0.34
   2  11 -13    0.23    0.29
   2  11 -13    0.18    0.24
   2 -11 -13    0.34    0.28
   2  11 -12  299.49    3.65
   2  11 -12  301.95    4.09
   2 -11 -12  301.69    3.77
   2  11 -12  301.79    4.11
   2  11 -11  213.61    3.51
   2  11 -11  217.57    3.57
   2 -11 -11  220.18    3.36
   2  11 -11  216.27    3.60
   2  11 -10   16.10    1.01
   2  11 -10   15.53    1.04
   2 -11 -10   16.18    0.98
   2  11 -10   17.03    1.07
   2 -11  -9   42.91    1.56
   2  11  -9   44.03    1.63
   2  11  -9   42.75    1.69
   2  11  -9   45.06    1.69
   2  11  -8    6.76    0.72
   2 -11  -8    8.12    0.72
   2  11  -8    7.97    0.75
   2 -11  -7  158.83    2.99
   2  11  -7  154.87    3.19
  -2  11   7  160.08    2.70
   2  11  -7  164.88    3.06
   2  11  -7  154.54    3.09
   2 -11  -6  142.79    2.81
   2  11  -6  149.36    2.98
  -2  11   6  142.62    2.61
   2  11  -6  142.24    2.93
   2  11  -5    1.55    0.39
  -2  11   5    2.27    0.39
  -2 -11   5    0.55    0.44
   2  11  -5    2.40    0.48
  -2 -11   5    2.16    0.45
   2 -11  -5    1.70    0.39
  -2  11   4  193.31    7.36
   2  11  -4  191.71    3.30
  -2 -11   4  189.18    7.86
   2  11  -4  198.27    3.53
  -2  11   4  196.27    3.10
  -2  11   4  190.65    7.04
   2  11  -4  193.63    7.54
   2 -11  -4  178.10    8.05
  -2 -11   4  192.01    3.45
   2 -11  -4  192.52    3.20
   2  11  -3   33.89    3.15
  -2 -11   3   29.15    3.09
  -2 -11   3   34.81    3.85
  -2  11   3   29.78    2.87
  -2  11   3   36.16    1.35
  -2  11   3   34.75    3.16
  -2  11   3   34.71    1.27
   2 -11  -3   31.46    3.38
   2 -11  -3   33.66    1.32
  -2 -11   3   34.32    1.48
   2  11  -3   33.42    1.37
   2  11  -3   35.38    1.52
   2 -11  -3   35.22    3.20
  -2  11   2    8.55    1.46
  -2 -11   2    9.81    2.04
  -2  11   2    8.75    0.68
  -2 -11   2   10.24    0.83
  -2  11   2    9.35    0.69
  -2 -11   2    6.81    1.43
   2 -11  -2   10.89    2.15
   2 -11  -2    9.89    0.74
   2  11  -2    8.70    1.61
  -2  11   2    9.15    1.74
   2 -11  -2    8.60    1.64
   2  11  -1    6.76    1.42
  -2  11   1    3.43    0.94
  -2 -11   1    3.42    1.22
  -2  11   1    4.04    1.15
   2 -11  -1    5.16    1.27
   2 -11  -1    2.79    1.24
  -2  11   1    2.84    0.44
  -2 -11   1    2.60    0.50
   2 -11  -1    2.75    0.39
  -2  11   1    2.35    0.41
  -2  11   1    3.08    1.14
   2 -11   0  622.17    5.47
  -2  11   0  602.09   11.99
  -2 -11   0  612.25   15.30
  -2  11   0  613.82    5.49
   2 -11   0  605.87   14.30
  -2  11   0  606.04    5.46
  -2  11   0  573.96   11.49
  -2 -11   0  613.87    6.10
   2  11   0  612.34   13.95
   2 -11   0  626.22   13.88
   2  11   1  210.97    8.28
   2  11   1  213.22    7.39
  -2 -11  -1  223.83    9.17
  -2  11  -1  216.17    3.29
   2 -11   1  210.62    8.42
  -2  11  -1  220.70    7.27
  -2  11  -1  215.35    3.32
  -2 -11  -1  214.51    3.64
   2 -11   1  229.00    8.39
   2  11   2    7.33    1.53
  -2 -11  -2    5.96    1.49
  -2  11  -2    1.54    0.81
  -2  11  -2    5.29    0.56
  -2  11  -2    4.95    0.57
  -2 -11  -2    5.14    0.65
   2 -11   2    3.16    1.02
   2  11   2    5.53    1.25
  -2  11  -3  857.58    6.74
   2  11   3  851.58   15.59
  -2  11  -3  855.82    6.62
   2  11   3  870.01   17.14
  -2  11  -3  852.91    6.41
  -2  11  -3  833.79   14.74
  -2 -11  -3  863.38    7.27
  -2 -11  -3  855.52   17.89
   2 -11   3  862.68   16.57
  -2  11  -4 1480.18    8.95
  -2 -11  -4 1450.26   23.14
  -2  11  -4 1462.97    8.32
  -2  11  -4 1481.40    8.99
   2  11   4 1503.91    9.66
  -2 -11  -4 1495.16    9.53
  -2  11  -5   48.10    1.67
  -2  11  -5   50.28    1.69
  -2  11  -5   49.07    1.51
  -2 -11  -5   50.27    1.76
   2  11   5   49.89    1.75
  -2  11  -6   97.21    2.37
  -2  11  -6   99.56    2.41
  -2 -11  -6   98.61    2.44
   2  11   6   94.43    2.36
  -2  11  -6   95.12    2.17
  -2  11  -7    1.46    0.33
  -2  11  -7    1.64    0.43
  -2 -11  -7    2.12    0.43
  -2  11  -7    2.02    0.47
  -2  11  -7    1.91    0.41
  -2  11  -8   19.91    1.12
  -2  11  -8   19.44    0.96
  -2  11  -8   19.61    1.03
  -2  11  -8   19.88    1.11
  -2 -11  -8   19.75    1.08
  -2  11  -9   44.96    1.44
  -2  11  -9   43.79    1.61
  -2  11  -9   43.43    1.63
  -2 -11  -9   44.09    1.53
  -2  11  -9   45.61    1.54
  -2  11 -10    9.07    0.77
  -2  11 -10    9.34    0.67
  -2  11 -10    7.75    0.71
  -2 -11 -10    8.61    0.67
  -2  11 -10    7.81    0.66
  -2  11 -11    0.86    0.32
  -2  11 -11    0.50    0.27
  -2  11 -11    0.79    0.37
  -2  11 -12    0.10    0.25
  -2  11 -12    0.16    0.31
  -2  11 -12    0.13    0.23
  -2  11 -12    0.09    0.28
  -2  11 -13    8.50    0.61
  -2  11 -13    8.28    0.66
  -2  11 -13    8.12    0.58
  -2  11 -13    8.28    0.63
  -2  11 -14    0.45    0.25
  -2  11 -14   -0.05    0.21
  -2  11 -14    0.20    0.22
  -2  11 -14    0.08    0.20
  -2  11 -15    2.97    0.34
  -2  11 -15    3.17    0.33
  -2  11 -15    2.81    0.29
  -2  11 -15    3.07    0.32
   2 -12 -15   58.79    1.09
   2  12 -15   58.48    1.23
   2  12 -14   11.88    0.66
   2 -12 -14   12.66    0.63
   2  12 -14   11.76    0.68
   2 -12 -13   15.76    0.78
   2  12 -13   16.08    0.82
   2  12 -13   15.72    0.85
   2 -12 -12   17.24    0.89
   2  12 -12   17.45    0.96
   2  12 -12   16.54    0.89
   2  12 -11  169.35    2.87
   2  12 -11  171.50    3.02
   2 -12 -11  175.31    2.88
   2  12 -10   54.62    1.68
   2 -12 -10   58.40    1.74
   2  12 -10   58.09    1.82
   2 -12  -9   10.06    0.80
   2  12  -9    9.48    0.79
   2 -12  -8  243.28    3.68
   2  12  -8  239.60    3.80
  -2 -12   7   37.66    1.53
   2 -12  -7   35.63    1.43
   2  12  -7   36.60    1.45
   2  12  -7   34.37    1.45
   2  12  -6   47.21    1.70
   2  12  -6   48.29    1.70
   2 -12  -6   45.57    1.62
   2  12  -5    4.52    0.56
  -2  12   5    5.47    0.56
  -2 -12   5    5.78    0.66
   2  12  -5    5.63    0.64
   2 -12  -5    5.03    0.55
  -2  12   4   -0.29    0.29
   2  12  -4    0.45    0.33
  -2 -12   4    0.01    0.31
   2 -12  -4    0.10    0.26
  -2  12   3   23.67    1.13
   2 -12  -3   24.89    1.19
  -2 -12   3   24.45    1.28
  -2  12   3   26.06    1.11
   2  12  -3   25.78    1.34
  -2 -12   2    1.52    0.39
  -2  12   2    2.69    0.44
   2  12  -2    1.87    0.47
   2 -12  -2    1.80    0.40
  -2  12   2    1.65    0.39
  -2  12   1  219.38    3.41
  -2  12   1  221.13    3.31
   2 -12  -1  224.60    3.43
  -2 -12   1  221.08    3.80
   2  12  -1  229.93    3.96
  -2  12   0  249.61    3.62
   2  12   0  261.25    4.22
  -2  12   0  248.70    3.55
   2 -12   0  259.63    3.60
  -2 -12   0  255.00    4.09
  -2 -12  -1   11.37    0.91
  -2  12  -1   11.67    0.81
  -2  12  -1   10.34    0.76
  -2  12  -2   15.04    0.90
   2  12   2   16.35    1.08
  -2  12  -2   15.65    0.94
  -2 -12  -2   15.16    1.04
  -2  12  -3  448.00    4.74
  -2  12  -3  454.37    4.99
   2  12   3  463.31    5.51
  -2 -12  -3  468.24    5.46
  -2  12  -4  158.26    2.78
  -2  12  -4  164.56    3.06
  -2  12  -4  163.16    2.95
  -2 -12  -4  165.81    3.25
   2  12   4  164.62    3.24
   2  12   5    1.72    0.42
  -2  12  -5    1.83    0.39
  -2  12  -5    0.95    0.37
  -2 -12  -5    1.78    0.43
  -2  12  -6    7.39    0.68
  -2  12  -6    7.18    0.73
   2  12   6    7.80    0.72
  -2 -12  -6    6.96    0.69
  -2 -12  -6    8.89    0.78
  -2  12  -7   47.66    1.63
  -2  12  -7   45.94    1.64
  -2 -12  -7   49.77    1.70
  -2  12  -7   47.10    1.48
   2  12   7   48.55    1.60
  -2  12  -8    5.91    0.56
  -2  12  -8    6.36    0.52
  -2  12  -8    7.02    0.67
  -2  12  -8    6.95    0.71
  -2 -12  -8    6.71    0.63
  -2  12  -9   81.62    1.79
  -2  12  -9   81.04    2.06
  -2  12  -9   78.28    2.07
  -2 -12  -9   79.47    1.97
  -2  12  -9   79.96    1.90
  -2  12 -10    0.36    0.26
  -2  12 -10    0.44    0.22
  -2  12 -10    0.43    0.31
  -2  12 -10    0.27    0.30
  -2 -12 -10    0.20    0.19
  -2  12 -11   27.47    1.17
  -2  12 -11   26.25    0.97
  -2  12 -11   26.47    1.11
  -2  12 -11   26.27    1.03
  -2  12 -12    0.38    0.23
  -2  12 -12    0.15    0.27
  -2  12 -12    0.51    0.22
  -2  12 -12    0.11    0.23
  -2  12 -13   18.46    0.84
  -2  12 -13   18.64    0.71
  -2  12 -13   18.94    0.81
  -2  12 -13   18.78    0.76
  -2  12 -14    8.07    0.50
  -2  12 -14    8.51    0.43
  -2  12 -14    8.23    0.48
  -2  12 -14    7.98    0.45
   2 -13 -14    1.05    0.20
   2  13 -13    4.99    0.39
   2 -13 -13    4.27    0.39
   2 -13 -12   52.75    1.37
   2  13 -11    4.63    0.49
   2 -13 -11    5.07    0.51
   2 -13 -10   59.89    1.64
   2  13 -10   58.65    1.67
   2 -13  -9  232.31    3.35
   2  13  -9  223.93    3.36
   2 -13  -8   13.98    0.91
   2  13  -8   13.20    0.86
   2  13  -7   94.80    2.22
  -2 -13   7   95.80    2.32
   2 -13  -7   96.84    2.28
  -2 -13   6   14.07    0.97
   2 -13  -6   13.40    0.90
   2  13  -6   12.13    0.87
   2  13  -5  149.36    2.99
   2 -13  -5  146.27    2.83
   2  13  -4   -0.05    0.32
  -2 -13   4   -0.21    0.31
   2 -13  -4    0.16    0.32
   2 -13  -3    1.32    0.38
   2  13  -3    1.42    0.42
  -2 -13   3    1.64    0.45
  -2  13   2  188.59    2.95
  -2 -13   2  188.46    3.49
   2  13  -2  193.21    3.59
   2 -13  -2  191.68    3.18
   2 -13  -1    4.37    0.50
  -2  13   1    3.00    0.44
  -2 -13   1    3.68    0.58
   2  13  -1    3.65    0.58
  -2 -13   0    2.42    0.51
  -2  13   0    2.56    0.42
   2 -13   0    3.01    0.45
   2  13   0    2.39    0.49
  -2  13  -1  220.15    3.38
  -2 -13  -1  213.12    3.76
   2  13   1  219.16    3.84
  -2  13  -2   39.01    1.46
   2  13   2   37.33    1.60
  -2 -13  -2   37.66    1.59
  -2  13  -3   56.61    1.76
  -2 -13  -3   57.38    1.92
   2  13   3   55.57    1.90
   2  13   4    5.77    0.63
  -2 -13  -4    7.37    0.75
  -2  13  -4    7.80    0.70
  -2  13  -5   63.58    1.77
  -2  13  -5   63.98    1.88
   2  13   5   60.85    1.88
  -2 -13  -5   65.13    2.01
  -2 -13  -5   64.84    1.98
  -2  13  -6   49.28    1.65
  -2  13  -6   50.42    1.58
   2  13   6   49.01    1.62
  -2 -13  -6   50.99    1.72
  -2 -13  -6   49.29    1.62
  -2  13  -7  202.59    3.11
  -2  13  -7  202.83    3.27
   2  13   7  201.92    3.06
  -2 -13  -7  202.36    3.28
  -2  13  -8    9.56    0.71
  -2  13  -8    9.22    0.74
  -2 -13  -8    8.83    0.69
  -2  13  -9   54.04    1.60
  -2  13  -9   53.11    1.53
  -2 -13  -9   54.79    1.52
  -2  13  -9   54.47    1.39
  -2 -13 -10   62.84    1.47
  -2  13 -10   65.76    1.73
  -2  13 -10   60.97    1.56
  -2  13 -10   62.88    1.43
  -2  13 -11   -0.02    0.26
  -2  13 -11   -0.06    0.25
  -2  13 -11    0.16    0.18
  -2  13 -12    2.19    0.31
  -2  13 -12    2.90    0.30
  -2  13 -12    2.33    0.36
  -2  13 -13   18.77    0.70
  -2  13 -13   18.57    0.65
   2 -14 -12    5.88    0.42
   2 -14 -11    2.58    0.34
   2 -14 -10    7.74    0.57
   2 -14  -9   29.82    1.12
   2 -14  -8    0.02    0.27
   2 -14  -7   17.36    0.93
   2  14  -7   16.91    0.87
  -2 -14   7   17.43    0.94
  -2 -14   6    0.00    0.28
   2 -14  -6    0.35    0.30
   2  14  -6    0.57    0.30
   2 -14  -5   88.28    2.09
   2  14  -5   88.91    2.18
  -2 -14   5   89.36    2.30
   2  14  -4   41.32    1.55
   2 -14  -4   40.44    1.43
   2  14  -3   51.32    1.77
   2 -14  -3   48.92    1.57
  -2 -14   3   49.49    1.71
  -2 -14   2   47.31    1.70
   2 -14  -2   47.50    1.53
   2  14  -2   51.40    1.80
   2 -14  -1   49.56    1.53
  -2  14   1   48.31    1.45
  -2 -14   1   52.92    1.81
   2  14  -1   49.21    1.77
  -2  14   0   10.08    0.71
  -2 -14   0   10.61    0.87
   2  14   0   10.24    0.86
  -2  14  -1    1.73    0.34
  -2 -14  -1    1.84    0.44
   2  14   1    2.02    0.47
  -2  14  -2  177.44    2.92
  -2 -14  -2  171.81    3.23
   2  14   2  176.70    3.28
  -2 -14  -3    4.29    0.60
   2  14   3    4.81    0.61
  -2  14  -3    3.99    0.50
  -2 -14  -3    4.39    0.61
  -2 -14  -4   -0.01    0.31
  -2  14  -4    0.08    0.28
  -2 -14  -4    0.16    0.31
   2  14   4    0.28    0.33
  -2  14  -5   69.29    1.84
  -2 -14  -5   72.62    1.98
   2  14   5   69.98    1.88
  -2 -14  -5   66.85    1.85
   2  14   6    0.81    0.28
  -2 -14  -6    0.72    0.25
  -2  14  -6    1.26    0.32
  -2  14  -6    0.52    0.30
  -2 -14  -6    1.29    0.36
   2  14   7    0.22    0.20
  -2  14  -7    0.19    0.21
  -2 -14  -7    0.21    0.29
  -2  14  -7   -0.02    0.30
  -2  14  -8   27.53    1.01
  -2  14  -8   26.66    1.07
  -2 -14  -8   28.22    1.07
  -2  14  -9    3.88    0.44
  -2  14  -9    3.95    0.39
  -2 -14  -9    3.85    0.40
  -2  14 -10   13.46    0.71
  -2  14 -10   15.21    0.67
  -2 -14 -10   14.43    0.61
  -2  14 -11   16.53    0.69
   2 -15 -11   12.27    0.52
   2 -15 -10    3.55    0.35
   2 -15  -9    4.82    0.42
   2 -15  -8    1.97    0.32
  -2 -15   7    2.47    0.33
   2 -15  -7    3.07    0.40
   2  15  -6    4.68    0.46
   2 -15  -6    5.63    0.50
  -2 -15   6    5.57    0.53
   2  15  -5    5.18    0.52
   2 -15  -5    5.67    0.53
  -2 -15   5    5.93    0.59
   2  15  -4   19.74    0.99
   2 -15  -4   19.41    0.91
  -2 -15   4   19.75    1.02
   2 -15  -3    0.26    0.23
  -2 -15   3    0.22    0.32
   2  15  -3    0.03    0.29
   2  15  -2    0.46    0.33
   2 -15  -2    0.51    0.26
  -2 -15   2    0.23    0.34
  -2 -15   2    0.32    0.29
  -2 -15   1   89.40    2.26
   2  15  -1   81.02    2.10
  -2 -15   1   86.53    2.12
   2 -15  -1   85.13    1.82
  -2  15   0   54.25    1.42
  -2 -15   0   56.70    1.81
   2  15   0   57.31    1.78
  -2 -15   0   56.98    1.75
  -2  15  -1   18.34    0.86
  -2 -15  -1   17.35    1.01
  -2 -15  -1   16.90    0.98
   2  15   1   16.65    0.99
  -2 -15  -2   14.65    0.90
  -2  15  -2   13.58    0.75
   2  15   2   14.32    0.90
  -2 -15  -2   15.07    0.92
  -2  15  -3    7.32    0.56
   2  15   3    8.11    0.68
  -2 -15  -3    8.13    0.70
  -2 -15  -3    7.08    0.66
  -2  15  -4   30.77    1.13
  -2 -15  -4   31.46    1.24
   2  15   4   31.60    1.21
  -2 -15  -4   30.37    1.18
  -2 -15  -5   11.70    0.76
   2  15   5   11.37    0.71
  -2 -15  -5   11.55    0.69
  -2  15  -5   12.27    0.72
  -2  15  -6   24.27    0.96
   2  15   6   24.87    0.93
  -2 -15  -6   22.76    0.97
  -2 -15  -6   23.98    0.89
  -2  15  -7   13.42    0.69
  -2 -15  -7   14.44    0.73
  -2  15  -8   85.65    1.58
  -2 -15  -8   87.23    1.58
  -2  15  -9  137.04    1.84
   2 -16  -8    0.77    0.20
  -2  16   7   27.56    0.82
   2 -16  -7   28.72    0.88
  -2 -16   6    4.10    0.36
   2  16  -6    4.12    0.33
   2 -16  -6    4.06    0.38
   2  16  -5    4.68    0.39
   2 -16  -5    5.42    0.43
  -2 -16   5    5.53    0.47
   2  16  -4    0.22    0.20
   2 -16  -4    0.56    0.22
  -2 -16   4    0.61    0.26
   2 -16  -3   10.14    0.57
   2  16  -3    9.31    0.63
  -2 -16   3   10.42    0.68
   2  16  -2    8.19    0.61
   2 -16  -2    8.63    0.51
  -2 -16   2    8.21    0.63
   2  16  -1   11.69    0.74
  -2 -16   1   11.61    0.75
  -2 -16   0    1.65    0.36
   2  16   0    1.53    0.36
   2  16   1    0.26    0.24
  -2 -16  -1   -0.11    0.24
  -2  16  -1    0.12    0.15
  -2 -16  -1    0.30    0.23
   2  16   2    4.10    0.47
  -2  16  -2    4.41    0.39
  -2 -16  -2    3.84    0.44
  -2 -16  -2    4.61    0.47
  -2  16  -3    9.39    0.53
  -2  16  -3    8.41    0.52
   2  16   3    9.62    0.62
  -2 -16  -3    9.27    0.62
  -2 -16  -3    9.61    0.62
  -2 -16  -4    4.70    0.42
  -2  16  -4    4.41    0.34
  -2 -16  -4    4.98    0.47
   2  16   4    5.63    0.47
   2  16   5   27.23    0.87
  -2 -16  -5   24.65    0.80
  -2 -16  -5   27.11    0.94
  -2 -16  -6    0.31    0.16
  -2 -16  -7   39.98    0.94
  -2  17   4   -0.02    0.13
  -2 -17   3    0.15    0.17
   2  17  -3   -0.02    0.15
  -2  17   3    0.03    0.16
   2  17  -2    6.30    0.43
  -2  17   2    6.46    0.43
  -2 -17   2    6.37    0.44
  -2  17   1    5.59    0.40
  -2 -17   1    5.82    0.44
   2  17  -1    5.58    0.42
  -2 -17   0    9.80    0.55
   2  17   0   10.05    0.55
  -2  17   0   10.08    0.52
  -2 -17  -1   13.91    0.63
   2  17   1   14.37    0.64
  -2  17  -1   13.87    0.57
   2  17   2  100.91    1.58
  -2 -17  -2   95.53    1.53
   3   0 -21    4.19    0.36
   3   0 -20    0.07    0.25
   3   0 -19   23.54    0.97
   3   0 -19   22.90    1.11
   3   0 -18   -0.09    0.36
   3   0 -18   -0.02    0.27
   3   0 -17   32.87    1.53
   3   0 -17   32.65    1.40
   3   0 -16    0.21    0.37
   3   0 -16   -0.09    0.31
   3   0 -15   22.60    1.35
   3   0 -15   20.99    1.16
   3   0 -14    0.14    0.36
   3   0 -14    0.25    0.30
   3   0 -13   64.91    1.96
   3   0 -13   64.48    2.10
  -3   0  13   67.43    4.85
  -3   0  12    0.75    0.72
   3   0 -12    0.12    0.30
   3   0 -12    0.62    0.30
  -3   0  11   -2.50    1.01
  -3   0  10    0.03    0.76
   3   0 -10   -2.18    0.84
  -3   0   9 2067.13   21.41
   3   0  -9 2012.25   19.90
  -3   0   8    0.42    0.66
   3   0  -8   -0.17    0.80
  -3   0   8    0.69    0.39
  -3   0   7  102.31    4.27
   3   0  -7   96.83    3.93
   3   0  -7   96.61    2.93
  -3   0   7   98.00    3.24
  -3   0   6   -0.28    0.47
   3   0  -6    0.25    0.33
   3   0  -6    0.60    0.58
  -3   0   6    1.30    0.48
   3   0  -5  171.98    3.94
   3   0  -5  173.76    4.67
  -3   0   5  160.80    4.07
  -3   0   5  177.10    4.94
  -3   0   4    0.17    0.49
   3   0  -4    0.30    0.34
   3   0  -4    0.16    0.49
   3   0  -4    0.20    0.13
  -3   0   4    0.38    0.36
  -3   0   3    2.04    0.57
   3   0  -3    1.85    0.56
  -3   0   3    2.11    0.58
   3   0  -3    1.85    0.50
   3   0  -3    1.73    0.57
   3   0  -3    2.24    0.37
   3   0  -2    0.27    0.42
   3   0  -2    0.29    0.44
   3   0  -2    0.06    0.31
   3   0  -2    0.71    0.32
  -3   0   2    0.04    0.35
   3   0  -1  124.86    3.54
  -3   0   1  122.39    3.55
  -3   0   1  123.52    3.08
   3   0  -1  119.57    3.51
   3   0   0    0.35    0.42
  -3   0   0    0.28    0.48
   3   0   0   -0.12    0.40
  -3   0   0   -0.16    0.24
   3   0   1   87.45    2.91
  -3   0  -1   91.36    3.20
  -3   0  -1   89.66    2.25
   3   0   1   86.39    3.07
   3   0   2    0.01    0.32
   3   0   2   -0.09    0.37
  -3   0  -2    0.07    0.40
  -3   0  -2   -0.93    0.28
  -3   0  -3   82.22    3.24
  -3   0  -3   85.40    2.32
   3   0   3   82.04    3.12
   3   0   3   79.21    2.67
   3   0   4    0.11    0.28
  -3   0  -4    0.09    0.55
   3   0   4    0.06    0.46
  -3   0  -4   -0.42    0.22
  -3   0  -5  355.18    7.12
  -3   0  -5  351.45    4.96
   3   0   5  354.24    6.83
   3   0   5  350.52    5.24
   3   0   6   -0.46    0.41
  -3   0  -6    0.03    0.43
   3   0   6   -0.05    0.47
  -3   0  -7  277.10    6.85
   3   0   7  269.80    6.40
   3   0   7  280.10    7.64
  -3   0  -8    1.77    0.77
   3   0   8    0.43    0.35
   3   0   8    0.71    0.57
  -3   0  -9   -0.32    0.66
   3   0   9   -0.40    0.57
  -3   0 -10    0.03    0.27
  -3   0 -10   -0.13    0.29
  -3   0 -10   -0.55    0.56
   3   0  10   -0.45    0.55
  -3   0 -11  357.25    4.19
  -3   0 -11  353.43    9.02
   3   0  11  344.92   10.02
  -3   0 -11  352.03    4.41
   3   0  11  358.94    9.13
  -3   0 -12    1.04    0.70
  -3   0 -12   -0.15    0.36
  -3   0 -12    0.43    0.32
  -3   0 -13   37.23    1.39
  -3   0 -13   39.57    1.53
  -3   0 -14    0.13    0.32
  -3   0 -14   -0.14    0.29
  -3   0 -15  521.54    4.84
  -3   0 -15  528.40    5.14
  -3   0 -16    3.94    0.47
  -3   0 -16    0.13    0.22
   3   1 -21   16.43    0.68
   3   1 -20   16.33    0.85
   3  -1 -20   16.71    0.81
   3   1 -20   16.64    0.73
   3   1 -19    0.95    0.36
   3  -1 -19    0.84    0.33
   3   1 -19    0.72    0.30
   3  -1 -18   17.34    1.04
   3   1 -18   17.83    0.99
   3   1 -18   16.38    1.06
   3   1 -17    0.24    0.39
   3  -1 -17   -0.27    0.41
   3  -1 -17    0.40    0.29
   3   1 -17   -0.09    0.32
   3   1 -16   12.53    0.93
   3  -1 -16   13.72    0.93
   3   1 -16   13.35    1.05
   3  -1 -16   13.32    1.03
   3  -1 -15    1.70    0.52
   3   1 -15    1.91    0.51
   3  -1 -15    1.90    0.46
   3   1 -15    1.40    0.41
   3  -1 -14  129.51    2.76
   3   1 -14  131.96    2.87
   3   1 -14  132.85    3.08
  -3   1  14  138.45    7.12
  -3  -1  14  136.59    7.12
   3  -1 -14  133.34    3.08
  -3   1  13    8.29    1.64
   3  -1 -13   10.34    0.81
   3   1 -13    9.65    0.87
   3   1 -13    9.64    0.82
   3  -1 -13    9.71    0.88
  -3  -1  13    9.86    1.93
  -3   1  12    8.10    1.66
  -3  -1  12    3.36    1.24
   3  -1 -12    9.21    0.80
   3   1 -12    5.72    0.63
   3   1 -12    4.27    0.57
   3  -1 -12    5.11    0.58
   3  -1 -12    3.92    1.16
  -3   1  11    1.70    0.85
  -3  -1  11    0.78    0.72
   3  -1 -11    0.77    0.73
  -3   1  10  194.94    7.07
   3  -1 -10  191.96    6.55
  -3  -1  10  186.38    6.91
  -3   1   9 3135.54   26.51
   3  -1  -9 3113.32   24.92
  -3  -1   9 3056.43   26.20
   3  -1  -8  534.54    9.79
  -3   1   8  566.34   10.73
  -3  -1   8  540.32    8.55
  -3  -1   8  563.06   10.51
  -3   1   7  169.19    5.53
   3   1  -7  175.29    3.74
   3  -1  -7  169.51    5.23
  -3  -1   7  168.10    5.45
   3  -1  -6   40.06    1.96
   3   1  -6   38.77    1.82
  -3   1   6   38.81    2.53
  -3   1   6   37.09    1.83
   3  -1  -6   37.98    2.38
  -3  -1   6   34.60    2.10
  -3  -1   6   37.95    2.44
  -3   1   5    0.30    0.43
   3  -1  -5    0.30    0.31
   3   1  -5    0.07    0.32
   3   1  -5    0.52    0.51
   3  -1  -5    0.60    0.50
  -3  -1   5    0.19    0.41
  -3  -1   5   -0.05    0.45
  -3   1   5    0.23    0.34
   3  -1  -4   64.92    2.51
   3   1  -4   69.90    2.55
  -3   1   4   62.74    2.35
   3  -1  -4   68.95    2.78
   3   1  -4   62.94    1.50
  -3   1   4   67.64    2.93
   3   1  -4   68.36    2.92
  -3  -1   4   69.33    2.84
  -3  -1   4   70.42    2.86
   3  -1  -4   65.52    1.44
  -3   1   3  670.02    8.64
   3  -1  -3  670.66    8.05
  -3   1   3  677.58    7.66
   3  -1  -3  678.53    5.83
   3  -1  -3  654.23    7.98
  -3  -1   3  658.14    8.62
   3   1  -3  672.55    8.80
   3   1  -3  662.87    7.99
   3  -1  -2  223.41    4.70
  -3  -1   2  225.53    5.01
   3  -1  -2  229.89    4.33
  -3  -1   2  229.60    5.10
  -3   1   2  212.51    4.58
  -3  -1   2  224.66    4.27
  -3   1   2  213.95    4.37
   3   1  -2  218.53    4.97
   3  -1  -2  216.35    3.77
   3   1  -2  214.27    4.60
   3  -1  -1  138.28    3.73
   3   1  -1  145.29    3.86
  -3   1   1  141.42    3.64
  -3  -1   1  136.73    3.95
   3   1  -1  140.73    3.95
  -3  -1   1  133.01    2.95
   3  -1  -1  135.34    3.03
  -3   1   1  134.04    3.46
   3  -1  -1  135.93    3.28
   3  -1   0    3.43    0.68
   3   1   0    4.08    0.70
   3  -1   0    3.93    0.50
   3   1   0    3.68    0.70
  -3   1   0    4.34    0.73
  -3  -1   0    3.39    0.79
   3  -1   0    4.02    0.71
  -3  -1   0    4.71    0.53
  -3   1   0    3.52    0.58
   3   1   1  997.38   10.19
   3  -1   1 1037.39   10.35
  -3   1  -1 1038.59   10.38
  -3  -1  -1  979.72   10.87
  -3  -1  -1 1014.53    6.08
  -3   1  -1 1025.41    8.65
   3  -1   1 1028.73   10.38
   3   1   1  996.81   10.49
  -3  -1  -2  298.64    6.08
   3  -1   2  300.56    5.70
  -3   1  -2  296.00    4.64
   3  -1   2  279.27    5.81
   3   1   2  290.39    5.87
   3   1   2  298.26    5.55
  -3   1  -2  304.92    5.87
   3   1   3   21.20    1.68
  -3   1  -3   21.37    1.64
  -3  -1  -3   19.54    1.66
   3   1   3   21.84    1.54
  -3   1  -3   21.93    1.31
   3  -1   3   21.85    1.62
  -3   1  -3   20.11    1.27
  -3  -1  -3   21.87    1.01
   3  -1   3   19.24    1.65
   3  -1   4    7.59    1.01
   3   1   4    7.06    0.90
  -3   1  -4    7.17    1.02
  -3  -1  -4    8.29    1.14
   3  -1   4    7.18    1.10
  -3  -1  -4    7.91    0.61
   3   1   4    7.23    1.07
  -3   1  -4    7.66    0.82
   3  -1   5  124.76    3.96
  -3  -1  -5  127.73    4.36
   3   1   5  130.18    4.33
  -3   1  -5  124.33    4.24
  -3   1  -5  128.54    3.37
   3  -1   5  132.25    4.71
   3   1   5  130.25    3.55
  -3  -1  -6   74.88    3.45
   3   1   6   75.02    3.42
  -3   1  -6   79.07    3.54
  -3   1  -6   82.91    2.83
   3  -1   6   73.83    3.11
   3  -1   6   72.42    3.69
   3  -1   7   11.55    1.26
  -3   1  -7   14.24    1.59
  -3  -1  -7   11.60    1.45
  -3   1  -7   11.06    1.10
   3   1   7   14.04    1.57
   3  -1   7   11.68    1.55
  -3   1  -8   65.43    3.51
   3   1   8   64.99    3.41
  -3  -1  -8   69.50    3.60
   3  -1   8   61.46    3.77
   3   1   8   62.16    3.84
  -3   1  -9   24.15    2.26
   3  -1   9   29.27    2.72
   3   1   9   26.82    2.64
  -3  -1  -9   26.91    2.33
   3   1   9   29.06    2.31
  -3   1 -10  336.81    4.01
  -3  -1 -10  338.72    3.96
  -3  -1 -10  338.52    8.41
  -3   1 -10  332.40    4.20
  -3  -1 -10  340.63    4.21
  -3   1 -10  322.54    8.50
   3  -1  10  339.83    9.52
   3   1  10  327.93    9.61
   3   1  11   75.82    4.72
  -3   1 -11   76.73    1.99
  -3  -1 -11   76.95    1.93
  -3   1 -11   75.13    1.76
  -3   1 -11   77.00    2.09
  -3  -1 -11   79.93    2.09
   3  -1  11   85.73    4.60
   3  -1  11   78.44    4.73
  -3   1 -11   77.66    4.34
  -3  -1 -11   75.79    4.12
  -3   1 -12    5.80    0.62
  -3  -1 -12    6.97    0.64
  -3   1 -12    5.75    0.64
  -3   1 -12    6.87    1.43
  -3   1 -12    5.15    0.52
  -3  -1 -12    5.58    0.60
   3  -1  12    6.41    1.41
   3   1  12    6.60    1.42
  -3   1 -13   34.69    1.46
  -3  -1 -13   34.45    1.41
  -3   1 -13   35.58    1.38
  -3  -1 -13   35.16    1.33
  -3   1 -14  517.42    5.16
  -3   1 -14  527.97    5.45
  -3  -1 -14  526.50    4.93
  -3  -1 -14  519.82    5.24
  -3   1 -15    3.88    0.51
  -3  -1 -15    4.24    0.52
  -3   1 -15    4.32    0.53
  -3   1 -16   52.96    1.54
  -3   1 -16   51.53    1.46
  -3   1 -17   54.84    1.33
   3   2 -21    0.43    0.20
   3   2 -20   -0.28    0.28
   3  -2 -20    0.10    0.22
   3   2 -20    0.12    0.23
   3   2 -19    0.81    0.36
   3  -2 -19    0.44    0.29
   3   2 -19    0.01    0.26
   3  -2 -18   25.52    1.23
   3   2 -18   25.93    1.31
   3   2 -18   26.94    1.22
   3  -2 -17    0.02    0.36
   3   2 -17    0.20    0.38
   3   2 -17    0.12    0.35
   3  -2 -16    4.01    0.63
   3   2 -16    3.74    0.63
   3   2 -16    3.96    0.57
   3  -2 -15   64.57    2.16
   3   2 -15   66.73    2.10
   3   2 -15   63.99    2.21
   3  -2 -15   64.52    1.90
  -3   2  14   11.85    2.19
   3   2 -14   12.71    0.95
   3   2 -14   12.44    0.99
   3  -2 -14   11.43    0.95
   3  -2 -14   11.77    0.85
   3  -2 -14   12.83    0.78
   3  -2 -14   14.33    2.15
  -3  -2  14   10.73    2.07
   3  -2 -13   70.52    1.99
   3   2 -13   68.30    2.18
   3   2 -13   68.82    2.06
   3  -2 -13   69.01    2.17
  -3   2  13   68.71    4.84
  -3  -2  13   73.06    5.04
   3  -2 -13   68.22    4.55
   3  -2 -12   60.74    1.80
   3   2 -12   61.17    1.98
   3   2 -12   63.62    1.90
   3  -2 -12   63.05    2.01
  -3   2  12   66.38    4.60
   3  -2 -12   59.73    4.12
  -3  -2  12   63.00    4.49
   3   2 -11   35.70    3.24
   3  -2 -11   35.89    3.04
  -3   2  11   34.70    3.18
  -3  -2  11   26.87    2.85
   3   2 -10  448.45   10.63
  -3  -2  10  466.74   10.86
   3  -2 -10  463.43   10.35
  -3   2  10  462.87   10.84
  -3  -2  10  470.68    9.12
   3  -2  -9   84.60    4.20
  -3   2   9   83.48    4.46
   3   2  -9   77.25    4.21
  -3  -2   9   83.82    3.77
  -3  -2   9   87.60    4.44
   3  -2  -8 2748.04   22.63
  -3  -2   8 2759.32   23.41
  -3   2   8 2779.79   24.01
  -3  -2   8 2775.54   20.98
   3   2  -7  926.40    8.25
   3   2  -7  872.38   12.54
   3  -2  -7  901.79   12.29
  -3   2   7  953.31   13.36
  -3  -2   7  918.55   11.70
  -3  -2   7  904.77   12.53
   3   2  -6  902.68   12.02
   3   2  -6  914.83   11.29
   3  -2  -6  894.10   11.68
   3   2  -6  925.11    8.68
  -3   2   6  941.03   12.50
  -3  -2   6  892.83   11.21
  -3  -2   6  935.49   12.00
  -3   2   5   83.41    2.36
   3   2  -5   86.55    2.77
   3   2  -5   82.53    3.48
   3   2  -5   79.38    3.26
   3  -2  -5   81.57    3.36
  -3   2   5   81.47    3.53
  -3  -2   5   81.56    3.35
  -3  -2   5   86.72    3.42
   3  -2  -5   84.04    2.94
   3   2  -4  991.88   11.14
   3   2  -4  949.33    9.46
  -3   2   4  995.72   11.67
   3  -2  -4  981.87   10.88
  -3   2   4  953.81    8.17
  -3  -2   4  990.61   11.35
  -3  -2   4  983.23   10.52
   3  -2  -4  980.52    6.73
   3  -2  -4  967.79    9.84
   3   2  -4  947.84   11.04
   3   2  -3    2.03    0.58
  -3  -2   3    2.00    0.52
   3   2  -3    1.37    0.48
   3  -2  -3    1.46    0.48
  -3   2   3    1.08    0.34
  -3   2   3    0.65    0.43
   3  -2  -3    2.18    0.59
  -3  -2   3    1.87    0.59
   3  -2  -3    2.34    0.42
   3  -2  -2  122.27    3.51
  -3   2   2  122.47    3.11
   3   2  -2  122.89    3.57
  -3  -2   2  128.38    4.05
  -3   2   2  129.84    3.82
   3  -2  -2  126.68    3.39
   3  -2  -2  129.21    3.10
  -3  -2   2  123.73    3.10
   3   2  -2  123.20    3.88
   3  -2  -1   13.58    1.21
   3  -2  -1   13.60    1.07
  -3   2   1   13.97    1.12
  -3  -2   1   15.04    1.46
   3  -2  -1   14.40    1.14
   3   2  -1   12.77    1.27
  -3   2   1   12.96    1.19
  -3  -2   1   15.13    1.43
   3   2  -1   13.71    1.27
  -3  -2   1   14.75    0.92
   3   2   0  125.04    3.85
  -3   2   0  118.67    3.33
   3  -2   0  115.53    2.68
  -3  -2   0  118.43    3.91
  -3   2   0  127.14    3.50
  -3  -2   0  118.58    2.04
   3  -2   0  116.39    3.45
   3  -2   0  119.80    3.43
   3   2   0  118.90    3.67
   3   2   1   41.05    2.21
   3  -2   1   39.20    2.04
  -3  -2  -1   39.18    2.29
   3   2   1   38.74    2.18
   3  -2   1   41.63    1.34
   3  -2   1   40.49    2.12
  -3   2  -1   38.65    1.90
  -3   2  -1   37.16    1.94
   3   2   2  784.27    9.53
   3  -2   2  780.80    9.13
  -3   2  -2  803.01    9.31
  -3  -2  -2  810.37   10.45
   3   2   2  820.45   10.21
  -3   2  -2  817.05    8.58
   3  -2   2  816.65   10.03
   3   2   3   73.03    3.15
   3  -2   3   69.44    2.78
  -3  -2  -3   67.13    1.93
  -3  -2  -3   67.69    3.09
  -3   2  -3   69.24    2.90
  -3   2  -3   71.44    2.61
  -3   2  -3   69.06    2.56
   3   2   3   69.27    2.88
   3  -2   3   67.78    3.07
   3  -2   4  168.49    4.37
   3   2   4  173.99    5.05
  -3  -2  -4  165.93    4.89
   3   2   4  161.15    4.38
  -3   2  -4  166.52    4.05
  -3   2  -4  167.66    4.68
   3  -2   4  155.29    4.88
   3  -2   5    4.92    0.86
  -3   2  -5    3.77    0.65
   3   2   5    4.42    0.74
  -3   2  -5    5.12    0.94
   3  -2   5    5.22    0.99
   3   2   5    4.01    0.82
  -3  -2  -5    4.65    0.94
   3  -2   6   26.43    1.81
   3   2   6   25.73    2.12
  -3   2  -6   25.25    2.03
  -3  -2  -6   33.08    2.33
  -3   2  -6   28.34    1.82
   3   2   6   28.26    1.83
   3  -2   6   28.51    2.33
   3  -2   7  362.10    6.71
  -3   2  -7  368.86    8.06
  -3   2  -7  368.71    6.81
   3  -2   7  359.96    8.61
   3   2   7  357.15    8.06
  -3  -2  -7  360.98    7.80
   3   2   8    3.20    0.88
  -3   2  -8    3.63    1.01
  -3  -2  -8    2.51    0.72
  -3   2  -8    3.31    0.72
   3  -2   8    3.20    0.94
   3   2   9   36.75    2.81
  -3   2  -9   35.23    2.78
  -3  -2  -9   37.80    2.73
   3  -2   9   38.29    3.12
  -3   2 -10  218.23    3.27
  -3   2 -10  213.39    7.03
  -3   2 -10  219.62    3.45
  -3  -2 -10  208.40    3.34
  -3  -2 -10  217.52    6.66
   3   2  10  208.07    7.75
  -3   2 -10  220.46    3.01
   3  -2  10  210.70    7.17
   3  -2  10  226.38    7.84
  -3  -2 -10  215.22    3.14
  -3   2 -11  410.33    4.66
  -3  -2 -11  415.49    4.43
  -3   2 -11  414.74    4.90
  -3  -2 -11  408.56    9.35
  -3   2 -11  421.83    4.30
  -3   2 -11  413.98   10.25
  -3  -2 -11  415.16    4.74
   3  -2  11  443.17   10.73
   3  -2  11  434.22   11.22
   3   2  11  395.91   11.03
  -3  -2 -12  228.40    3.30
  -3   2 -12  222.38    7.68
  -3   2 -12  222.12    3.19
  -3   2 -12  223.96    3.47
  -3  -2 -12  230.19    3.54
  -3   2 -12  228.17    3.68
   3   2  12  226.06    8.52
   3  -2  12  240.95    8.11
   3  -2  12  234.71    8.48
  -3   2 -13    2.70    0.49
  -3   2 -13    2.13    0.40
  -3   2 -13    2.75    0.50
  -3  -2 -13    2.55    0.47
  -3   2 -14  172.05    2.84
  -3   2 -14  172.79    3.17
  -3  -2 -14  176.40    2.98
  -3   2 -14  173.16    3.03
  -3   2 -15    4.72    0.52
  -3   2 -15    4.25    0.56
  -3   2 -15    4.39    0.55
  -3   2 -16   15.62    0.87
  -3   2 -16   15.61    0.85
  -3   2 -17   11.40    0.67
  -3   2 -17   11.18    0.64
   3   3 -21    3.46    0.35
   3  -3 -20   13.96    0.63
   3   3 -20   14.54    0.81
   3   3 -20   15.25    0.73
   3   3 -19   78.75    1.86
   3   3 -19   75.71    1.97
   3  -3 -19   75.98    1.76
   3   3 -18  234.50    3.53
   3  -3 -18  236.49    3.49
   3   3 -18  244.00    3.84
   3   3 -17    5.75    0.72
   3   3 -17    6.21    0.70
   3  -3 -17    6.88    0.72
   3  -3 -16    4.41    0.61
   3   3 -16    4.05    0.65
   3   3 -16    5.15    0.67
   3  -3 -15    3.33    0.60
   3   3 -15    2.72    0.53
   3   3 -15    3.25    0.59
   3  -3 -15    3.15    0.43
   3  -3 -14   72.76    2.25
   3   3 -14   70.54    2.15
   3   3 -14   73.80    2.32
   3  -3 -14   73.54    1.84
   3   3 -13  176.86    7.71
   3  -3 -13  176.34    3.43
   3   3 -13  172.91    3.46
   3   3 -13  174.76    3.32
   3  -3 -13  178.62    7.44
  -3   3  13  184.56    7.92
   3  -3 -13  171.64    2.81
  -3  -3  13  171.36    7.77
   3  -3 -12   23.41    1.05
   3   3 -12   22.93    2.84
   3   3 -12   22.56    1.24
   3   3 -12   22.57    1.21
   3  -3 -12   20.19    2.40
   3  -3 -12   23.35    1.25
  -3  -3  12   27.41    3.04
  -3   3  12   24.01    2.79
  -3  -3  11  154.12    5.80
   3   3 -11  141.68    6.42
  -3   3  11  142.84    6.44
   3  -3 -11  149.67    6.32
  -3  -3  11  140.98    6.44
  -3  -3  10   12.40    1.85
   3  -3 -10   13.49    1.90
  -3   3  10   14.68    2.04
   3   3 -10   13.70    1.90
  -3  -3  10   14.04    1.70
   3   3  -9  592.12   11.78
  -3   3   9  600.73   11.98
   3  -3  -9  605.28   11.54
   3  -3  -8  206.99    6.47
  -3   3   8  211.52    6.80
   3   3  -8  215.71    6.75
  -3  -3   8  201.05    6.10
   3   3  -7   33.87    2.55
   3  -3  -7   33.12    2.51
  -3   3   7   34.74    2.60
  -3  -3   7   33.75    2.46
   3   3  -7   36.62    2.37
   3   3  -6   13.58    1.62
   3  -3  -6   13.58    1.57
   3   3  -6   12.63    1.04
   3   3  -6   16.09    1.58
  -3   3   6   11.82    1.48
  -3  -3   6   12.48    1.48
   3   3  -5  463.49    8.28
   3   3  -5  476.40    6.59
   3  -3  -5  452.89    8.27
  -3   3   5  493.17    8.91
  -3  -3   5  484.47    8.67
   3   3  -5  506.48    8.53
   3   3  -4  107.82    3.76
  -3   3   4  108.87    2.35
   3  -3  -4  109.68    3.43
   3   3  -4  103.80    3.83
  -3  -3   4  107.01    3.99
   3  -3  -4  114.15    3.95
  -3   3   4  109.93    4.04
   3   3  -4  108.77    3.25
  -3  -3   4  109.67    3.61
   3  -3  -4  108.64    2.69
   3  -3  -3  144.42    3.88
   3   3  -3  131.68    3.91
   3  -3  -3  140.96    4.12
   3   3  -3  138.75    4.37
  -3   3   3  134.59    4.31
   3   3  -3  132.81    3.72
  -3  -3   3  132.45    4.39
  -3  -3   3  142.79    3.69
   3  -3  -3  138.04    3.23
  -3   3   3  145.09    2.96
   3   3  -2   13.88    1.41
   3   3  -2   14.14    1.28
  -3  -3   2   15.21    1.52
   3  -3  -2   13.10    1.09
  -3   3   2   14.70    1.04
  -3   3   2   13.48    1.36
   3  -3  -2   14.50    1.25
  -3  -3   2   14.10    1.08
   3  -3  -2   14.14    1.29
   3  -3  -1 1042.70   10.39
   3   3  -1 1011.68   10.79
  -3  -3   1 1026.23   11.99
   3  -3  -1 1049.22    9.88
   3   3  -1 1062.19   11.84
  -3   3   1 1079.58   11.27
  -3  -3   1 1030.17    7.32
  -3   3   1 1041.39    9.05
   3  -3  -1 1064.37   10.17
   3  -3   0  953.36    9.98
   3   3   0 1028.99   11.11
  -3  -3   0  979.48   11.75
  -3   3   0  982.61   10.61
   3  -3   0  982.95    8.79
   3   3   0 1032.18   11.62
   3  -3   0  962.28   10.28
  -3   3   0 1005.49    9.45
  -3  -3   0  978.50   11.76
   3   3   1   12.84    1.34
   3   3   1   14.27    1.47
  -3  -3  -1   15.04    1.53
   3  -3   1   14.52    1.29
  -3   3  -1   13.81    1.28
   3  -3   1   14.66    0.97
  -3   3  -1   13.45    1.18
   3  -3   1   15.51    1.40
   3  -3   2  803.09    9.19
   3   3   2  755.58   10.23
  -3   3  -2  778.34    9.27
  -3   3  -2  782.25    9.30
   3  -3   2  802.39   10.32
  -3  -3  -2  801.60   10.73
   3   3   2  775.91   10.15
   3   3   3   71.54    3.16
   3  -3   3   74.46    2.87
  -3   3  -3   76.64    3.08
  -3  -3  -3   72.18    3.30
  -3  -3  -3   73.04    2.55
  -3   3  -3   75.07    2.95
  -3   3  -3   72.96    2.83
   3   3   3   68.58    3.21
   3  -3   3   68.21    3.21
   3   3   4    2.28    0.78
   3  -3   4    2.26    0.66
  -3   3  -4    1.72    0.52
  -3   3  -4    1.30    0.41
  -3  -3  -4    1.96    0.74
   3  -3   4    1.68    0.70
   3   3   4    1.70    0.61
   3   3   5   79.16    3.35
   3  -3   5   79.39    3.01
   3   3   5   85.23    3.85
  -3   3  -5   79.37    3.46
  -3  -3  -5   80.80    3.64
   3  -3   5   75.15    3.69
  -3   3  -5   74.36    3.03
  -3   3  -6  295.14    6.98
  -3  -3  -6  298.44    7.03
   3   3   6  286.88    7.30
   3  -3   6  296.41    5.77
  -3   3  -6  291.15    6.25
   3   3   6  282.07    6.31
   3  -3   6  297.06    7.68
   3   3   7  150.12    5.50
  -3   3  -7  144.41    5.14
  -3   3  -7  150.39    4.70
  -3  -3  -7  151.25    5.12
   3  -3   7  147.05    5.67
  -3   3  -8  114.59    4.82
  -3  -3  -8  112.46    4.51
  -3   3  -8  117.41    4.36
   3   3   8  115.11    5.00
   3  -3   8  108.98    5.07
  -3   3  -9  167.34    6.10
   3   3   9  168.17    6.19
  -3  -3  -9  167.30    5.65
  -3   3  -9  168.83    5.49
   3  -3   9  164.12    6.50
   3  -3   9  178.03    6.51
  -3   3 -10   54.17    1.66
  -3   3 -10   54.57    1.55
  -3   3 -10   52.14    1.71
  -3  -3 -10   49.30    1.63
  -3  -3 -10   54.75    3.25
  -3   3 -10   50.48    3.55
   3   3  10   52.68    3.58
   3  -3  10   53.15    3.68
   3  -3  10   54.75    3.95
  -3   3 -11   13.71    0.82
  -3   3 -11   11.31    1.78
   3  -3  11   14.69    2.09
  -3   3 -11   12.71    0.92
  -3   3 -11   12.44    0.85
  -3  -3 -11   12.75    0.88
   3   3  11   16.46    2.24
   3  -3  11   14.37    2.04
  -3   3 -12   20.85    1.11
  -3   3 -12   20.48    1.02
  -3  -3 -12   20.68    1.08
  -3   3 -12   20.61    1.15
  -3   3 -13  190.57    3.07
  -3   3 -13  188.69    3.37
  -3  -3 -13  193.27    3.14
  -3   3 -13  189.36    3.23
  -3   3 -14   28.11    1.20
  -3   3 -14   28.18    1.30
  -3   3 -14   29.14    1.28
  -3   3 -15  372.89    4.09
  -3   3 -15  372.81    4.44
  -3   3 -15  377.87    4.30
  -3   3 -16   36.19    1.20
  -3   3 -16   37.33    1.29
  -3   3 -17    0.14    0.22
  -3   3 -17    0.64    0.22
  -3   3 -17    0.34    0.23
  -3   3 -18    5.59    0.39
   3   4 -20    3.74    0.39
   3   4 -20    3.87    0.43
   3   4 -19   19.00    0.93
   3  -4 -19   20.22    0.85
   3   4 -19   19.96    1.02
   3  -4 -18   28.56    1.18
   3   4 -18   28.03    1.24
   3   4 -18   30.22    1.36
   3  -4 -17    5.86    0.64
   3   4 -17    6.01    0.71
   3   4 -17    5.53    0.65
   3  -4 -16    2.53    0.49
   3   4 -16    2.04    0.51
   3   4 -16    3.33    0.58
   3   4 -15   14.88    1.03
   3  -4 -15   14.82    0.83
   3  -4 -14    9.01    0.85
   3   4 -14    8.33    0.81
   3   4 -14    7.34    0.81
   3  -4 -14    8.56    0.68
   3   4 -13   74.38    2.30
   3   4 -13   72.33    5.01
  -3  -4  13   68.59    4.96
   3  -4 -13   74.66    2.25
   3   4 -13   73.69    2.20
  -3   4  13   80.25    5.24
   3  -4 -13   73.59    1.88
   3  -4 -13   71.41    4.77
   3   4 -13   73.38    2.01
   3  -4 -12  158.47    3.20
   3   4 -12  155.98    3.23
   3   4 -12  155.66    3.10
  -3  -4  12  148.07    7.01
   3   4 -12  153.09    7.04
   3  -4 -12  161.02    2.74
   3  -4 -12  167.10    7.11
   3   4 -12  155.99    2.86
  -3   4  12  157.08    7.08
   3   4 -11    0.33    0.31
   3   4 -11    2.90    1.24
  -3   4  11   -0.16    0.62
   3  -4 -11   -0.06    0.28
  -3  -4  11    2.09    0.74
   3   4 -11    0.19    0.28
   3  -4 -11    0.57    0.64
   3  -4 -11   -0.02    0.28
   3   4 -10  152.29    6.45
  -3  -4  10  163.62    6.24
   3  -4 -10  159.83    6.43
  -3   4  10  155.40    6.49
  -3   4   9    9.42    1.56
   3  -4  -9   10.14    1.74
   3   4  -9    9.27    1.66
  -3  -4   9    8.17    1.35
   3   4  -8  107.49    4.87
   3  -4  -8  117.30    5.12
  -3   4   8  109.82    5.00
   3   4  -8  112.85    4.32
  -3  -4   8  107.66    4.81
   3  -4  -7  231.12    6.81
   3   4  -7  220.88    6.02
  -3   4   7  227.89    6.91
   3   4  -7  216.18    6.51
  -3  -4   7  240.54    6.92
  -3  -4   6  158.47    5.44
   3   4  -6  147.92    5.10
  -3   4   6  167.22    5.67
   3  -4  -6  162.50    5.51
   3   4  -6  166.84    5.18
  -3   4   5    3.72    0.87
   3   4  -5    4.68    0.73
   3  -4  -5    3.99    0.95
   3   4  -5    3.41    0.77
   3   4  -5    5.02    0.96
  -3  -4   5    6.54    1.18
   3  -4  -5    4.05    0.58
   3   4  -4   96.92    3.18
   3   4  -4  103.39    3.77
   3  -4  -4  101.41    3.00
  -3   4   4  105.35    4.14
  -3  -4   4  103.05    4.16
   3  -4  -4  100.68    3.97
   3   4  -4  100.20    3.96
   3   4  -3   87.35    3.65
   3  -4  -3   78.28    3.00
   3   4  -3   76.50    3.05
  -3   4   3   75.09    3.38
  -3  -4   3   76.31    3.55
  -3   4   3   85.04    2.09
   3  -4  -3   77.15    3.32
   3  -4  -3   78.72    2.74
   3   4  -3   78.13    2.95
   3   4  -2    6.36    1.04
   3  -4  -2    6.12    1.00
  -3  -4   2    5.65    0.68
   3  -4  -2    6.37    0.93
   3   4  -2    5.30    0.87
   3   4  -2    5.16    0.76
  -3   4   2    6.54    0.67
   3  -4  -2    5.89    0.83
  -3  -4   2    6.15    1.02
  -3   4   2    5.98    1.00
   3   4  -1  560.56    9.13
   3  -4  -1  536.04    7.90
   3   4  -1  549.74    8.29
  -3   4   1  567.90    8.79
   3  -4  -1  528.14    7.71
  -3  -4   1  588.81    9.58
  -3   4   1  557.78    6.59
   3  -4  -1  560.51    7.75
   3   4   0  283.41    6.13
   3  -4   0  289.51    5.58
   3   4   0  265.34    6.32
  -3  -4   0  289.15    6.71
   3  -4   0  274.15    5.30
  -3   4   0  267.96    5.96
  -3  -4   0  292.58    6.75
  -3   4   0  294.04    5.11
   3  -4   0  276.40    5.83
   3   4   1    2.83    0.77
   3  -4   1    2.35    0.62
  -3   4  -1    2.53    0.63
   3  -4   1    2.96    0.74
  -3  -4  -1    2.78    0.80
   3   4   1    3.30    0.81
  -3   4  -1    3.34    0.75
  -3  -4  -1    2.22    0.70
   3  -4   1    3.09    0.58
   3  -4   2    0.29    0.39
  -3   4  -2    0.13    0.45
   3   4   2    0.49    0.49
  -3   4  -2   -0.05    0.37
  -3  -4  -2    0.42    0.60
  -3   4  -2    0.53    0.41
   3   4   2    0.37    0.55
   3  -4   2    0.41    0.65
   3   4   3  153.78    4.91
   3  -4   3  154.86    4.09
   3   4   3  168.38    5.25
  -3   4  -3  166.97    4.60
  -3  -4  -3  151.07    4.31
  -3  -4  -3  151.54    4.94
  -3   4  -3  164.46    4.73
  -3   4  -3  162.64    4.53
   3  -4   3  166.23    5.16
   3   4   4   77.70    3.54
   3  -4   4   83.73    3.00
   3   4   4   85.89    3.90
  -3   4  -4   84.03    3.47
  -3  -4  -4   84.96    3.73
  -3  -4  -4   83.80    3.15
  -3   4  -4   82.74    3.32
   3  -4   4   84.28    3.87
   3   4   5    4.34    0.93
   3   4   5    2.53    0.80
  -3   4  -5    3.62    0.88
  -3  -4  -5    4.41    0.95
   3  -4   5    3.02    0.92
   3  -4   5    4.30    0.72
  -3   4  -5    3.95    0.79
  -3   4  -6  127.19    4.74
   3   4   6  126.06    5.06
  -3  -4  -6  123.61    4.60
   3   4   6  119.20    4.49
  -3   4  -6  127.47    4.42
   3  -4   6  124.69    5.12
   3   4   7   -0.17    0.42
  -3   4  -7    1.23    0.74
   3  -4   7    2.59    0.93
  -3  -4  -7    1.14    0.61
  -3   4  -7    1.53    0.60
   3   4   8  118.48    5.31
  -3   4  -8  108.25    4.80
  -3   4  -8  115.68    4.62
   3  -4   8  121.06    5.33
  -3  -4  -8  113.45    4.56
   3  -4   8  114.57    5.37
  -3   4  -9  113.12    2.35
  -3   4  -9  112.44    5.13
   3   4   9  115.51    5.40
  -3   4  -9  112.54    2.45
  -3   4  -9  111.83    4.76
  -3  -4  -9  121.93    4.84
   3  -4   9  123.25    5.62
   3  -4   9  113.63    5.59
  -3   4 -10  130.92    5.78
   3   4  10  132.24    5.88
   3  -4  10  127.68    5.90
  -3   4 -10  127.53    5.32
  -3   4 -10  130.76    2.61
  -3   4 -10  130.14    2.74
  -3  -4 -10  126.84    2.62
  -3   4 -10  131.02    2.46
   3  -4  10  132.92    6.19
  -3   4 -11   72.51    2.00
  -3   4 -11   69.75    4.38
  -3   4 -11   74.92    1.92
  -3   4 -11   71.93    2.09
  -3  -4 -11   74.00    2.00
   3  -4  11   73.63    4.62
   3  -4  11   72.46    4.68
  -3   4 -12    1.49    0.40
  -3   4 -12    1.68    0.41
  -3   4 -12    1.28    0.35
  -3   4 -13   12.01    0.83
  -3   4 -13   11.41    0.87
  -3   4 -13   12.97    0.90
  -3   4 -14  250.01    3.66
  -3   4 -14  254.95    3.53
  -3   4 -14  258.10    3.85
  -3   4 -15    8.93    0.68
  -3   4 -15    9.92    0.76
  -3   4 -15    9.33    0.77
  -3   4 -16    0.02    0.24
  -3   4 -16    0.22    0.27
  -3   4 -16    0.46    0.27
  -3   4 -17    5.97    0.47
  -3   4 -17    6.10    0.49
  -3   4 -17    6.72    0.51
  -3   4 -18    3.19    0.31
  -3   4 -18    3.03    0.30
   3   5 -20    3.31    0.36
   3   5 -20    3.31    0.39
   3   5 -19   26.00    1.10
   3   5 -19   26.49    1.05
   3  -5 -18    8.81    0.63
   3   5 -18   10.23    0.77
   3   5 -18    8.77    0.75
   3  -5 -17  141.86    2.66
   3   5 -17  146.66    2.91
   3   5 -17  139.06    2.99
   3  -5 -16   13.31    0.92
   3   5 -16   12.88    0.97
   3   5 -16   12.97    1.00
   3  -5 -16   13.19    0.76
   3   5 -15    1.31    0.39
   3  -5 -15    0.62    0.34
   3   5 -15    0.62    0.37
   3   5 -15    0.85    0.44
   3  -5 -15    0.45    0.28
   3   5 -14   43.54    1.74
   3   5 -14   45.17    1.84
   3  -5 -14   44.91    1.49
   3   5 -14   46.50    1.62
   3  -5 -14   44.85    1.73
   3  -5 -13   17.86    1.11
   3   5 -13   18.55    1.13
   3   5 -13   17.48    1.15
   3  -5 -13   17.61    0.95
   3   5 -13   19.09    1.07
   3  -5 -12   -0.68    0.65
   3  -5 -12    0.29    0.32
   3   5 -12    0.50    0.33
   3   5 -12    0.80    0.37
  -3  -5  12    2.04    0.79
  -3  -5  12    1.13    0.88
   3   5 -12    3.31    1.12
   3  -5 -12    0.44    0.28
   3   5 -12    0.13    0.30
  -3   5  12    1.16    0.77
   3   5 -11   27.98    2.98
   3  -5 -11   27.27    1.32
   3   5 -11   27.03    1.29
   3   5 -11   25.60    1.29
   3  -5 -11   26.16    2.83
  -3  -5  11   25.67    2.72
  -3   5  11   25.76    2.82
   3  -5 -11   26.58    1.14
   3   5 -11   27.41    1.26
   3   5 -10  123.67    2.61
   3  -5 -10  129.41    6.04
   3  -5 -10  126.71    2.38
  -3   5  10  127.95    6.03
   3   5 -10  130.77    6.10
   3  -5 -10  122.60    2.70
  -3  -5  10  116.50    5.62
   3   5  -9  667.84   13.14
  -3  -5   9  696.31   13.29
   3  -5  -9  658.41   13.10
  -3   5   9  660.04   13.06
   3  -5  -8   19.31    2.23
   3   5  -8   20.23    2.22
  -3   5   8   22.13    2.33
  -3  -5   8   20.44    2.27
   3   5  -8   20.64    1.97
   3  -5  -7  186.53    6.51
   3   5  -7  161.28    5.83
   3   5  -7  184.61    5.75
  -3   5   7  182.91    6.35
  -3  -5   7  184.18    6.48
   3   5  -6   70.70    3.55
   3  -5  -6   69.43    3.83
   3   5  -6   70.19    3.64
  -3   5   6   74.81    3.92
  -3  -5   6   70.50    3.94
   3   5  -5   97.73    3.17
   3   5  -5   97.86    4.04
   3   5  -5  103.81    4.29
  -3   5   5   98.34    4.38
  -3  -5   5  105.46    4.64
   3  -5  -5  105.96    4.58
   3  -5  -5  103.66    3.34
   3   5  -4   73.42    3.60
   3   5  -4   69.81    3.21
  -3   5   4   70.12    3.55
   3   5  -4   70.80    2.84
   3  -5  -4   69.14    3.55
  -3  -5   4   68.44    3.64
   3  -5  -4   73.11    2.87
   3   5  -3   47.97    2.42
   3  -5  -3   50.32    2.91
   3   5  -3   48.02    2.48
  -3   5   3   50.87    2.97
   3   5  -3   51.01    2.96
  -3  -5   3   48.50    3.00
   3  -5  -3   49.21    2.43
   3   5  -2  196.79    5.04
   3   5  -2  187.20    4.50
   3  -5  -2  188.78    5.36
   3   5  -2  188.56    5.66
  -3   5   2  181.91    5.41
   3  -5  -2  201.83    4.96
  -3  -5   2  191.14    5.85
   3   5  -1   80.68    3.70
   3  -5  -1   81.54    3.11
  -3   5   1   77.71    3.49
   3  -5  -1   78.35    3.29
   3   5  -1   74.70    3.24
  -3  -5   1   82.91    3.84
   3  -5  -1   75.95    3.16
  -3   5   1   77.80    2.50
   3   5   0  128.57    4.69
   3  -5   0  139.35    3.98
   3   5   0  124.94    4.30
  -3  -5   0  130.44    4.75
  -3   5   0  136.41    4.52
   3  -5   0  125.23    4.00
  -3  -5   0  135.76    4.88
   3  -5   0  137.01    4.39
  -3   5   0  138.67    3.59
   3   5   1  774.81   11.57
   3  -5   1  788.37    9.35
   3   5   1  757.69   10.95
  -3  -5  -1  784.43   11.63
  -3   5  -1  778.54   10.81
  -3   5  -1  799.74    9.20
   3  -5   1  801.50    9.51
  -3  -5  -1  799.57   11.74
   3  -5   1  749.63   10.65
   3   5   2  851.69   12.21
  -3   5  -2  816.61    9.95
   3   5   2  821.97   11.83
  -3  -5  -2  844.58   12.06
  -3   5  -2  848.71   11.36
  -3   5  -2  856.25   10.93
   3  -5   2  791.22   11.37
   3  -5   2  878.97    9.77
   3   5   3   38.69    2.67
   3  -5   3   39.29    2.07
  -3   5  -3   37.13    2.27
  -3  -5  -3   35.49    2.52
  -3   5  -3   40.97    2.57
  -3   5  -3   36.72    2.32
   3   5   3   39.51    2.70
  -3  -5  -3   37.73    2.44
   3  -5   3   37.65    2.61
   3   5   4  206.28    6.19
   3  -5   4  220.59    4.85
  -3   5  -4  218.77    5.74
  -3  -5  -4  211.74    6.12
  -3  -5  -4  208.12    5.60
  -3   5  -4  219.21    5.79
   3   5   4  215.08    6.50
   3  -5   4  219.73    6.53
  -3   5  -5  684.78   10.73
   3   5   5  667.73   11.84
   3  -5   5  655.68   11.21
   3   5   5  665.62   11.27
  -3  -5  -5  654.57   10.79
  -3   5  -5  699.85   10.62
   3  -5   5  676.77   11.84
   3   5   6    0.81    0.48
  -3  -5  -6    2.39    0.78
  -3   5  -6    0.65    0.55
  -3   5  -6    1.32    0.69
   3   5   6    2.33    0.84
   3  -5   6    0.29    0.56
   3  -5   7   20.81    2.24
   3   5   7   21.30    2.05
  -3   5  -7   19.87    2.06
   3   5   7   23.10    2.41
  -3  -5  -7   21.87    2.03
  -3   5  -7   20.23    2.00
   3  -5   7   23.36    2.38
  -3   5  -8  155.30    2.71
  -3   5  -8  152.63    5.88
   3   5   8  155.56    6.35
  -3   5  -8  156.03    2.86
  -3   5  -8  155.43    5.70
   3  -5   8  163.53    6.43
   3  -5   8  161.32    6.50
  -3   5  -9   14.36    0.87
   3   5   9   13.93    1.95
  -3   5  -9   13.78    2.00
  -3   5  -9   14.00    0.93
  -3  -5  -9   13.52    0.88
   3  -5   9   12.00    1.88
  -3   5  -9   13.16    1.85
   3  -5   9    9.92    1.72
  -3   5 -10  206.35    7.44
   3   5  10  206.94    7.73
  -3   5 -10  219.38    3.26
  -3   5 -10  207.19    7.11
  -3   5 -10  211.04    3.54
  -3  -5 -10  212.86    3.41
  -3   5 -10  216.40    3.41
   3  -5  10  217.92    7.99
   3  -5  10  211.89    7.97
  -3   5 -11    8.49    0.69
  -3   5 -11    8.71    0.79
  -3   5 -11    8.27    0.74
  -3   5 -12   96.93    2.37
  -3   5 -12   95.52    2.24
  -3   5 -12   98.69    2.48
  -3   5 -12   97.77    2.37
  -3   5 -13  530.72    5.43
  -3   5 -13  510.95    5.34
  -3   5 -13  527.77    5.20
  -3   5 -13  526.02    5.63
  -3   5 -14  158.37    2.80
  -3   5 -14  163.56    2.95
  -3   5 -14  163.73    3.05
  -3   5 -15   15.46    0.86
  -3   5 -15   14.62    0.91
  -3   5 -15   15.18    0.89
  -3   5 -16    8.62    0.62
  -3   5 -16    9.21    0.66
  -3   5 -16    9.36    0.67
  -3   5 -17   48.62    1.25
  -3   5 -17   48.16    1.26
  -3   5 -17   49.20    1.27
  -3   5 -18    4.37    0.33
  -3   5 -18    3.99    0.31
  -3   5 -18    3.86    0.33
   3   6 -20    7.07    0.48
   3   6 -20    6.86    0.44
   3   6 -19    5.44    0.54
   3   6 -19    6.08    0.52
   3   6 -18   83.26    1.96
   3   6 -18   81.03    2.02
   3  -6 -17   29.31    1.13
   3   6 -17   29.34    1.34
   3   6 -17   28.85    1.27
   3   6 -16   62.85    1.95
   3   6 -16   59.16    2.00
   3  -6 -16   57.16    1.72
   3  -6 -16   59.54    1.53
   3   6 -16   56.48    1.65
   3  -6 -15    9.63    0.79
   3   6 -15   10.12    0.87
   3   6 -15    9.85    0.90
   3  -6 -15    9.82    0.70
   3   6 -15   10.71    0.80
   3   6 -14  101.93    2.46
   3  -6 -14   98.15    2.47
   3   6 -14  102.79    2.61
   3   6 -14  103.39    2.72
   3  -6 -14  100.46    2.20
   3   6 -13    2.19    0.48
   3   6 -13    3.21    0.58
   3   6 -13    2.56    0.53
   3  -6 -13    2.08    0.44
   3  -6 -13    2.03    0.41
   3  -6 -12   13.31    0.95
   3   6 -12   14.12    0.99
   3  -6 -12   14.86    2.28
   3   6 -12   13.26    0.99
   3   6 -12   14.62    2.46
   3  -6 -12   12.71    0.83
  -3  -6  12   13.79    2.07
   3   6 -12   12.89    0.93
  -3   6  12   12.62    2.05
   3   6 -11   12.37    0.90
   3   6 -11   10.38    0.86
   3   6 -11   11.13    0.79
  -3  -6  11   10.11    1.79
   3  -6 -11   10.15    1.86
   3   6 -11   10.15    1.88
   3   6 -11   11.05    0.84
  -3   6  11    9.59    1.77
   3  -6 -11   10.66    0.86
   3  -6 -11   10.63    0.75
   3   6 -10    7.68    0.68
   3   6 -10    8.23    0.76
   3   6 -10    7.05    0.67
   3  -6 -10    7.46    1.56
   3   6 -10    8.51    1.69
   3  -6 -10    7.68    0.73
   3  -6 -10    7.42    0.63
  -3  -6  10    4.84    1.20
   3   6 -10    6.59    0.67
  -3   6  10    6.17    1.42
   3  -6  -9   -0.08    0.83
  -3   6   9    0.04    0.76
   3   6  -9    0.98    0.68
   3   6  -9    0.15    0.33
   3  -6  -9    0.52    0.25
  -3  -6   9   -0.11    0.71
   3  -6  -8  543.57   12.18
   3   6  -8  543.53   11.74
   3   6  -8  568.57   10.50
  -3   6   8  552.26   11.83
  -3  -6   8  567.42   12.46
   3   6  -7  495.63   10.64
   3   6  -7  507.56    9.96
   3  -6  -7  528.36   11.57
  -3   6   7  499.39   10.91
  -3  -6   7  510.67   11.46
   3   6  -6  174.19    5.97
  -3   6   6  163.21    6.02
  -3  -6   6  179.65    6.64
   3  -6  -6  168.94    6.33
   3   6  -6  167.11    5.71
   3   6  -5   19.14    1.97
   3   6  -5   19.04    1.88
  -3   6   5   21.67    2.15
   3  -6  -5   20.97    2.25
  -3  -6   5   20.06    2.17
   3  -6  -5   20.23    1.66
   3   6  -4  334.33    6.38
   3   6  -4  321.10    7.19
  -3  -6   4  362.87    8.86
  -3   6   4  345.75    8.25
   3  -6  -4  327.32    8.28
   3  -6  -4  329.43    6.73
   3   6  -4  344.19    8.16
   3   6  -3   51.63    3.19
   3   6  -3   56.64    2.79
   3   6  -3   52.75    2.72
  -3   6   3   56.65    3.31
   3  -6  -3   50.80    3.13
  -3  -6   3   52.78    3.36
   3  -6  -3   53.20    2.77
   3   6  -2  525.13   10.08
   3   6  -2  546.15    8.88
   3   6  -2  530.73    7.85
  -3   6   2  527.32    9.83
   3  -6  -2  521.61    9.61
  -3  -6   2  549.51   10.54
   3  -6  -2  552.59    7.16
   3  -6  -2  558.50    9.03
   3   6  -1  409.93    8.90
   3   6  -1  401.92    7.85
  -3   6   1  401.05    8.38
  -3  -6   1  383.57    8.71
   3  -6  -1  389.99    8.09
   3  -6  -1  394.07    6.60
   3  -6  -1  406.05    7.92
   3   6   0  120.92    4.87
  -3   6   0  127.56    3.58
  -3  -6   0  129.61    4.99
  -3  -6   0  120.47    4.85
   3   6   0  120.88    4.50
  -3   6   0  128.39    4.72
   3  -6   0  125.13    4.44
   3  -6   0  117.14    3.85
   3  -6   0  122.37    4.47
  -3   6  -1    4.83    0.91
   3   6   1    5.34    0.99
  -3   6  -1    5.85    0.91
  -3  -6  -1    4.62    1.01
   3  -6   1    3.73    0.86
  -3  -6  -1    4.85    1.05
   3   6   1    5.36    1.10
   3  -6   1    4.98    0.93
   3  -6   1    5.02    0.89
  -3   6  -1    4.75    1.00
  -3  -6  -2  108.11    4.55
  -3   6  -2  107.17    3.76
   3   6   2  108.68    4.56
   3   6   2  107.57    4.71
  -3  -6  -2  105.95    4.47
  -3   6  -2  104.71    4.31
  -3   6  -2  105.56    4.14
   3  -6   2  111.19    4.15
   3  -6   2  105.24    4.41
  -3   6  -3    7.18    1.14
  -3  -6  -3    7.27    1.20
   3   6   3    8.59    1.34
  -3   6  -3    7.98    1.18
  -3  -6  -3    7.02    1.17
   3  -6   3    7.55    1.27
   3  -6   3    7.04    1.17
  -3   6  -3    9.94    1.39
   3   6   3    7.24    1.28
   3   6   4   16.64    1.92
  -3   6  -4   19.06    1.82
   3   6   4   15.90    1.91
  -3  -6  -4   20.74    2.04
  -3  -6  -4   17.01    1.81
  -3   6  -4   18.42    1.82
   3  -6   4   17.86    1.90
   3  -6   4   19.45    2.08
   3   6   5   80.83    4.34
   3  -6   5   78.38    4.25
  -3   6  -5   85.31    3.96
  -3  -6  -5   82.70    3.96
   3  -6   5   86.02    4.25
  -3   6  -5   83.04    3.96
   3   6   5   83.72    4.32
   3   6   6  292.03    8.13
  -3   6  -6  291.52    7.63
   3   6   6  282.48    8.41
   3  -6   6  313.35    8.47
  -3  -6  -6  285.62    7.34
  -3   6  -6  281.28    7.48
   3  -6   6  304.97    8.63
   3  -6   7   16.50    2.09
   3   6   7   14.90    1.82
  -3   6  -7   15.32    1.95
   3   6   7   15.13    2.00
  -3   6  -7   16.26    0.92
  -3   6  -7   18.10    1.99
   3  -6   7   12.66    1.80
  -3   6  -8  149.52    2.73
  -3   6  -8  152.65    6.10
   3   6   8  143.53    6.39
  -3   6  -8  153.16    2.90
  -3   6  -8  151.94    5.91
  -3   6  -8  149.01    2.60
   3  -6   8  167.15    6.72
   3  -6   8  152.07    6.51
   3   6   9   11.52    1.84
  -3   6  -9   13.96    0.85
  -3   6  -9   14.33    0.95
  -3   6  -9   13.34    0.86
  -3   6  -9   13.70    0.83
  -3   6  -9   10.34    1.70
   3  -6   9   15.10    2.08
  -3   6  -9    9.90    1.63
   3  -6   9   15.02    2.20
  -3   6 -10   63.83    4.31
   3   6  10   70.79    4.69
  -3   6 -10   69.54    1.88
  -3   6 -10   65.94    4.19
  -3   6 -10   66.34    2.02
   3  -6  10   70.02    4.68
  -3   6 -10   69.98    1.97
   3  -6  10   62.96    4.37
  -3   6 -11    6.90    0.67
  -3   6 -11    6.26    0.66
  -3   6 -11    7.25    0.71
  -3   6 -12    2.29    0.46
  -3   6 -12    1.89    0.42
  -3   6 -12    2.21    0.44
  -3   6 -12    3.41    0.61
  -3   6 -13   44.44    1.62
  -3   6 -13   47.13    1.57
  -3   6 -13   44.98    1.66
  -3   6 -13   47.66    1.65
  -3   6 -14   -0.07    0.33
  -3   6 -14    0.07    0.25
  -3   6 -14    0.50    0.30
  -3   6 -14   -0.49    0.39
  -3   6 -15   27.00    1.11
  -3   6 -15   29.65    1.23
  -3   6 -15   30.15    1.21
  -3   6 -16   19.80    0.88
  -3   6 -16   19.51    0.90
  -3   6 -16   19.96    0.90
  -3   6 -17    1.24    0.26
  -3   6 -17    1.43    0.27
  -3   6 -17    1.36    0.25
  -3   6 -18    0.18    0.13
   3   7 -19   40.06    1.11
   3   7 -19   40.96    1.18
   3   7 -18   35.32    1.21
   3   7 -18   36.46    1.29
   3   7 -17  112.42    2.43
   3   7 -17  115.20    2.37
   3   7 -17  107.45    2.00
   3   7 -16    6.82    0.69
   3   7 -16    7.01    0.72
   3  -7 -16    6.41    0.53
   3   7 -16    6.82    0.62
   3   7 -15    6.53    0.72
   3   7 -15    6.79    0.74
   3  -7 -15    5.70    0.58
   3  -7 -15    7.03    0.60
   3   7 -15    6.60    0.66
   3  -7 -14    5.24    0.62
   3   7 -14    6.73    0.72
   3   7 -14    6.70    0.75
   3  -7 -14    6.25    0.60
   3   7 -14    6.61    0.68
   3   7 -13   93.11    2.46
   3   7 -13   93.15    2.56
   3   7 -13   91.38    2.22
   3  -7 -13   89.08    2.33
   3  -7 -13   91.39    2.16
   3   7 -13   91.48    2.40
   3   7 -12    0.44    0.38
   3  -7 -12    0.20    0.30
   3   7 -12    0.89    0.38
   3   7 -12    0.38    0.35
   3   7 -12    0.32    0.29
   3  -7 -12    0.02    0.28
   3   7 -11   52.48    4.25
   3  -7 -11   58.78    1.92
   3   7 -11   60.77    1.95
   3   7 -11   60.45    2.01
   3  -7 -11   57.37    4.39
   3   7 -11   57.14    1.83
   3  -7 -11   59.45    1.75
  -3   7  11   57.43    4.24
  -3  -7  11   59.41    4.56
   3   7 -11   59.01    1.95
   3  -7 -10   50.18    1.78
   3   7 -10   50.27    1.74
   3   7 -10   50.77    1.82
   3   7 -10   53.66    1.76
   3  -7 -10   46.21    3.91
   3   7 -10   45.73    3.79
  -3   7  10   50.56    3.91
   3  -7 -10   52.92    1.63
  -3  -7  10   53.32    4.24
   3   7 -10   52.36    1.81
   3   7  -9    2.44    0.47
   3  -7  -9    2.35    0.47
   3   7  -9    1.43    0.40
   3  -7  -9    4.00    1.40
   3   7  -9    2.79    0.44
  -3   7   9    2.88    1.01
   3   7  -9    2.54    0.42
   3   7  -9    3.77    1.22
   3  -7  -9    2.69    0.41
  -3  -7   9    4.74    1.31
   3  -7  -8   36.92    3.37
   3   7  -8   33.69    3.07
   3  -7  -8   32.27    1.38
   3   7  -8   35.00    1.40
  -3   7   8   34.87    3.05
   3  -7  -8   36.63    1.31
  -3  -7   8   33.78    3.26
   3   7  -8   35.81    1.42
   3   7  -7    1.65    0.58
   3   7  -7    1.19    0.65
  -3   7   7    0.31    0.65
   3   7  -6  202.15    6.63
  -3   7   6  197.09    6.89
   3   7  -6  194.01    6.59
  -3  -7   6  200.10    7.42
   3  -7  -6  200.02    7.33
   3   7  -5  637.89   11.21
   3   7  -5  624.65   11.69
  -3   7   5  661.09   12.24
   3  -7  -5  641.80   12.73
  -3  -7   5  665.72   13.08
   3  -7  -5  639.11   10.31
   3   7  -4    1.57    0.66
   3  -7  -4    0.09    0.63
  -3  -7   4    0.83    0.75
   3   7  -4    0.63    0.51
  -3   7   4    0.74    0.61
   3  -7  -4    0.06    0.46
   3   7  -3  865.08   11.37
   3   7  -3  930.15   14.27
  -3   7   3  888.65   13.68
   3  -7  -3  837.11   13.61
  -3  -7   3  899.58   14.54
   3  -7  -3  875.70   12.21
   3   7  -2    0.78    0.56
   3  -7  -2    2.22    0.99
  -3   7   2    0.53    0.56
   3   7  -2    2.23    0.58
  -3  -7   2    1.27    0.59
   3  -7  -2    1.18    0.53
   3   7  -1   72.25    4.01
   3   7  -1   73.49    3.57
  -3   7   1   64.74    3.60
   3  -7  -1   69.60    3.73
   3  -7  -1   75.49    3.02
  -3  -7   1   64.05    3.78
   3  -7  -1   68.78    3.55
   3   7   0   13.76    1.80
  -3   7   0   10.33    1.36
   3   7   0   10.58    1.42
  -3  -7   0   10.25    1.58
  -3  -7   0   11.45    1.61
   3  -7   0   10.23    1.48
   3  -7   0   10.69    1.23
  -3   7   0    9.04    1.36
   3  -7   0   14.87    1.72
   3   7   1   11.28    1.66
  -3   7  -1   10.60    1.20
   3   7   1   13.33    1.69
  -3  -7  -1   12.61    1.69
   3  -7   1   10.06    1.38
   3  -7   1   12.42    1.62
  -3   7  -1   13.43    1.60
  -3  -7  -1   10.46    1.50
   3  -7   1   11.34    1.37
  -3   7  -1   10.92    1.54
   3   7   2   28.68    2.58
   3   7   2   29.00    2.53
  -3   7  -2   26.71    1.98
  -3  -7  -2   30.22    2.64
  -3  -7  -2   27.74    2.41
  -3   7  -2   27.97    2.42
  -3   7  -2   28.04    2.27
   3  -7   2   30.42    2.30
   3  -7   2   27.12    2.39
  -3   7  -3  357.44    7.61
   3   7   3  358.95    8.99
  -3   7  -3  348.00    8.59
  -3  -7  -3  352.20    8.89
  -3   7  -3  363.57    8.22
   3   7   3  367.86    9.42
  -3  -7  -3  348.07    8.41
   3  -7   3  379.63    8.44
   3  -7   3  352.47    8.81
   3  -7   4   10.84    1.58
  -3  -7  -4   11.22    1.66
  -3   7  -4    9.68    1.40
  -3  -7  -4   11.23    1.56
   3   7   4   10.88    1.69
   3  -7   4   10.78    1.61
   3   7   4   11.94    1.70
  -3   7  -4   10.64    1.53
  -3   7  -5    9.21    1.39
   3   7   5   10.77    1.74
   3   7   5    9.50    1.58
  -3  -7  -5    8.06    1.25
   3  -7   5   12.33    1.80
  -3   7  -5    8.96    1.46
   3  -7   5    8.89    1.61
  -3   7  -6  324.22    8.41
   3   7   6  323.79    9.46
  -3   7  -6  327.54    4.08
  -3   7  -6  329.83    8.60
  -3   7  -6  328.06    3.86
   3  -7   6  328.20    9.31
   3   7   6  319.86    9.11
   3  -7   6  343.68    9.19
  -3   7  -7    1.87    0.37
   3   7   7    3.05    0.96
  -3   7  -7    2.70    0.89
  -3   7  -7    3.01    0.51
  -3   7  -7    1.64    0.35
   3  -7   7    3.19    1.03
  -3   7  -7    3.22    1.07
   3  -7   7    3.44    0.98
   3   7   8   -0.01    0.90
  -3   7  -8   -0.02    0.26
  -3   7  -8   -0.29    0.42
  -3   7  -8    0.20    0.27
  -3   7  -8   -1.57    0.76
   3  -7   8    0.66    0.60
   3  -7   8   -0.45    0.55
  -3   7  -9   42.53    1.53
   3   7   9   43.04    3.68
  -3   7  -9   44.72    1.50
  -3   7  -9   43.62    1.63
  -3   7  -9   41.36    3.35
  -3   7  -9   42.25    1.49
   3  -7   9   41.86    3.62
   3  -7   9   41.77    3.63
  -3   7 -10   41.51    1.49
  -3   7 -10   37.42    1.55
  -3   7 -10   37.85    1.41
  -3   7 -10   37.33    1.46
  -3   7 -11  113.73    2.44
  -3   7 -11  112.27    2.67
  -3   7 -11  111.72    2.52
  -3   7 -12   21.43    1.09
  -3   7 -12   21.14    1.18
  -3   7 -12   20.01    1.10
  -3   7 -13   96.91    2.34
  -3   7 -13   99.55    2.25
  -3   7 -13   94.03    2.33
  -3   7 -13   97.79    2.29
  -3   7 -14   31.47    1.26
  -3   7 -14   33.21    1.26
  -3   7 -14   32.84    1.34
  -3   7 -14   32.64    1.30
  -3   7 -15   13.84    0.77
  -3   7 -15   12.65    0.76
  -3   7 -15   12.82    0.80
  -3   7 -15   13.05    0.79
  -3   7 -16    6.56    0.52
  -3   7 -16    6.40    0.51
  -3   7 -16    6.49    0.52
  -3   7 -17   21.05    0.75
  -3   7 -17   21.06    0.75
  -3   7 -17   22.87    0.77
   3   8 -19    1.48    0.25
   3   8 -19    1.75    0.25
   3   8 -18    1.25    0.29
   3   8 -18    0.95    0.27
   3   8 -17   18.39    0.91
   3   8 -17   18.53    0.95
   3  -8 -17   18.70    0.70
   3  -8 -16   74.88    1.62
   3   8 -16   73.95    1.92
   3   8 -16   70.10    1.77
   3   8 -16   73.41    2.00
   3   8 -15   90.12    2.25
   3   8 -15   93.55    2.38
   3  -8 -15   91.62    1.96
   3   8 -15   90.92    2.20
   3  -8 -14  117.82    2.44
   3   8 -14  117.10    2.65
   3   8 -14  121.16    2.79
   3  -8 -14  123.83    2.41
   3   8 -14  120.31    2.65
   3   8 -13    3.49    0.55
   3   8 -13    3.39    0.59
   3   8 -13    4.99    0.65
   3  -8 -13    4.15    0.56
   3  -8 -13    3.78    0.50
   3   8 -12   -0.02    0.36
   3  -8 -12    0.11    0.30
   3   8 -12    1.01    0.39
   3   8 -12   -0.11    0.33
   3  -8 -12    0.74    0.34
   3   8 -11    8.23    0.76
   3   8 -11    7.92    0.78
   3   8 -11    7.90    0.74
   3  -8 -11    7.77    0.68
   3   8 -11    7.70    0.78
   3  -8 -11    7.27    0.73
   3  -8 -10   51.00    4.27
   3   8 -10   55.06    4.23
   3  -8 -10   53.64    1.82
   3   8 -10   56.37    1.84
   3   8 -10   55.55    1.90
   3   8 -10   54.82    1.83
   3  -8 -10   55.47    1.72
  -3   8  10   61.75    4.30
  -3  -8  10   57.34    4.56
   3   8 -10   55.26    1.92
   3  -8  -9   23.70    1.22
   3   8  -9   24.92    1.19
   3   8  -9   23.02    1.20
   3   8  -9   26.09    1.28
   3  -8  -9   21.83    2.83
   3  -8  -9   23.66    1.12
   3   8  -9   25.87    2.77
  -3   8   9   22.47    2.58
  -3  -8   9   26.47    2.96
   3   8  -9   23.47    1.22
  -3  -8   8    1.68    0.81
   3   8  -8    0.58    0.37
   3  -8  -8    0.51    0.88
   3  -8  -8    0.75    0.38
   3   8  -8    0.10    0.54
   3   8  -8    0.51    0.33
  -3   8   8    1.51    0.76
   3  -8  -8    0.51    0.27
   3  -8  -7   79.98    2.18
   3   8  -7   79.73    2.18
   3   8  -7   83.39    4.47
   3  -8  -7   80.13    1.96
   3   8  -7   84.53    4.74
  -3   8   7   86.06    4.84
  -3  -8   7   85.04    5.21
   3   8  -7   83.01    2.13
   3   8  -7   81.64    2.19
   3  -8  -7   73.34    4.78
   3   8  -6   11.35    1.63
   3  -8  -6   12.53    0.89
   3  -8  -6   10.43    1.90
   3  -8  -6   12.56    0.78
   3   8  -6   13.34    1.85
  -3  -8   6   12.67    2.01
   3   8  -6   12.82    0.88
  -3   8   6   13.98    1.93
   3   8  -5   71.58    4.17
   3  -8  -5   71.20    4.55
  -3   8   5   69.56    4.19
   3   8  -5   70.33    3.91
  -3  -8   5   66.81    4.43
  -3   8   4  151.07    6.04
   3  -8  -4  142.51    6.26
   3   8  -4  149.25    6.08
  -3  -8   4  152.04    6.49
   3  -8  -4  152.60    5.51
   3   8  -3  182.89    6.76
  -3   8   3  179.93    6.43
   3  -8  -3  173.20    6.61
  -3  -8   3  178.29    6.91
   3  -8  -3  179.48    6.03
   3   8  -2   31.92    2.41
  -3   8   2   33.97    2.57
  -3   8   2   27.81    2.50
   3  -8  -2   34.96    2.90
  -3  -8   2   30.62    2.80
   3  -8  -2   32.31    2.60
   3   8  -2   28.07    2.66
   3   8  -1    9.16    1.52
  -3   8   1    9.82    1.47
   3   8  -1   10.19    1.44
   3  -8  -1    8.19    1.53
  -3  -8   1    9.29    1.60
  -3   8   1    9.36    1.54
   3  -8  -1   10.64    1.54
   3   8   0   39.11    3.21
   3   8   0   40.25    2.88
  -3  -8   0   40.89    3.12
  -3   8   0   39.51    2.99
   3  -8   0   35.81    2.87
  -3   8   0   40.78    2.81
  -3  -8   0   39.13    3.08
   3  -8   0   40.40    2.99
  -3   8  -1    0.72    0.55
  -3  -8  -1    1.29    0.53
   3   8   1    1.28    0.67
  -3  -8  -1    0.76    0.52
   3  -8   1    2.75    0.89
  -3  -8  -1   -1.01    0.64
   3  -8   1    1.90    0.66
  -3   8  -1    0.77    0.77
   3  -8   1    1.09    0.61
   3   8   1    2.10    0.79
   3   8   2  284.58    8.72
   3   8   2  266.89    7.95
  -3  -8  -2  259.69    8.35
  -3  -8  -2  287.78    8.05
  -3   8  -2  287.37    8.19
  -3   8  -2  264.23    7.36
   3  -8   2  278.03    7.29
   3  -8   2  287.33    8.26
   3   8   3   18.05    2.25
   3   8   3   16.58    2.06
  -3  -8  -3   17.17    2.18
  -3  -8  -3   19.12    2.10
  -3   8  -3   16.75    1.94
   3  -8   3   16.42    1.90
   3  -8   3   17.34    2.11
   3   8   4  199.13    7.32
  -3  -8  -4  189.97    7.09
  -3   8  -4  195.25    3.02
  -3   8  -4  200.59    6.69
   3  -8   4  190.57    7.12
   3   8   4  206.75    7.61
   3  -8   4  196.81    6.70
  -3  -8  -5    1.28    0.35
   3   8   5    0.28    0.38
  -3   8  -5    1.57    0.34
  -3   8  -5    1.01    0.36
   3  -8   5    1.31    0.72
  -3   8  -5    0.97    0.31
  -3  -8  -5    1.48    0.37
   3  -8   5    1.01    0.39
  -3   8  -5    1.11    0.28
  -3   8  -5    0.69    0.55
   3   8   6   70.72    4.57
   3   8   6   75.45    4.81
  -3   8  -6   74.14    2.02
  -3   8  -6   76.20    4.35
  -3   8  -6   77.29    1.97
  -3  -8  -6   76.62    1.99
   3  -8   6   74.82    4.51
   3  -8   6   73.86    4.65
  -3   8  -6   74.64    1.89
   3   8   7   68.92    4.45
   3   8   7   57.39    4.27
  -3   8  -7   65.81    1.94
  -3   8  -7   65.59    4.20
  -3   8  -7   64.85    1.84
   3  -8   7   69.76    4.52
   3  -8   7   63.28    4.38
  -3   8  -7   64.35    1.80
   3   8   8  685.57   14.99
  -3   8  -8  665.06    5.71
  -3   8  -8  637.50    6.16
  -3   8  -8  662.05   13.57
  -3   8  -8  653.67    5.85
  -3   8  -8  656.27    5.86
   3  -8   8  626.65   14.05
  -3   8  -9   -0.16    0.35
  -3   8  -9    0.24    0.29
  -3   8  -9    0.22    0.35
  -3   8  -9    0.26    0.29
  -3   8 -10    3.65    0.51
  -3   8 -10    2.47    0.49
  -3   8 -10    2.89    0.46
  -3   8 -10    2.32    0.45
  -3   8 -11  217.72    3.34
  -3   8 -11  212.34    3.59
  -3   8 -11  209.34    3.40
  -3   8 -12   20.94    1.14
  -3   8 -12   20.48    1.04
  -3   8 -12   19.45    1.09
  -3   8 -12   19.76    1.08
  -3   8 -13   13.07    0.87
  -3   8 -13   13.07    0.83
  -3   8 -13   11.88    0.86
  -3   8 -13   13.11    0.85
  -3   8 -14    0.41    0.32
  -3   8 -14   -0.01    0.28
  -3   8 -14    0.08    0.26
  -3   8 -14   -0.02    0.28
  -3   8 -15   20.72    0.89
  -3   8 -15   21.16    0.94
  -3   8 -15   20.53    0.89
  -3   8 -15   19.24    0.87
  -3   8 -16    6.78    0.49
  -3   8 -16    6.37    0.47
  -3   8 -16    5.90    0.46
  -3   8 -17   14.91    0.57
  -3   8 -17   15.05    0.57
   3   9 -18    4.91    0.37
   3   9 -18    5.38    0.42
   3   9 -17   23.52    0.91
   3   9 -17   22.26    0.93
   3   9 -16  165.74    2.73
   3   9 -16  159.44    2.50
   3  -9 -16  166.74    2.26
   3   9 -16  163.73    2.60
   3   9 -15    7.45    0.68
   3   9 -15    7.24    0.64
   3   9 -15    7.95    0.67
   3  -9 -15    7.84    0.59
   3   9 -14  121.85    2.66
   3  -9 -14  121.19    2.32
   3   9 -14  127.11    2.62
   3   9 -14  119.35    2.52
   3   9 -13    4.75    0.63
   3   9 -13    5.66    0.65
   3   9 -13    4.75    0.56
   3  -9 -13    4.64    0.55
   3  -9 -12   13.17    0.89
   3   9 -12   14.91    0.97
   3   9 -12   13.96    0.99
   3  -9 -12   15.01    0.92
   3   9 -12   13.85    0.98
   3  -9 -11    7.62    0.73
   3   9 -11    6.29    0.66
   3   9 -11    6.76    0.72
   3  -9 -11    7.41    0.68
   3   9 -11    7.29    0.79
   3   9 -10  145.76    2.88
   3   9 -10  151.22    3.07
   3  -9 -10  153.15    2.88
   3  -9 -10  149.97    3.01
   3   9 -10  151.98    3.16
   3   9  -9    5.13    0.66
   3  -9  -9    5.31    0.64
   3   9  -9    5.39    0.62
   3  -9  -9    5.09    0.57
   3  -9  -8   77.75    2.19
  -3   9   8   75.81    4.69
   3   9  -8   80.44    4.94
  -3  -9   8   77.44    5.32
   3   9  -8   77.78    2.22
   3  -9  -8   76.47    5.31
   3  -9  -8   75.54    2.00
   3  -9  -7   21.71    2.79
   3   9  -7   25.73    2.70
  -3   9   7   21.17    0.97
   3  -9  -7   20.51    1.15
  -3   9   7   21.44    0.99
  -3   9   7   23.29    2.60
   3  -9  -7   22.25    1.09
  -3  -9   7   24.47    2.98
   3   9  -7   21.61    1.14
  -3  -9   7   20.80    1.13
   3   9  -7   21.02    1.19
   3   9  -6   40.76    3.23
   3  -9  -6   38.74    1.57
  -3   9   6   38.16    1.31
  -3   9   6   37.60    1.33
  -3   9   6   39.47    3.30
   3   9  -6   37.74    1.50
   3  -9  -6   38.25    3.60
  -3  -9   6   38.76    3.59
  -3  -9   6   40.10    1.57
   3   9  -6   36.14    1.49
   3  -9  -6   38.37    1.38
   3   9  -5   31.49    2.96
   3   9  -5   32.46    1.39
   3  -9  -5   33.71    1.27
  -3   9   5   33.90    1.25
  -3   9   5   29.05    2.80
  -3   9   5   33.49    1.25
  -3  -9   5   31.18    1.38
   3   9  -5   33.34    1.41
   3  -9  -5   30.61    3.21
  -3  -9   5   29.11    3.05
   3   9  -4   70.17    4.41
   3   9  -4   74.57    2.11
  -3   9   4   72.38    3.91
  -3   9   4   78.64    1.89
  -3   9   4   73.16    4.38
  -3   9   4   75.65    1.87
  -3  -9   4   74.69    2.11
   3  -9  -4   68.99    4.67
   3   9  -4   74.32    2.04
  -3  -9   4   74.38    4.80
   3  -9  -4   79.85    1.90
   3  -9  -4   81.21    4.39
  -3   9   3   10.24    1.51
   3   9  -3    8.76    1.59
   3  -9  -3    9.99    0.67
  -3   9   3   10.13    0.71
  -3   9   3    9.90    0.71
  -3  -9   3    9.41    0.77
   3   9  -3    9.79    0.79
   3  -9  -3    5.92    1.42
  -3  -9   3    9.07    1.61
  -3   9   3   10.75    1.70
   3  -9  -3   10.54    1.57
   3   9  -2  127.83    6.01
  -3   9   2  131.28    2.44
  -3   9   2  132.80    5.80
  -3   9   2  128.76    2.45
  -3   9   2  131.28    5.24
   3  -9  -2  132.45    6.11
  -3  -9   2  127.54    2.71
   3   9  -2  133.37    2.82
  -3  -9   2  124.26    5.95
   3  -9  -2  123.10    5.45
   3   9  -1  123.15    5.95
   3   9  -1  125.82    5.22
  -3   9   1  124.01    5.56
  -3   9   1  126.99    2.41
  -3   9   1  125.58    2.42
   3   9  -1  123.94    2.72
   3  -9  -1  123.21    5.79
  -3   9   1  126.58    5.16
  -3  -9   1  126.98    2.67
  -3  -9   1  131.80    5.99
   3  -9  -1  124.18    5.53
   3   9   0  116.46    5.81
  -3  -9   0  118.10    6.09
   3   9   0  117.53    5.23
  -3  -9   0  111.75    5.43
  -3   9   0  122.64    4.87
  -3   9   0  121.43    5.51
  -3   9   0  114.65    2.28
  -3   9   0  113.82    2.31
   3  -9   0  109.40    5.37
  -3   9   0  113.52    4.98
  -3  -9   0  117.63    2.58
   3   9   0  119.66    2.68
  -3  -9   0  115.99    5.57
   3  -9   0  108.47    5.26
   3   9   1  264.05    8.86
   3   9   1  269.07    8.18
  -3  -9  -1  272.62    9.22
  -3  -9  -1  254.67    8.01
  -3   9  -1  256.87    8.11
  -3   9  -1  269.32    3.48
  -3   9  -1  268.23    3.56
  -3   9  -1  273.49    7.04
  -3   9  -1  271.68    7.75
  -3  -9  -1  259.84    3.82
   3   9   1  272.33    4.04
  -3  -9  -1  262.13    8.22
   3  -9   1  255.84    8.19
   3   9   2  382.56   10.80
   3   9   2  379.86    9.99
  -3  -9  -2  371.68    9.47
  -3   9  -2  369.64    9.86
  -3   9  -2  373.19    4.10
  -3   9  -2  362.65    4.19
  -3   9  -2  374.33    9.23
  -3  -9  -2  374.33    4.61
   3   9   2  370.53    4.69
   3  -9   2  366.81    8.76
   3  -9   2  386.97   10.21
  -3  -9  -2  366.60   10.60
   3   9   3   53.71    4.08
   3   9   3   44.62    3.57
  -3  -9  -3   44.88    3.69
  -3   9  -3   49.78    1.49
  -3   9  -3   50.71    1.61
  -3   9  -3   47.77    3.41
  -3  -9  -3   49.04    1.68
   3   9   3   48.39    1.72
   3  -9   3   52.52    3.48
   3  -9   3   48.76    3.73
  -3  -9  -4    0.38    0.29
   3   9   4    2.36    0.92
   3   9   4    1.78    0.95
  -3  -9  -4    1.87    0.81
  -3   9  -4    0.51    0.27
  -3   9  -4    0.49    0.31
   3  -9   4    2.51    0.95
   3   9   4    0.10    0.29
  -3  -9  -4    0.51    0.33
   3  -9   4    2.54    0.82
  -3   9  -4    0.56    0.30
   3   9   5  227.20    8.50
   3   9   5  236.13    8.56
  -3   9  -5  241.46    3.59
  -3   9  -5  235.86    3.18
  -3   9  -5  227.09    7.69
  -3   9  -5  245.04    3.56
  -3   9  -5  241.97    3.32
  -3  -9  -5  238.31    3.67
   3   9   5  237.71    3.72
  -3  -9  -5  237.82    3.80
   3  -9   5  239.40    8.03
   3  -9   5  237.10    8.45
   3   9   6  182.96    7.68
   3   9   6  184.34    7.75
  -3   9  -6  171.43    3.13
  -3   9  -6  184.08    2.90
   3  -9   6  173.77    7.39
  -3   9  -6  171.88    6.85
  -3   9  -6  178.46    3.09
  -3  -9  -6  172.52    3.12
   3  -9   6  183.82    7.30
  -3   9  -6  178.60    2.93
  -3   9  -7  200.35    3.13
  -3   9  -7  201.32    3.44
  -3   9  -7  205.47    3.35
  -3  -9  -7  196.35    3.26
  -3   9  -7  196.85    3.16
  -3   9  -8  196.31    3.42
  -3   9  -8  200.86    3.34
  -3   9  -8  192.31    3.20
  -3   9  -9    1.18    0.32
  -3   9  -9    1.25    0.41
  -3   9  -9    1.04    0.38
  -3   9  -9    1.14    0.36
  -3   9 -10   -0.02    0.32
  -3   9 -10   -0.14    0.29
  -3   9 -10    0.09    0.37
  -3   9 -10   -0.30    0.37
  -3   9 -11   26.55    1.16
  -3   9 -11   26.27    1.25
  -3   9 -11   25.23    1.16
  -3   9 -11   25.55    1.18
  -3   9 -12    4.10    0.54
  -3   9 -12    3.19    0.46
  -3   9 -12    3.63    0.54
  -3   9 -12    3.29    0.48
  -3   9 -13    0.09    0.27
  -3   9 -13    0.59    0.32
  -3   9 -13   -0.35    0.32
  -3   9 -13    0.25    0.30
  -3   9 -14   41.89    1.33
  -3   9 -14   43.32    1.29
  -3   9 -14   43.32    1.35
  -3   9 -14   41.53    1.28
  -3   9 -15    0.42    0.23
  -3   9 -15    0.56    0.23
  -3   9 -15    0.71    0.26
  -3   9 -15    0.47    0.23
  -3   9 -16   55.49    1.16
  -3   9 -16   54.80    1.16
  -3   9 -16   53.34    1.13
   3  10 -17   95.97    1.48
   3  10 -17   96.24    1.58
   3  10 -16   71.84    1.50
   3  10 -16   74.69    1.61
   3 -10 -16   74.85    1.38
   3  10 -15  257.00    3.14
   3  10 -15  259.78    3.32
   3 -10 -15  264.18    2.96
   3  10 -15  266.54    3.31
   3  10 -14   17.67    0.91
   3  10 -14   19.10    1.00
   3 -10 -14   18.10    0.89
   3  10 -14   20.29    1.03
   3  10 -13    0.49    0.37
   3  10 -13    0.72    0.35
   3  10 -13    0.56    0.30
   3 -10 -13    0.74    0.31
   3  10 -12   37.80    1.41
   3  10 -12   42.16    1.57
   3 -10 -12   38.86    1.42
   3  10 -12   40.50    1.60
   3  10 -11  318.38    4.04
   3  10 -11  326.05    4.37
   3 -10 -11  326.21    4.15
   3  10 -11  325.42    4.58
   3  10 -10    0.85    0.38
   3  10 -10    0.59    0.39
   3 -10 -10    0.06    0.32
   3 -10  -9   74.00    2.02
   3  10  -9   74.57    2.23
  -3  10   8   70.18    1.75
   3 -10  -8   69.16    1.95
   3  10  -8   68.58    1.98
  -3 -10   8   70.86    2.05
   3  10  -8   66.73    2.12
   3  10  -7    2.62    0.50
  -3 -10   7    2.86    0.48
   3  10  -7    3.82    0.56
   3 -10  -7    3.44    0.49
  -3  10   7    3.69    0.45
  -3  10   6    0.50    0.38
   3  10  -6    0.41    0.31
   3 -10  -6   -0.89    1.04
  -3  10   6   -0.13    0.24
   3  10  -6    0.17    0.32
  -3 -10   6    0.38    0.34
   3 -10  -6    0.35    0.25
  -3 -10   6   -0.73    0.66
  -3  10   6    0.11    0.22
   3  10  -5   25.14    2.76
   3 -10  -5   22.37    2.94
  -3  10   5   29.11    2.75
  -3  10   5   26.40    1.13
  -3  10   5   24.11    1.09
  -3 -10   5   22.92    1.23
   3 -10  -5   24.43    1.13
  -3  10   5   25.54    2.39
   3  10  -5   25.24    1.29
  -3 -10   5   24.32    1.29
   3  10  -5   24.43    1.23
  -3 -10   5   21.51    2.69
  -3  10   5   21.77    2.49
  -3  10   4   24.20    2.46
  -3  10   4   24.19    1.09
  -3  10   4   26.27    2.81
  -3  10   4   24.72    1.11
   3  10  -4   24.40    2.79
  -3 -10   4   23.35    1.24
  -3  10   4   25.60    2.42
   3 -10  -4   24.73    1.11
   3  10  -4   25.99    1.31
  -3 -10   4   25.28    2.87
   3 -10  -4   23.48    2.93
   3 -10  -4   24.51    2.51
  -3  10   3    4.30    1.15
   3  10  -3    7.64    1.57
  -3  10   3    2.57    0.79
  -3  10   3    4.92    0.52
  -3  10   3    5.07    0.54
   3  10  -3    5.89    0.70
   3 -10  -3    3.84    0.45
  -3 -10   3    4.58    1.23
   3 -10  -3    2.97    1.22
  -3  10   3    4.31    1.19
  -3 -10   3    4.58    0.59
   3 -10  -3    4.85    1.18
   3  10  -2   13.98    2.07
  -3  10   2   16.57    0.91
  -3  10   2   19.37    2.38
  -3  10   2   16.61    0.92
  -3  10   2   17.62    2.10
  -3 -10   2   16.26    1.04
   3  10  -2   16.85    1.06
  -3  10   2   19.35    2.10
   3 -10  -2   16.36    0.89
  -3 -10   2   21.04    2.52
   3 -10  -2   12.88    2.19
   3 -10  -2   15.60    2.06
   3  10  -1   94.73    5.52
  -3  10   1  102.92    4.88
  -3 -10   1   92.49    5.25
  -3 -10   1   86.85    5.60
  -3 -10   1   89.91    5.13
  -3  10   1  107.42    5.46
  -3  10   1  102.17    2.22
  -3  10   1   98.07    2.21
   3  10  -1  103.28    2.59
   3 -10  -1   93.68    5.37
  -3  10   1   95.55    4.73
  -3 -10   1  102.32    2.54
   3 -10  -1   93.12    5.12
   3  10   0   28.06    3.03
  -3  10   0   24.34    2.31
   3  10   0   23.58    2.47
  -3 -10   0   20.33    2.42
  -3  10   0   28.21    2.84
  -3  10   0   28.02    1.18
  -3  10   0   27.30    1.19
  -3  10   0   26.36    2.52
   3  10   0   27.23    1.36
  -3 -10   0   27.20    1.31
  -3 -10   0   25.40    2.96
  -3 -10   0   26.10    2.76
   3 -10   0   28.79    2.84
   3  10   1   20.00    2.55
  -3 -10  -1   18.51    2.66
   3  10   1   21.63    2.41
  -3  10  -1   23.67    2.53
  -3  10  -1   20.99    1.02
  -3  10  -1   19.33    1.01
  -3  10  -1   23.39    2.43
  -3 -10  -1   19.65    1.13
   3  10   1   20.58    1.18
   3 -10   1   17.22    2.23
   3  10   2    8.63    1.69
   3  10   2    8.50    1.61
  -3 -10  -2    8.04    1.61
  -3  10  -2    9.62    0.71
  -3  10  -2    9.34    0.74
  -3 -10  -2   10.34    0.86
   3  10   2   10.12    0.86
  -3  10  -2    9.13    1.62
   3 -10   2    7.13    1.45
   3  10   3 1059.44   19.01
   3  10   3 1088.11   18.17
  -3 -10  -3 1042.90   18.98
  -3  10  -3 1025.35    6.98
  -3  10  -3 1049.51    7.46
  -3  10  -3 1086.87   16.84
  -3 -10  -3 1040.12    7.98
   3  10   3 1052.77    8.15
  -3 -10  -3 1059.65    8.41
   3 -10   3 1080.59   18.24
   3  10   4    7.21    1.58
   3  10   4    6.32    1.31
  -3  10  -4    8.28    0.70
   3  10   4    8.05    0.79
  -3 -10  -4    9.41    1.78
  -3  10  -4    8.33    0.67
  -3  10  -4    9.84    0.81
  -3 -10  -4    9.20    0.81
  -3 -10  -4    8.82    0.84
   3 -10   4    7.94    1.44
  -3  10  -4    8.33    1.67
   3 -10   4    8.40    1.68
  -3  10  -5 1495.93    8.98
  -3  10  -5 1463.28    7.99
  -3  10  -5 1495.17    8.09
  -3  10  -5 1485.74    9.06
   3  10   5 1459.75    9.38
  -3 -10  -5 1450.84    9.43
  -3 -10  -5 1474.22    9.64
  -3  10  -6   38.58    1.50
  -3  10  -6   37.93    1.32
  -3  10  -6   39.27    1.29
  -3  10  -6   40.93    1.54
  -3 -10  -6   39.37    1.55
   3  10   6   39.11    1.52
  -3  10  -6   39.36    1.40
  -3 -10  -6   39.38    1.55
  -3  10  -7  112.61    2.32
  -3  10  -7  113.01    2.56
  -3  10  -7  111.79    2.52
  -3 -10  -7  110.68    2.51
  -3  10  -7  109.59    2.34
  -3 -10  -8    2.86    0.46
  -3  10  -8    3.43    0.45
  -3  10  -8    3.62    0.54
  -3  10  -8    3.73    0.54
  -3  10  -8    3.41    0.48
  -3  10  -9   22.60    1.06
  -3  10  -9   23.01    1.19
  -3  10  -9   23.30    1.16
  -3  10  -9   21.94    1.09
  -3  10 -10   49.63    1.55
  -3  10 -10   50.97    1.70
  -3  10 -10   52.92    1.67
  -3  10 -10   49.88    1.58
  -3  10 -11   13.64    0.81
  -3  10 -11   13.27    0.87
  -3  10 -11   13.83    0.84
  -3  10 -11   14.28    0.84
  -3  10 -12   10.10    0.78
  -3  10 -12   11.35    0.73
  -3  10 -12   10.43    0.76
  -3  10 -12   10.51    0.71
  -3  10 -13    0.10    0.25
  -3  10 -13   -0.03    0.24
  -3  10 -13    0.08    0.23
  -3  10 -13    0.38    0.27
  -3  10 -14   96.14    1.74
  -3  10 -14   92.87    1.80
  -3  10 -14   97.33    1.83
  -3  10 -14   94.83    1.74
  -3  10 -15    2.08    0.27
  -3  10 -15    2.50    0.29
  -3  10 -15    1.65    0.25
  -3  10 -15    2.08    0.29
   3  11 -15    0.18    0.18
   3  11 -15    0.09    0.19
   3 -11 -15    0.44    0.21
   3  11 -14    7.22    0.51
   3  11 -14    6.41    0.54
   3 -11 -14    6.94    0.53
   3  11 -13   85.48    1.93
   3 -11 -13   85.91    1.89
   3  11 -13   84.84    2.04
   3  11 -12  395.67    4.31
   3 -11 -12  406.69    4.29
   3  11 -12  402.75    4.63
   3 -11 -11   46.36    1.54
   3  11 -11   43.87    1.64
   3  11 -10    0.41    0.39
   3 -11 -10    0.60    0.33
   3 -11  -9   14.92    0.93
   3  11  -9   14.53    1.00
  -3  11   8   11.91    0.76
   3  11  -8   11.17    0.82
   3  11  -8   10.56    0.86
  -3 -11   8   10.31    0.81
   3 -11  -8   11.21    0.83
  -3  11   7   13.51    0.81
   3 -11  -7   14.69    0.92
   3  11  -7   14.16    0.96
  -3 -11   7   15.12    1.01
   3  11  -7   13.49    0.95
  -3  11   6   26.55    1.15
   3  11  -6   26.31    1.32
  -3  11   6   25.74    1.10
   3 -11  -6   25.68    1.20
  -3 -11   6   25.57    1.34
  -3 -11   5    2.93    0.56
   3  11  -5    2.93    0.51
  -3  11   5    2.14    0.38
   3 -11  -5    2.03    0.40
  -3  11   5    2.47    0.42
  -3  11   4   96.12    2.19
  -3  11   4   94.36    2.14
  -3 -11   4   92.56    2.49
   3 -11  -4   96.83    2.25
   3  11  -4   93.35    2.52
  -3 -11   4  100.47    2.66
   3  11  -3   45.26    1.78
  -3  11   3   43.86    1.51
  -3  11   3   43.41    1.48
  -3 -11   3   43.51    1.72
   3 -11  -3   45.84    1.53
   3 -11  -2   12.10    0.80
   3  11  -2   10.57    0.91
  -3  11   2   11.55    0.80
  -3  11   2   10.38    0.77
  -3 -11   2   11.51    0.92
  -3  11   1  212.82    3.30
  -3  11   1  207.25    3.28
  -3 -11   1  209.76    3.75
   3  11  -1  211.72    3.82
  -3  11   0  434.47    4.70
  -3  11   0  428.32    4.75
  -3 -11   0  421.31    5.28
   3  11   0  435.93    5.49
  -3  11  -1   10.49    0.78
  -3  11  -1    9.72    0.78
  -3 -11  -1    9.33    0.84
   3  11   1   10.58    0.91
  -3  11  -2  195.42    3.11
  -3  11  -2  195.20    3.26
  -3 -11  -2  195.63    3.58
   3  11   2  197.43    3.65
  -3 -11  -2  202.03    3.77
  -3  11  -3  611.99    5.45
  -3  11  -3  619.93    5.83
  -3 -11  -3  618.27    6.30
   3  11   3  621.21    6.41
  -3 -11  -3  603.29    6.44
  -3  11  -4   67.83    1.80
  -3  11  -4   65.31    1.94
   3  11   4   67.21    2.09
  -3 -11  -4   66.42    2.07
  -3 -11  -4   70.36    2.18
  -3  11  -5   27.07    1.22
  -3  11  -5   27.54    1.09
  -3  11  -5   26.38    1.11
  -3  11  -5   26.79    1.27
  -3 -11  -5   27.18    1.33
   3  11   5   27.10    1.31
  -3 -11  -5   26.26    1.32
  -3 -11  -6    0.63    0.33
   3  11   6    0.55    0.30
  -3  11  -6    0.39    0.28
  -3  11  -6    0.80    0.27
  -3  11  -6    0.90    0.36
  -3  11  -6    1.03    0.28
  -3 -11  -6    0.86    0.35
  -3  11  -7  130.59    2.38
  -3  11  -7  128.72    2.65
  -3  11  -7  129.79    2.71
  -3 -11  -7  129.85    2.72
  -3  11  -7  131.20    2.46
  -3  11  -8   19.87    0.95
  -3  11  -8   23.15    1.14
  -3  11  -8   22.10    1.13
  -3 -11  -8   21.51    1.08
  -3  11  -8   19.22    0.96
  -3  11  -9   73.47    1.77
  -3  11  -9   68.70    1.90
  -3  11  -9   70.23    1.93
  -3  11  -9   67.73    1.76
  -3  11 -10    7.96    0.62
  -3  11 -10    7.65    0.65
  -3  11 -10    7.10    0.62
  -3  11 -10    7.90    0.62
  -3  11 -11    7.67    0.58
  -3  11 -11    7.32    0.62
  -3  11 -11    7.16    0.57
  -3  11 -12    6.16    0.50
  -3  11 -12    6.55    0.57
  -3  11 -12    6.35    0.55
  -3  11 -12    6.91    0.53
  -3  11 -13   86.47    1.75
  -3  11 -13   87.82    1.60
  -3  11 -13   85.39    1.69
  -3  11 -13   84.04    1.59
  -3  11 -14    0.70    0.20
  -3  11 -14    1.03    0.20
  -3  11 -14    0.89    0.23
  -3  11 -14    1.02    0.22
   3 -12 -15    3.42    0.28
   3 -12 -14   36.27    1.01
   3 -12 -13    2.06    0.34
   3 -12 -12    8.82    0.64
   3 -12 -11   57.91    1.61
   3 -12 -10   14.84    0.88
   3 -12  -9   34.08    1.34
  -3 -12   8    0.23    0.32
   3  12  -8    0.09    0.24
   3 -12  -8   -0.10    0.33
  -3  12   7   77.54    1.85
   3  12  -7   73.32    2.06
   3 -12  -7   74.33    2.00
  -3 -12   7   76.30    2.15
  -3  12   6   36.46    1.33
   3 -12  -6   35.49    1.40
   3  12  -6   34.56    1.49
  -3 -12   6   35.33    1.53
   3 -12  -5  167.45    2.99
  -3  12   5  165.37    2.87
  -3  12   5  164.52    2.70
   3  12  -5  169.55    3.32
  -3 -12   5  166.55    3.38
   3 -12  -4   57.25    1.75
  -3  12   4   55.01    1.68
  -3  12   4   57.10    1.65
  -3 -12   4   53.37    1.91
   3  12  -4   55.85    1.96
  -3 -12   4   58.65    2.04
  -3 -12   3    5.82    0.74
   3  12  -3    4.95    0.65
  -3  12   3    4.74    0.54
  -3 -12   3    5.73    0.71
   3 -12  -3    4.81    0.53
   3 -12  -2  177.44    2.98
  -3  12   2  174.90    3.01
  -3  12   2  172.48    2.94
  -3 -12   2  172.01    3.45
   3  12  -2  177.34    3.52
  -3 -12   2  181.60    3.66
  -3  12   1  615.99    5.67
  -3  12   1  619.23    5.66
  -3 -12   1  604.89    6.46
   3  12  -1  617.62    6.58
  -3  12   0    7.96    0.70
  -3  12   0    9.18    0.76
  -3 -12   0    7.65    0.81
   3  12   0    8.73    0.84
  -3 -12   0    8.26    0.87
  -3 -12  -1  253.55    4.30
  -3  12  -1  254.26    3.60
  -3  12  -1  250.67    3.68
  -3 -12  -1  258.86    4.19
   3  12   1  256.71    4.21
  -3  12  -2  163.53    2.87
  -3  12  -2  160.44    2.98
  -3 -12  -2  164.92    3.33
   3  12   2  165.95    3.36
  -3 -12  -2  167.39    3.44
  -3  12  -3    9.62    0.73
  -3  12  -3    9.79    0.78
  -3 -12  -3    9.53    0.86
   3  12   3   10.46    0.89
  -3 -12  -3   11.83    0.96
  -3  12  -4  108.36    2.25
  -3  12  -4  106.62    2.45
  -3 -12  -4  107.83    2.64
   3  12   4  109.88    2.63
  -3 -12  -4  111.70    2.69
  -3  12  -5   88.84    2.08
  -3  12  -5   82.45    1.91
  -3  12  -5   87.04    2.20
  -3 -12  -5   87.51    2.33
   3  12   5   85.58    2.26
  -3 -12  -5   86.16    2.29
  -3  12  -6  111.19    2.35
  -3  12  -6  113.29    2.51
   3  12   6  105.79    2.39
  -3 -12  -6  111.96    2.54
  -3 -12  -6  112.39    2.50
  -3  12  -7    3.44    0.42
  -3  12  -7    3.58    0.48
  -3  12  -7    4.07    0.54
  -3 -12  -7    3.34    0.50
  -3  12  -8    1.19    0.27
  -3  12  -8    0.66    0.23
  -3  12  -8    0.32    0.26
  -3  12  -8    0.45    0.31
  -3 -12  -8    0.91    0.29
  -3  12  -9   21.55    0.89
  -3  12  -9   22.40    1.02
  -3  12  -9   23.27    1.07
  -3 -12  -9   22.34    0.95
  -3  12  -9   22.18    0.91
  -3  12 -10   17.32    0.77
  -3  12 -10   16.55    0.85
  -3  12 -10   16.65    0.86
  -3  12 -10   17.15    0.78
  -3  12 -11    5.13    0.53
  -3  12 -11    6.58    0.53
  -3  12 -11    5.97    0.45
  -3  12 -11    6.11    0.46
  -3  12 -12   11.47    0.68
  -3  12 -12   11.84    0.56
  -3  12 -12   11.41    0.61
  -3  12 -12   11.02    0.55
  -3  12 -13  134.94    1.86
  -3  12 -13  131.99    1.59
  -3  12 -13  135.44    1.79
  -3  12 -13  131.46    1.60
   3 -13 -13    5.60    0.41
   3 -13 -12    2.52    0.33
   3 -13 -11   28.96    1.05
   3 -13 -10   22.01    0.98
   3 -13  -9   52.19    1.55
   3 -13  -8  463.44    4.66
   3  13  -8  455.22    4.48
   3 -13  -7    6.86    0.63
   3  13  -7    6.51    0.64
  -3 -13   7    8.08    0.72
  -3 -13   6    0.40    0.32
   3  13  -6    1.09    0.39
   3 -13  -6    0.95    0.32
   3 -13  -5  174.52    2.95
   3  13  -5  167.29    3.18
  -3 -13   5  174.70    3.34
  -3  13   4  245.77    3.44
  -3  13   4  250.31    3.23
   3  13  -4  251.00    3.98
   3 -13  -4  244.04    3.46
  -3 -13   4  247.28    4.08
  -3  13   3  100.30    2.24
  -3  13   3   99.50    2.12
   3 -13  -3  100.84    2.20
  -3 -13   3   99.21    2.54
   3  13  -3  102.68    2.61
  -3 -13   3   98.51    2.63
  -3 -13   2    0.39    0.39
   3  13  -2   -0.16    0.39
  -3  13   2    0.27    0.25
  -3 -13   2    0.49    0.42
   3 -13  -2    0.17    0.25
  -3  13   2    0.56    0.32
  -3 -13   1   -0.30    0.49
   3  13  -1    0.42    0.38
  -3  13   1    0.01    0.28
  -3 -13   1   -0.36    0.38
  -3  13   1    0.12    0.31
  -3  13   0  198.61    3.16
  -3  13   0  197.43    3.14
  -3 -13   0  196.73    3.63
   3  13   0  192.97    3.60
  -3 -13   0  199.06    3.74
  -3 -13  -1    1.48    0.45
   3  13   1    2.22    0.53
  -3  13  -1    1.63    0.39
  -3 -13  -1    1.84    0.49
  -3  13  -1    1.49    0.39
  -3  13  -2   10.64    0.75
  -3  13  -2   11.30    0.81
  -3 -13  -2   11.45    0.91
   3  13   2   11.89    0.93
  -3 -13  -2   11.04    0.92
  -3  13  -3   26.67    1.12
  -3  13  -3   29.08    1.26
  -3 -13  -3   28.25    1.35
   3  13   3   28.38    1.35
  -3 -13  -3   27.46    1.36
  -3  13  -4   26.41    1.20
  -3 -13  -4   26.88    1.30
   3  13   4   25.40    1.24
  -3 -13  -4   26.91    1.28
  -3 -13  -5    2.18    0.41
   3  13   5    1.92    0.42
  -3  13  -5    1.95    0.39
  -3 -13  -5    1.67    0.40
  -3  13  -6  111.62    2.13
  -3  13  -6  113.21    2.37
  -3 -13  -6  114.11    2.43
   3  13   6  108.18    2.25
  -3 -13  -6  112.58    2.29
  -3  13  -7    0.70    0.29
  -3  13  -7    0.01    0.28
  -3 -13  -7   -0.09    0.24
  -3  13  -8    3.94    0.44
  -3  13  -8    4.38    0.51
  -3 -13  -8    3.98    0.44
  -3  13  -9    0.26    0.23
  -3  13  -9    0.27    0.25
  -3 -13  -9    0.21    0.20
  -3  13 -10  132.32    2.26
  -3  13 -10  134.28    2.01
  -3  13 -11    7.06    0.50
  -3  13 -11    7.90    0.47
  -3  13 -12   57.41    1.17
   3 -14 -12    8.18    0.45
   3 -14 -11    7.01    0.47
   3 -14 -10   39.86    1.15
   3 -14  -9   -0.03    0.22
   3 -14  -8    7.33    0.57
   3 -14  -7   24.76    1.03
   3  14  -7   24.47    1.02
  -3 -14   7   27.53    1.12
  -3 -14   6    1.41    0.36
   3  14  -6    0.89    0.30
   3 -14  -6    1.70    0.35
   3 -14  -5  120.09    2.28
   3  14  -5  120.04    2.49
  -3 -14   5  121.02    2.58
   3 -14  -4   41.16    1.34
  -3 -14   4   42.72    1.60
   3  14  -4   42.69    1.55
   3  14  -3   10.33    0.84
  -3  14   3    9.27    0.62
   3 -14  -3    9.82    0.69
  -3 -14   3    9.70    0.84
  -3  14   2   80.04    1.81
   3 -14  -2   83.19    1.83
   3  14  -2   84.30    2.26
  -3 -14   2   85.17    2.31
  -3  14   1    8.46    0.63
   3  14  -1    9.43    0.83
  -3 -14   1    7.97    0.75
  -3 -14   1    8.68    0.82
  -3 -14   0    0.06    0.36
  -3  14   0    0.24    0.28
   3  14   0    0.02    0.34
  -3 -14   0    0.47    0.34
  -3  14  -1  119.15    2.32
  -3 -14  -1  116.17    2.61
   3  14   1  115.63    2.62
  -3 -14  -1  118.42    2.68
  -3 -14  -2    1.94    0.45
  -3  14  -2    2.75    0.43
  -3 -14  -2    2.67    0.49
   3  14   2    2.28    0.47
   3  14   3    2.66    0.44
  -3 -14  -3    3.36    0.49
  -3  14  -3    1.72    0.35
  -3 -14  -3    1.54    0.39
  -3  14  -4    6.06    0.58
   3  14   4    8.20    0.68
  -3 -14  -4    7.09    0.66
  -3 -14  -4    5.08    0.55
  -3  14  -5   77.37    1.84
  -3 -14  -5   77.34    1.93
   3  14   5   75.86    1.82
  -3 -14  -5   78.12    1.85
  -3 -14  -6   12.59    0.70
   3  14   6   11.81    0.68
  -3  14  -6   12.40    0.75
  -3 -14  -6   11.76    0.74
  -3  14  -7   16.15    0.81
  -3 -14  -7   15.45    0.77
  -3  14  -8   12.34    0.67
  -3 -14  -8   13.06    0.64
  -3  14  -9    0.46    0.24
  -3  14 -10    6.06    0.43
   3 -15 -10   -0.13    0.16
   3 -15  -9    0.21    0.19
   3 -15  -8    0.23    0.20
  -3 -15   7    0.36    0.19
   3  15  -7    0.17    0.17
   3 -15  -7    0.46    0.23
   3  15  -6    9.91    0.62
   3 -15  -6   11.20    0.63
  -3 -15   6   11.14    0.67
   3 -15  -5   27.07    0.97
   3  15  -5   25.78    1.04
  -3 -15   5   28.08    1.12
   3 -15  -4   16.59    0.76
   3  15  -4   16.08    0.86
  -3 -15   4   16.87    0.92
  -3 -15   3    2.05    0.41
   3  15  -3    1.83    0.37
   3 -15  -3    2.24    0.32
  -3 -15   2    4.27    0.54
   3  15  -2    3.81    0.49
  -3  15   2    4.24    0.40
  -3  15   1   59.15    1.41
   3  15  -1   60.03    1.74
  -3 -15   1   58.00    1.74
  -3  15   0    6.99    0.53
   3  15   0    7.44    0.67
  -3 -15   0    6.67    0.65
  -3 -15  -1    0.25    0.31
  -3  15  -1    0.42    0.21
   3  15   1    0.22    0.27
  -3 -15  -1    0.21    0.26
  -3  15  -2   15.18    0.77
  -3 -15  -2   15.98    0.89
   3  15   2   14.95    0.85
  -3 -15  -2   14.75    0.86
  -3  15  -3    5.42    0.48
   3  15   3    6.23    0.56
  -3 -15  -3    4.81    0.50
  -3 -15  -3    5.14    0.53
  -3  15  -4   79.49    1.67
  -3 -15  -4   79.01    1.80
   3  15   4   78.44    1.73
  -3 -15  -4   75.56    1.69
  -3 -15  -5    3.49    0.38
  -3  15  -5    3.55    0.39
   3  15   5    3.41    0.37
  -3 -15  -5    3.05    0.37
  -3  15  -6    0.49    0.23
  -3 -15  -6   -0.07    0.21
  -3  15  -8   13.42    0.58
   3  16  -5   24.72    0.81
   3 -16  -5   24.47    0.71
  -3 -16   5   25.97    0.88
  -3 -16   4    0.96    0.26
   3  16  -4    1.01    0.25
   3  16  -3   13.05    0.69
  -3 -16   3   12.04    0.68
  -3 -16   2    3.67    0.41
   3  16  -2    3.16    0.39
   3  16  -1    7.38    0.56
  -3 -16   1    7.00    0.56
  -3  16   0    9.73    0.48
   3  16   0    8.71    0.60
  -3 -16   0   10.02    0.64
  -3  16  -1   12.97    0.57
   3  16   1   12.74    0.70
  -3 -16  -1   12.97    0.71
  -3 -16  -2   56.82    1.37
  -3  16  -2   57.04    1.19
   3  16   2   55.30    1.35
  -3  16  -3    3.80    0.35
  -3 -16  -3    4.59    0.40
   3  16   3    4.52    0.40
   3  16   4    0.92    0.18
  -3  16  -4    1.16    0.22
   4   0 -20   30.21    1.08
   4   0 -19   -0.02    0.30
   4   0 -19    0.05    0.25
   4   0 -18   50.68    1.55
   4   0 -18   53.19    1.78
   4   0 -17    0.09    0.36
   4   0 -17    0.05    0.31
   4   0 -16   32.10    1.42
   4   0 -16   32.43    1.57
   4   0 -15    0.02    0.43
   4   0 -15   -0.34    0.45
   4   0 -14  521.79    5.81
   4   0 -14  513.38    6.19
   4   0 -13    0.46    0.35
   4   0 -13    0.24    0.37
   4   0 -12  111.06    2.63
   4   0 -12  113.47    2.78
   4   0 -11   -0.05    0.31
   4   0 -11    0.53    0.39
  -4   0  10   60.61    4.21
  -4   0   9    1.46    0.81
  -4   0   8 7635.76   41.93
   4   0  -8 7650.31   39.93
  -4   0   7    0.49    0.68
  -4   0   7    0.20    0.41
   4   0  -7    0.45    0.46
   4   0  -7    0.15    0.78
  -4   0   6 1036.92   12.27
  -4   0   6 1028.08   13.78
   4   0  -6 1043.12   13.32
   4   0  -6 1058.86   11.55
  -4   0   5   -0.17    0.52
   4   0  -5    0.01    0.39
   4   0  -5   -0.18    0.58
  -4   0   5   -0.24    0.51
  -4   0   4 3286.61   21.94
   4   0  -4 3276.25   21.01
   4   0  -3   -0.13    0.48
  -4   0   3    0.53    0.57
   4   0  -3   -0.45    0.39
  -4   0   3    0.37    0.41
   4   0  -2  202.88    5.34
  -4   0   2  184.71    5.13
   4   0  -2  199.44    5.50
  -4   0   2  203.65    4.80
   4   0  -2  187.92    4.29
   4   0  -1   -0.06    0.38
  -4   0   1   -0.19    0.62
   4   0  -1    0.19    0.44
   4   0  -1   -0.23    0.45
   4   0   0   84.51    3.57
  -4   0   0   88.03    3.68
   4   0   0   84.41    3.46
  -4   0   0   83.03    2.66
   4   0   0   88.96    3.37
   4   0   1   -0.81    0.50
   4   0   1    0.49    0.46
  -4   0  -1    0.21    0.52
   4   0   1   -0.11    0.45
  -4   0  -1   -0.26    0.24
   4   0   2   51.16    2.89
  -4   0  -2   51.17    2.93
   4   0   2   51.99    2.65
   4   0   2   50.89    2.89
  -4   0  -3    0.51    0.27
   4   0   3   -0.45    0.63
  -4   0  -3    0.78    0.56
   4   0   3   -0.25    0.44
   4   0   3    0.13    0.36
   4   0   4  281.15    7.03
  -4   0  -4  294.68    7.26
   4   0   4  284.57    5.92
   4   0   4  270.06    7.37
   4   0   5   -0.04    0.33
  -4   0  -5    0.22    0.48
   4   0   5    0.72    0.50
   4   0   6    0.32    0.46
  -4   0  -6    1.05    0.67
   4   0   6    0.51    0.57
   4   0   7    0.60    0.44
  -4   0  -7    0.89    0.65
   4   0   7   -0.64    0.67
  -4   0  -8  336.99    4.06
   4   0   8  330.83    8.32
  -4   0  -8  344.21    8.89
  -4   0  -8  328.53    4.23
   4   0   8  333.60    9.74
  -4   0  -9    1.30    0.36
  -4   0  -9   -1.57    0.80
  -4   0  -9    0.10    0.35
   4   0   9   -3.26    1.13
  -4   0 -10   87.02    2.16
  -4   0 -10   83.17    4.63
  -4   0 -10   85.00    2.26
   4   0  10   82.64    5.18
  -4   0 -11    0.16    0.35
  -4   0 -11   -0.23    0.42
  -4   0 -12 1110.18    7.77
  -4   0 -12 1131.47    8.30
  -4   0 -13   -0.07    0.31
  -4   0 -13    0.34    0.36
  -4   0 -14    0.92    0.32
  -4   0 -14    0.32    0.33
  -4   0 -15   -0.16    0.25
  -4   0 -15    0.00    0.27
  -4   0 -16    1.74    0.32
  -4   0 -16    1.65    0.30
   4   1 -21   50.99    1.11
   4   1 -20    3.96    0.37
   4  -1 -20    3.89    0.42
   4   1 -20    4.30    0.47
   4   1 -19   22.42    0.95
   4  -1 -19   22.63    1.07
   4   1 -19   23.01    1.09
   4   1 -18   76.14    1.95
   4   1 -18   76.67    2.14
   4  -1 -18   77.11    1.82
   4  -1 -18   79.11    2.15
   4  -1 -17   12.06    0.84
   4   1 -17   12.45    0.90
   4   1 -17   11.72    0.97
   4  -1 -17   11.97    0.97
   4  -1 -16    5.15    0.71
   4   1 -16    5.42    0.73
   4  -1 -16    4.42    0.58
   4   1 -16    5.50    0.67
   4  -1 -16    4.03    0.46
   4  -1 -15    3.97    0.65
   4   1 -15    3.51    0.59
   4  -1 -15    3.70    0.56
   4   1 -15    3.60    0.56
   4  -1 -15    3.93    0.49
   4   1 -14   40.33    1.76
   4  -1 -14   38.80    1.59
   4   1 -14   40.00    1.66
   4  -1 -14   40.62    1.77
   4  -1 -13  139.52    2.95
   4   1 -13  133.62    2.99
   4  -1 -13  141.06    3.20
   4   1 -13  137.75    3.15
  -4   1  13  144.10    7.21
  -4  -1  13  129.92    6.87
   4   1 -12  469.21    5.42
   4  -1 -12  463.10    5.64
   4   1 -12  466.04    5.63
   4  -1 -12  457.30    5.29
  -4  -1  12  473.43   12.60
  -4   1  11   10.14    1.87
  -4  -1  11   15.59    2.24
   4   1 -11   11.71    0.91
   4   1 -11   10.17    0.84
   4  -1 -11   10.91    0.89
   4  -1 -11   11.21    1.92
   4  -1 -11   11.30    0.87
  -4   1  10   20.12    2.44
  -4  -1  10   17.69    2.30
   4  -1 -10   19.65    2.30
  -4   1   9  178.35    6.78
  -4  -1   9  170.16    6.61
   4  -1  -9  168.03    6.27
   4   1  -8 1153.85   11.50
  -4   1   8 1152.46   16.42
   4  -1  -8 1116.67   15.33
  -4  -1   8 1096.49   15.85
  -4  -1   8 1057.72   13.39
  -4   1   7    2.56    0.93
  -4  -1   7    1.70    0.81
   4   1  -7    0.88    0.35
   4  -1  -7    0.95    0.73
   4  -1  -7    0.67    0.44
  -4  -1   7    0.72    0.49
   4  -1  -6   18.90    1.85
   4  -1  -6   20.34    1.66
  -4   1   6   19.84    2.01
  -4   1   6   18.10    1.53
   4   1  -6   17.44    1.49
  -4  -1   6   20.32    1.95
  -4  -1   6   17.86    1.73
   4  -1  -5 1667.27   14.90
   4   1  -5 1676.78   14.66
  -4   1   5 1627.63   14.19
  -4  -1   5 1727.11   16.62
   4  -1  -5 1668.91   16.02
  -4   1   5 1709.82   17.24
  -4  -1   5 1709.43   16.46
  -4  -1   5 1727.45   16.60
   4   1  -5 1674.86   17.11
  -4  -1   4    1.32    0.60
   4  -1  -4    2.87    0.75
   4   1  -4    1.58    0.59
   4   1  -4    1.61    0.69
   4  -1  -4    1.33    0.63
  -4   1   4    1.40    0.52
  -4   1   4    1.89    0.69
   4  -1  -3 1549.23   14.58
   4   1  -3 1534.09   14.57
  -4   1   3 1580.99   14.20
  -4  -1   3 1510.53   15.46
   4  -1  -3 1556.58   13.65
  -4   1   3 1564.57   14.84
  -4  -1   3 1592.31   13.86
   4  -1  -3 1556.98   11.14
   4   1  -3 1486.08   11.24
   4   1  -3 1538.47   15.83
   4  -1  -2  377.21    7.27
   4   1  -2  373.29    7.30
  -4   1   2  379.19    7.05
  -4  -1   2  358.96    7.55
   4   1  -2  373.07    7.63
  -4   1   2  402.03    7.08
  -4  -1   2  389.17    6.25
   4  -1  -2  385.30    6.30
   4  -1  -2  382.15    6.12
   4   1  -1   10.06    1.29
   4  -1  -1   13.34    1.45
  -4   1   1    9.02    1.15
  -4  -1   1   12.48    1.47
   4  -1  -1   12.33    1.23
  -4   1   1   11.19    1.18
  -4  -1   1   11.18    0.99
   4   1  -1   11.70    1.39
   4  -1   0   84.74    3.55
   4   1   0   88.15    3.69
  -4   1   0   91.17    3.61
  -4  -1   0   85.89    3.77
   4  -1   0   83.76    3.28
  -4  -1   0   83.68    2.34
  -4   1   0   85.16    3.00
   4   1   0   88.47    3.63
   4   1   1    6.45    1.03
   4  -1   1    5.03    0.95
   4   1   1    5.04    0.96
  -4   1  -1    5.41    0.97
  -4  -1  -1    5.84    1.13
  -4   1  -1    5.25    0.73
   4  -1   1    6.16    1.01
   4  -1   2  142.50    4.71
   4   1   2  138.84    4.83
  -4   1  -2  140.71    4.71
  -4  -1  -2  144.77    5.01
  -4   1  -2  141.16    3.61
   4  -1   2  139.64    4.72
   4   1   2  130.65    4.38
   4   1   3    0.25    0.33
  -4   1  -3    0.53    0.32
   4   1   3    0.23    0.62
  -4   1  -3    1.69    0.63
  -4  -1  -3    0.83    0.59
   4  -1   3    0.40    0.46
   4  -1   3   -0.44    0.63
  -4   1  -4   19.09    1.88
   4  -1   4   18.57    1.81
   4   1   4   18.35    1.86
  -4  -1  -4   17.45    1.87
  -4   1  -4   16.27    1.31
   4  -1   4   19.19    1.97
   4   1   4   16.80    1.59
   4  -1   5  124.28    4.66
   4   1   5  126.30    4.98
  -4  -1  -5  116.59    4.79
  -4   1  -5  131.03    4.96
   4  -1   5  126.34    5.21
   4  -1   6   35.37    2.54
   4   1   6   33.63    2.66
  -4   1  -6   31.40    2.58
  -4  -1  -6   33.22    2.64
   4   1   6   31.94    2.87
   4  -1   6   30.02    2.69
   4   1   7  127.56    5.25
   4  -1   7  131.99    4.96
  -4   1  -7  128.26    5.29
  -4  -1  -7  133.65    5.46
   4  -1   7  126.23    5.73
   4   1   7  130.23    5.92
  -4  -1  -8    0.73    0.30
   4   1   8   -0.74    0.52
  -4   1  -8    0.59    0.86
  -4  -1  -8    0.71    0.54
  -4   1  -8    1.02    0.36
  -4  -1  -8    0.69    0.30
   4  -1   8   -0.71    0.69
   4   1   8    0.02    0.58
  -4   1  -9 1480.21    8.74
  -4  -1  -9 1491.90    8.77
  -4   1  -9 1518.09   19.40
  -4  -1  -9 1486.55   19.05
  -4   1  -9 1493.37    9.24
  -4  -1  -9 1486.01    9.26
   4  -1   9 1522.47   21.38
   4   1   9 1483.36   21.59
  -4   1 -10   47.78    1.63
  -4  -1 -10   50.56    1.65
  -4   1 -10   45.21    3.51
  -4  -1 -10   48.23    3.52
  -4   1 -10   48.75    1.45
  -4   1 -10   51.55    1.78
  -4  -1 -10   48.97    1.74
   4  -1  10   42.91    3.69
   4   1  10   48.38    4.04
  -4   1 -11  510.90    5.34
  -4  -1 -11  518.27    5.26
  -4   1 -11  509.86    4.69
  -4   1 -11  518.90    5.61
  -4  -1 -11  515.93    5.57
  -4   1 -12   24.82    1.20
  -4  -1 -12   23.84    1.15
  -4   1 -12   25.04    1.29
  -4  -1 -12   24.32    1.24
  -4   1 -13    2.35    0.47
  -4  -1 -13    1.46    0.39
  -4   1 -13    2.37    0.47
  -4  -1 -13    1.89    0.44
  -4   1 -14   20.79    1.04
  -4  -1 -14   20.32    0.98
  -4   1 -14   19.60    1.07
  -4  -1 -14   20.32    1.08
  -4  -1 -15    0.38    0.24
  -4   1 -15    0.14    0.24
  -4   1 -15   -0.17    0.28
  -4  -1 -15    0.00    0.24
  -4   1 -16   12.86    0.74
  -4  -1 -16   12.75    0.69
  -4   1 -16   12.35    0.68
  -4   1 -17   47.19    1.14
  -4   1 -17   47.80    1.09
   4  -2 -20    0.48    0.22
   4   2 -20    0.59    0.27
   4   2 -20    0.72    0.22
   4  -2 -19    0.86    0.33
   4   2 -19    1.08    0.35
   4   2 -19    0.68    0.27
   4  -2 -18    1.63    0.43
   4   2 -18    1.72    0.44
   4   2 -18    2.00    0.45
   4  -2 -17   72.73    1.84
   4   2 -17   74.31    2.10
   4   2 -17   73.53    2.24
   4  -2 -17   73.15    2.17
   4  -2 -16   33.03    1.36
   4   2 -16   36.08    1.57
   4   2 -16   33.80    1.61
   4  -2 -16   36.19    1.26
   4  -2 -16   34.34    1.57
   4  -2 -15   27.60    1.29
   4   2 -15   30.50    1.48
   4  -2 -15   29.50    1.51
   4   2 -15   28.99    1.51
   4  -2 -15   28.72    1.19
   4  -2 -14    0.58    0.46
   4   2 -14    0.96    0.47
   4  -2 -14    0.48    0.34
   4   2 -14    1.12    0.44
   4  -2 -14    0.78    0.35
  -4   2  13  644.12   15.21
   4  -2 -13  649.01    6.26
   4  -2 -13  661.68    6.87
   4   2 -13  662.26    6.66
   4   2 -13  655.59    6.85
  -4  -2  13  667.59   15.62
   4  -2 -13  655.71   14.58
   4  -2 -12   54.37    1.82
   4  -2 -12   55.38    1.96
   4   2 -12   54.92    1.90
   4   2 -12   52.40    1.92
  -4   2  12   54.14    4.29
  -4  -2  12   55.52    4.39
   4  -2 -12   53.75    4.11
  -4   2  11    9.15    1.80
  -4  -2  11    8.01    1.65
   4  -2 -11    8.74    0.76
   4  -2 -11    9.24    0.83
   4   2 -11    9.81    0.83
   4   2 -11   10.16    0.86
   4  -2 -11    5.82    1.52
  -4   2  10    8.12    1.60
   4  -2 -10    7.88    1.57
  -4  -2  10    9.40    1.67
  -4   2   9   43.16    3.47
   4  -2  -9   44.10    3.36
  -4  -2   9   46.16    3.07
  -4  -2   9   42.88    3.38
  -4   2   8   10.20    1.61
  -4  -2   8   12.77    1.72
   4  -2  -8   11.87    1.67
  -4  -2   8   14.24    1.70
   4   2  -7  401.40    6.80
   4  -2  -7  388.49    8.80
  -4   2   7  392.45    9.32
  -4  -2   7  384.01    8.50
  -4  -2   7  392.68    8.96
   4  -2  -6  110.71    3.92
   4   2  -6  109.05    3.71
   4  -2  -6  111.72    4.50
  -4   2   6  103.70    4.59
  -4  -2   6  112.88    4.54
  -4  -2   6  115.10    4.57
   4   2  -6  116.51    4.70
  -4  -2   5   69.13    3.31
   4  -2  -5   78.28    3.32
   4   2  -5   73.03    3.11
  -4   2   5   73.98    2.77
   4  -2  -5   73.95    3.47
  -4  -2   5   72.54    3.63
  -4   2   5   72.40    3.66
   4   2  -5   74.37    3.66
   4  -2  -4   37.46    2.30
   4   2  -4   33.66    2.16
  -4   2   4   32.58    1.90
  -4  -2   4   38.44    2.64
   4  -2  -4   35.48    2.32
  -4   2   4   34.16    2.42
  -4  -2   4   30.95    2.09
   4   2  -4   37.14    2.57
  -4  -2   4   34.12    2.46
   4  -2  -3  135.58    4.39
   4   2  -3  142.59    4.49
  -4   2   3  135.14    3.93
  -4  -2   3  137.56    4.90
   4  -2  -3  138.93    4.18
   4   2  -3  129.22    4.70
  -4   2   3  141.00    4.65
  -4  -2   3  142.31    4.02
  -4  -2   3  139.08    4.94
   4  -2  -3  140.01    3.52
   4  -2  -2   46.86    2.59
  -4   2   2   45.21    2.33
  -4  -2   2   44.48    2.80
   4  -2  -2   46.52    2.27
  -4   2   2   44.31    2.52
  -4  -2   2   47.68    2.08
   4   2  -2   46.53    2.61
   4  -2  -2   48.61    2.28
   4   2  -2   44.47    2.78
   4   2  -1    5.71    1.02
   4   2  -1    7.89    1.25
  -4   2   1    6.45    0.99
  -4  -2   1    9.22    1.29
   4  -2  -1    7.27    1.08
  -4   2   1    8.84    1.11
   4  -2  -1    8.21    0.91
   4  -2  -1   11.00    1.17
   4  -2   0  357.42    7.20
   4   2   0  343.95    7.42
  -4   2   0  346.48    6.79
  -4  -2   0  342.99    7.75
   4   2   0  342.68    7.48
  -4   2   0  341.64    6.48
   4  -2   0  344.04    6.74
   4  -2   1   55.31    2.89
   4   2   1   50.80    2.95
  -4   2  -1   55.28    2.81
  -4  -2  -1   52.15    3.08
   4   2   1   55.23    2.98
  -4   2  -1   56.37    2.57
   4  -2   1   52.22    2.79
   4  -2   2  510.62    8.78
   4   2   2  504.22    9.43
  -4  -2  -2  527.54    9.80
  -4   2  -2  502.26    7.57
  -4   2  -2  495.90    8.64
   4  -2   2  498.33    9.02
   4   2   2  500.46    8.93
   4  -2   3  322.36    7.11
   4   2   3  351.20    8.07
  -4  -2  -3  353.08    8.13
  -4   2  -3  352.68    7.52
  -4   2  -3  353.68    6.39
  -4   2  -3  347.37    6.51
   4  -2   3  347.18    7.88
   4   2   3  329.71    7.22
  -4   2  -4    6.19    0.87
   4   2   4    6.78    1.07
   4  -2   4    7.23    1.14
   4   2   4    4.72    0.98
  -4   2  -4    8.10    1.23
  -4  -2  -4    5.37    1.11
   4  -2   4    4.49    1.04
   4   2   5  181.58    6.13
  -4   2  -5  196.95    6.10
  -4  -2  -5  178.03    6.02
   4  -2   5  183.00    5.50
  -4   2  -5  182.43    4.83
   4  -2   5  173.25    6.12
   4   2   5  176.66    5.26
   4  -2   6    0.74    0.40
  -4   2  -6    1.18    0.64
  -4  -2  -6    1.00    0.68
   4   2   6    0.37    0.43
   4  -2   6    0.58    0.56
  -4   2  -6    0.96    0.55
   4   2   7    0.43    0.47
  -4   2  -7    1.36    0.72
  -4  -2  -7    0.78    0.56
   4  -2   7    0.86    0.65
  -4   2  -8  104.86    2.29
  -4   2  -8  100.78    4.89
  -4  -2  -8  101.81    4.87
  -4   2  -8  103.27    2.38
  -4  -2  -8  101.67    2.40
   4   2   8   96.29    5.41
   4   2   8   99.91    4.92
   4  -2   8  100.48    5.35
  -4   2  -9   22.71    1.11
  -4  -2  -9   22.96    1.11
  -4   2  -9   20.51    2.28
  -4  -2  -9   21.26    2.32
  -4   2  -9   22.09    1.16
  -4  -2  -9   22.55    1.19
   4   2   9   21.03    2.62
   4   2   9   19.97    2.29
   4  -2   9   22.99    2.64
  -4   2 -10  380.00    4.56
  -4  -2 -10  364.73    9.48
  -4   2 -10  369.76    9.97
  -4   2 -10  380.84    4.11
  -4   2 -10  381.76    4.80
  -4  -2 -10  385.43    4.81
   4  -2  10  367.77   10.94
   4   2  10  376.25   11.34
  -4  -2 -10  377.58    4.45
  -4  -2 -11 1238.87    8.04
  -4   2 -11 1248.13    7.50
  -4   2 -11 1239.18    8.77
  -4  -2 -11 1229.40    8.59
  -4   2 -12  113.29    2.53
  -4  -2 -12  114.75    2.43
  -4   2 -12  109.44    2.22
  -4   2 -12  113.14    2.66
  -4  -2 -12  112.82    2.59
  -4   2 -13  362.73    4.42
  -4  -2 -13  365.74    4.17
  -4   2 -13  359.51    3.94
  -4   2 -13  360.25    4.65
  -4  -2 -13  353.02    4.45
  -4  -2 -14   22.74    1.00
  -4   2 -14   23.95    0.99
  -4   2 -14   23.80    1.18
  -4  -2 -14   23.36    1.13
  -4   2 -14   23.11    1.11
  -4   2 -15   33.43    1.28
  -4  -2 -15   32.98    1.18
  -4   2 -15   32.79    1.21
  -4   2 -16   12.30    0.73
  -4   2 -16   12.42    0.68
  -4   2 -17   31.23    0.94
  -4   2 -17   30.72    0.90
   4   3 -20    4.59    0.40
   4   3 -20    4.46    0.46
   4  -3 -20    4.34    0.37
   4  -3 -19    2.34    0.37
   4   3 -19    3.09    0.45
   4   3 -19    2.93    0.42
   4   3 -18   84.74    2.07
   4  -3 -18   86.39    2.10
   4   3 -18   89.64    2.24
   4  -3 -17    0.56    0.41
   4   3 -17    1.09    0.47
   4  -3 -17    0.65    0.20
   4   3 -16    6.85    0.79
   4  -3 -16    5.96    0.70
   4   3 -16    5.82    0.71
   4  -3 -16    5.70    0.54
   4  -3 -15   10.87    0.93
   4   3 -15   10.80    0.92
   4   3 -15    9.86    0.93
   4  -3 -15    9.17    0.71
   4  -3 -14   26.53    1.25
   4  -3 -14   27.29    1.44
   4   3 -14   27.29    1.41
   4   3 -14   26.58    1.44
   4  -3 -14   27.55    1.20
   4  -3 -13   43.31    1.51
   4  -3 -13   44.49    1.63
   4  -3 -13   42.63    1.77
   4   3 -13   43.00    1.73
   4   3 -13   43.21    1.78
   4  -3 -12   99.82    2.40
   4  -3 -12  103.16    2.69
   4   3 -12   98.38    2.55
   4   3 -12   98.50    2.62
  -4   3  12  109.24    6.11
   4  -3 -12  108.90    5.87
  -4  -3  12   91.56    5.58
  -4   3  11    7.55    1.45
   4  -3 -11    6.18    0.64
   4  -3 -11    7.92    0.79
   4   3 -11    6.83    0.69
   4   3 -11    8.19    0.76
   4  -3 -11    6.97    1.54
  -4  -3  11    5.50    1.42
   4  -3 -10   63.65    2.00
   4   3 -10   62.78    1.92
  -4   3  10   63.50    4.36
   4  -3 -10   57.71    4.00
  -4  -3  10   66.21    3.95
  -4  -3  10   59.41    4.16
  -4   3   9   11.09    1.74
  -4  -3   9   13.68    2.00
   4  -3  -9   10.51    1.76
  -4  -3   9   12.00    1.68
  -4   3   8    1.39    0.78
  -4  -3   8    2.10    0.83
   4  -3  -8    1.05    0.68
  -4  -3   8    1.11    0.80
   4  -3  -7   22.08    2.21
  -4   3   7   23.50    2.32
  -4  -3   7   20.93    2.13
  -4  -3   7   20.03    2.09
   4   3  -7   24.07    2.22
   4   3  -6   37.28    2.16
   4  -3  -6   35.14    2.65
  -4   3   6   27.44    2.41
   4   3  -6   38.27    2.76
  -4  -3   6   34.60    2.68
  -4  -3   6   37.78    2.62
   4  -3  -5   62.05    2.99
   4   3  -5   63.26    2.93
   4  -3  -5   60.39    3.22
  -4   3   5   64.49    3.56
  -4  -3   5   60.70    3.11
  -4  -3   5   57.33    3.40
   4   3  -5   65.92    3.55
   4  -3  -4   46.46    2.62
   4   3  -4   48.75    2.63
   4   3  -4   43.33    2.86
   4  -3  -4   43.68    2.63
  -4  -3   4   47.10    2.53
  -4   3   4   47.16    2.97
  -4  -3   4   43.90    2.96
   4   3  -3  282.57    6.43
  -4   3   3  269.78    5.20
  -4  -3   3  272.97    7.22
   4  -3  -3  262.67    6.03
  -4   3   3  272.51    6.78
   4  -3  -3  274.79    6.29
  -4  -3   3  278.39    7.31
   4  -3  -3  269.22    5.18
  -4  -3   3  267.70    5.39
   4   3  -3  275.60    7.11
   4   3  -2    3.68    0.88
   4  -3  -2    3.55    0.84
   4   3  -2    4.21    0.86
  -4   3   2    2.96    0.65
  -4  -3   2    3.21    0.95
   4  -3  -2    1.88    0.51
   4  -3  -2    3.10    0.69
  -4  -3   2    4.07    0.98
  -4   3   2    5.05    0.98
   4  -3  -1   95.45    3.74
   4   3  -1   99.84    4.03
  -4   3   1  102.96    3.49
  -4  -3   1  103.78    4.44
   4  -3  -1  101.44    3.22
  -4   3   1  103.01    3.89
   4  -3  -1   95.74    3.53
   4   3  -1  102.05    4.30
   4  -3   0   85.38    3.52
   4   3   0   80.20    3.69
  -4   3   0   80.38    3.20
  -4  -3   0   80.08    3.93
   4   3   0   79.80    3.82
  -4   3   0   84.46    3.44
   4  -3   0   85.57    3.51
   4  -3   1 2318.30   18.45
   4   3   1 2301.65   20.24
  -4   3  -1 2381.43   18.06
  -4   3  -1 2373.62   18.01
   4   3   1 2361.40   20.53
   4  -3   1 2401.90   19.43
   4   3   2 2658.16   21.89
   4  -3   2 2657.49   19.87
   4   3   2 2632.91   22.17
  -4   3  -2 2741.02   20.08
  -4  -3  -2 2627.81   22.69
  -4   3  -2 2726.65   19.24
   4  -3   2 2648.78   21.31
   4   3   3    9.47    1.37
   4  -3   3    9.24    1.25
   4   3   3    8.81    1.40
  -4   3  -3   10.31    1.34
  -4  -3  -3    7.10    1.31
  -4   3  -3    9.35    1.19
  -4   3  -3    9.72    1.17
   4  -3   3    7.71    1.26
   4   3   4   37.63    2.60
   4  -3   4   32.16    2.25
   4   3   4   35.62    2.78
  -4   3  -4   35.04    2.49
  -4  -3  -4   35.25    2.72
  -4   3  -4   33.37    2.21
   4  -3   4   32.71    2.64
   4  -3   5  278.33    6.63
   4   3   5  281.21    7.95
  -4  -3  -5  277.31    7.63
  -4   3  -5  282.33    7.32
  -4   3  -5  284.28    6.48
   4   3   5  278.09    7.07
   4  -3   5  268.79    7.83
   4   3   6   85.25    4.52
  -4   3  -6   86.94    4.27
  -4  -3  -6   96.78    4.61
  -4   3  -6   87.15    3.70
   4  -3   6   87.90    4.70
   4   3   7   44.62    3.39
  -4   3  -7   42.24    3.11
  -4  -3  -7   43.50    3.18
  -4   3  -7   41.70    2.64
   4  -3   7   45.26    3.52
  -4   3  -8    9.44    0.71
   4   3   8    8.24    1.50
  -4   3  -8    7.57    1.44
  -4  -3  -8    7.06    1.32
  -4   3  -8    8.19    0.73
  -4  -3  -8   10.18    0.82
   4  -3   8    8.10    1.52
  -4   3  -9  420.63    4.75
  -4  -3  -9  415.40    4.62
   4   3   9  425.09   10.77
  -4   3  -9  419.21   10.46
  -4  -3  -9  425.80   10.15
  -4   3  -9  406.00    4.93
  -4  -3  -9  426.47    5.03
   4  -3   9  443.00   11.22
   4  -3   9  429.53   11.52
  -4   3 -10   27.46    1.26
  -4  -3 -10   29.19    1.25
  -4   3 -10   30.90    2.99
  -4  -3 -10   29.14    2.70
  -4   3 -10   28.88    1.19
  -4   3 -10   27.30    1.33
  -4  -3 -10   26.57    1.29
   4  -3  10   32.50    3.07
   4  -3  10   28.21    3.01
   4   3  10   27.79    3.25
  -4   3 -11   37.95    1.50
  -4  -3 -11   36.72    1.38
  -4   3 -11   36.72    1.35
  -4   3 -11   36.97    1.56
  -4  -3 -11   36.44    1.50
  -4   3 -12  107.99    2.49
  -4  -3 -12  109.39    2.32
  -4   3 -12  107.66    2.26
  -4   3 -12  106.95    2.60
  -4  -3 -12  109.94    2.52
  -4   3 -13   75.36    2.05
  -4  -3 -13   75.95    1.83
  -4   3 -13   74.16    1.86
  -4   3 -13   76.83    2.17
  -4  -3 -13   73.54    1.99
  -4   3 -14   35.81    1.23
  -4   3 -14   36.37    1.45
  -4  -3 -14   34.63    1.29
  -4   3 -14   36.61    1.38
  -4   3 -15    1.19    0.32
  -4   3 -15    1.89    0.33
  -4   3 -15    1.37    0.37
  -4   3 -16   30.65    1.10
  -4   3 -16   29.05    1.04
  -4   3 -17   51.48    1.19
  -4   3 -17   53.70    1.19
   4   4 -20    0.34    0.24
   4   4 -20    0.59    0.21
   4  -4 -19    0.82    0.26
   4   4 -19    1.00    0.32
   4   4 -19    0.74    0.27
   4   4 -18   17.25    0.95
   4   4 -18   15.65    0.97
   4  -4 -18   16.48    0.89
   4  -4 -17    2.23    0.48
   4   4 -17    2.48    0.50
   4   4 -17    1.50    0.43
   4  -4 -17    1.57    0.29
   4  -4 -16   23.49    1.25
   4   4 -16   23.40    1.27
   4   4 -16   23.38    1.31
   4  -4 -16   23.92    1.03
   4  -4 -15   20.81    1.24
   4   4 -15   20.61    1.23
   4   4 -15   20.56    1.26
   4  -4 -15   20.37    1.00
   4  -4 -14  103.14    2.72
   4   4 -14  105.60    2.71
   4   4 -14  107.01    2.80
   4  -4 -14  102.91    2.30
   4  -4 -13   84.00    2.09
   4   4 -13   83.69    2.41
   4   4 -13   77.77    2.39
   4  -4 -13   81.80    2.44
  -4  -4  12   19.15    2.60
   4  -4 -12   23.71    1.32
   4   4 -12   23.83    1.29
   4   4 -12   23.96    1.31
  -4   4  12   21.65    2.81
   4  -4 -12   22.15    2.68
   4  -4 -12   25.58    1.17
   4   4 -12   24.23    1.17
  -4  -4  11   20.85    2.49
   4  -4 -11   21.91    1.25
   4   4 -11   20.73    1.20
   4   4 -11   21.28    1.20
   4  -4 -11   19.55    2.55
   4  -4 -11   21.04    1.06
   4   4 -11   19.27    1.02
  -4   4  11   16.61    2.36
   4  -4 -10   53.97    1.88
   4   4 -10   48.98    1.74
   4   4 -10   50.44    1.77
   4  -4 -10   50.08    3.85
  -4   4  10   44.35    3.72
  -4  -4  10   52.62    3.77
  -4  -4  10   48.13    3.78
   4   4 -10   49.06    1.63
  -4  -4   9    8.19    1.54
  -4   4   9    8.36    1.75
  -4  -4   9    9.54    1.66
   4  -4  -9    8.68    1.59
   4  -4  -8  129.77    5.68
   4   4  -8  125.69    5.23
  -4   4   8  132.05    5.92
  -4  -4   8  124.14    5.55
  -4  -4   8  129.71    5.55
   4  -4  -7  106.54    4.98
  -4   4   7  106.40    5.11
  -4  -4   7   96.50    4.83
  -4  -4   7  107.41    4.78
   4   4  -7  103.26    4.71
   4  -4  -6  104.06    4.70
  -4   4   6  109.13    4.97
  -4  -4   6  105.03    4.95
  -4  -4   6  102.46    4.38
   4   4  -6  104.84    4.71
   4   4  -5   27.74    1.96
   4  -4  -5   26.45    2.30
  -4   4   5   27.89    2.43
  -4  -4   5   29.48    2.63
  -4  -4   5   29.43    2.21
   4   4  -5   25.18    2.28
   4  -4  -4  244.96    6.09
   4   4  -4  220.73    5.75
   4  -4  -4  228.24    6.29
  -4   4   4  243.07    6.95
  -4  -4   4  215.09    5.37
  -4  -4   4  241.05    7.21
   4   4  -4  232.38    6.84
   4   4  -3   -0.10    0.61
   4  -4  -3    1.24    0.66
   4   4  -3   -0.03    0.36
   4  -4  -3    1.09    0.66
  -4  -4   3    0.17    0.43
  -4   4   3   -1.30    0.62
   4  -4  -3    1.08    0.45
   4  -4  -2    0.59    0.38
   4   4  -2    1.22    0.54
  -4   4   2    2.14    0.53
   4   4  -2    1.43    0.73
  -4  -4   2    0.24    0.77
   4  -4  -2    0.89    0.51
  -4  -4   2    0.12    0.56
  -4   4   2    1.43    0.68
   4  -4  -2    1.32    0.51
   4   4  -1  499.61    9.93
   4  -4  -1  529.58    8.87
   4   4  -1  525.18    9.47
  -4   4   1  540.22    7.81
   4  -4  -1  500.49    7.81
  -4  -4   1  508.53   10.24
  -4   4   1  506.26    9.23
  -4  -4   1  532.47   10.54
   4  -4  -1  541.38    8.75
   4   4   0 1748.93   18.56
   4  -4   0 1765.49   16.10
   4   4   0 1804.59   18.05
  -4   4   0 1799.68   15.05
  -4  -4   0 1788.47   19.22
  -4   4   0 1752.52   16.79
   4  -4   0 1741.73   16.52
   4   4   1  157.31    5.64
   4  -4   1  158.23    4.82
   4   4   1  152.34    5.43
  -4   4  -1  154.42    4.60
  -4  -4  -1  158.07    5.74
  -4   4  -1  154.71    4.96
   4  -4   1  159.64    5.21
   4  -4   2  189.37    5.35
   4   4   2  206.79    6.50
  -4   4  -2  198.69    5.45
  -4  -4  -2  193.41    6.40
  -4   4  -2  210.38    5.77
   4   4   2  195.86    6.26
  -4   4  -2  205.53    5.68
   4  -4   2  209.33    6.26
   4   4   3  112.75    4.78
   4  -4   3  118.32    4.23
   4   4   3  123.64    5.17
  -4   4  -3  120.40    4.46
  -4  -4  -3  123.76    5.15
  -4   4  -3  120.43    4.43
  -4   4  -3  126.75    4.46
   4  -4   3  120.61    4.97
   4   4   4  659.37   11.56
   4  -4   4  662.70    9.94
   4   4   4  627.79   12.00
  -4   4  -4  665.57   10.90
  -4  -4  -4  661.86   11.98
  -4   4  -4  648.05   10.21
   4  -4   4  627.20   11.80
   4   4   5   91.78    4.35
   4  -4   5   93.62    3.74
   4   4   5   92.28    4.77
  -4   4  -5   92.97    4.26
  -4  -4  -5   98.41    4.67
  -4   4  -5   91.79    3.94
   4  -4   5   91.78    4.68
   4   4   6  134.42    5.91
  -4   4  -6  131.61    5.26
  -4  -4  -6  132.59    5.53
  -4   4  -6  140.43    5.00
   4  -4   6  133.79    5.91
  -4   4  -7    6.33    0.59
   4   4   7    6.18    1.22
  -4   4  -7    6.29    1.30
  -4   4  -7    6.97    0.66
  -4  -4  -7    4.27    1.06
  -4   4  -7    4.71    1.00
   4  -4   7    6.88    1.43
  -4   4  -8  511.82    5.14
  -4   4  -8  528.02   11.53
   4   4   8  504.49   12.04
  -4  -4  -8  502.97   10.80
  -4   4  -8  513.92    5.41
   4  -4   8  524.41   12.54
  -4   4  -9   27.72    1.25
  -4  -4  -9   27.61    1.20
  -4   4  -9   22.12    2.51
   4   4   9   28.51    2.86
  -4  -4  -9   26.54    2.51
  -4   4  -9   27.70    1.32
  -4  -4  -9   26.38    1.29
   4  -4   9   26.85    2.87
   4  -4   9   27.74    2.93
  -4  -4 -10    3.92    0.47
  -4   4 -10    4.06    0.55
  -4   4 -10    3.80    0.55
  -4  -4 -10    3.54    0.54
  -4   4 -10    4.91    0.60
  -4   4 -11   70.25    2.02
  -4  -4 -11   74.00    1.89
  -4   4 -11   71.05    1.89
  -4   4 -11   71.55    2.14
  -4  -4 -11   70.88    2.05
  -4   4 -12   11.71    0.88
  -4   4 -12   11.44    0.79
  -4   4 -12   11.19    0.90
  -4  -4 -12   10.92    0.83
  -4   4 -13   36.28    1.31
  -4   4 -13   33.32    1.43
  -4  -4 -13   34.28    1.34
  -4   4 -13   35.40    1.41
  -4   4 -14  131.33    2.37
  -4   4 -14  134.40    2.70
  -4  -4 -14  134.29    2.38
  -4   4 -14  130.39    2.54
  -4   4 -15    2.34    0.43
  -4   4 -15    1.72    0.32
  -4   4 -15    1.84    0.40
  -4   4 -16   59.68    1.32
  -4   4 -16   61.99    1.52
  -4   4 -16   64.37    1.49
  -4   4 -17    7.67    0.47
  -4   4 -17    6.66    0.43
   4   5 -20   38.88    0.97
   4   5 -20   37.90    1.02
   4  -5 -19   18.87    0.73
   4   5 -19   18.05    0.86
   4   5 -19   18.72    0.84
   4  -5 -18   12.97    0.75
   4   5 -18   11.76    0.78
   4   5 -18   11.44    0.80
   4  -5 -17  119.94    2.44
   4   5 -17  115.97    2.51
   4   5 -17  115.97    2.59
   4  -5 -17  118.64    2.00
   4  -5 -16    0.90    0.37
   4   5 -16    0.75    0.39
   4   5 -16    0.16    0.40
   4  -5 -16    0.70    0.28
   4  -5 -15    0.93    0.37
   4   5 -15    1.33    0.46
   4   5 -15    1.47    0.47
   4  -5 -15    1.33    0.37
   4   5 -14   25.95    1.36
   4   5 -14   26.55    1.40
   4  -5 -14   27.75    1.41
   4  -5 -14   26.05    1.17
   4   5 -14   26.85    1.24
   4  -5 -13   25.50    1.36
   4   5 -13   26.19    1.39
   4   5 -13   25.34    1.38
  -4   5  13   26.96    1.20
   4  -5 -13   26.37    1.20
   4   5 -13   24.44    1.23
   4  -5 -12   12.21    0.97
   4   5 -12   13.40    1.00
   4   5 -12   13.09    0.99
   4  -5 -12   13.24    0.88
  -4   5  12   12.90    0.86
   4   5 -12   13.09    0.92
  -4  -5  11    7.97    1.69
   4   5 -11    4.11    0.55
  -4  -5  11    7.03    1.51
   4  -5 -11    5.97    1.69
   4  -5 -11    4.85    0.64
   4   5 -11    5.17    0.66
   4   5 -11    4.94    0.64
   4  -5 -11    4.15    0.51
  -4   5  11    3.24    1.27
  -4  -5  10   11.60    1.94
   4  -5 -10   10.75    0.86
   4   5 -10   10.37    0.84
   4   5 -10    9.48    0.82
   4   5 -10    7.86    1.79
  -4  -5  10   12.57    1.97
   4   5 -10    9.39    0.81
   4  -5 -10    9.82    1.91
   4  -5 -10    9.32    0.72
  -4   5  10    7.24    1.54
  -4  -5   9    9.55    1.69
   4  -5  -9    8.17    0.75
   4   5  -9    7.33    0.69
  -4  -5   9    5.74    1.35
   4   5  -9    9.26    1.73
   4  -5  -9    7.05    1.55
  -4   5   9    6.00    1.41
   4  -5  -9    7.71    0.64
   4   5  -9    7.30    0.69
   4   5  -8    5.12    1.11
  -4  -5   8    3.87    0.98
  -4   5   8    3.79    1.16
   4  -5  -8    4.76    1.40
   4   5  -8    5.34    1.32
  -4  -5   8    1.73    0.74
   4   5  -7   74.93    4.29
   4  -5  -7   75.82    4.34
  -4   5   7   81.31    4.60
   4   5  -7   79.35    4.27
  -4  -5   7   74.80    4.51
  -4  -5   7   78.30    4.14
   4   5  -6   46.71    3.24
   4   5  -6   52.27    3.46
   4  -5  -6   47.89    3.38
  -4   5   6   51.56    3.56
  -4  -5   6   46.29    3.50
  -4  -5   6   52.20    3.16
   4   5  -5  175.19    5.02
   4  -5  -5  176.03    6.13
  -4   5   5  179.59    6.41
  -4  -5   5  158.35    6.30
   4   5  -5  164.76    6.08
   4   5  -4   -0.25    0.44
   4   5  -4   -0.01    0.31
   4  -5  -4    0.19    0.55
  -4  -5   4   -0.09    0.55
  -4   5   4    0.38    0.50
   4   5  -3   87.94    4.43
   4  -5  -3  100.96    4.26
   4   5  -3   93.37    3.93
  -4   5   3  102.09    4.56
  -4  -5   3   95.82    4.73
   4  -5  -3   99.60    3.71
   4   5  -2  168.25    6.09
   4  -5  -2  174.35    5.32
   4  -5  -2  181.20    5.30
   4   5  -2  175.28    5.54
  -4  -5   2  165.03    6.20
  -4   5   2  171.28    5.79
  -4  -5   2  177.97    6.44
   4  -5  -2  170.61    5.03
   4   5  -1  110.52    4.97
   4  -5  -1  113.63    4.05
   4  -5  -1  112.30    4.17
   4   5  -1  108.33    4.51
  -4   5   1  116.99    3.59
  -4  -5   1  118.88    5.20
  -4   5   1  113.80    4.66
  -4  -5   1  105.35    4.91
   4  -5  -1  117.51    4.33
   4   5   0    0.70    0.59
   4  -5   0    1.79    0.64
   4   5   0   -0.02    0.49
  -4   5   0    1.99    0.59
  -4  -5   0    0.79    0.69
  -4   5   0    0.88    0.58
   4  -5   0    1.91    0.66
   4   5   1  287.49    8.02
   4  -5   1  294.81    6.75
   4   5   1  301.15    7.90
  -4   5  -1  300.47    6.49
  -4  -5  -1  305.95    8.27
  -4   5  -1  287.34    7.26
   4  -5   1  296.54    7.46
   4   5   2  114.03    5.11
   4  -5   2  116.17    4.16
   4   5   2  119.57    5.14
  -4   5  -2  115.46    4.22
  -4  -5  -2  107.95    4.96
  -4   5  -2  119.19    4.56
  -4   5  -2  115.05    4.58
   4  -5   2  114.10    4.84
   4   5   3  228.17    7.22
   4  -5   3  234.00    5.95
   4   5   3  234.59    7.41
  -4   5  -3  237.03    6.33
  -4  -5  -3  226.47    7.19
  -4   5  -3  226.81    6.54
  -4   5  -3  239.32    6.52
   4  -5   3  233.21    7.13
  -4   5  -4    1.14    0.58
   4   5   4    1.67    0.74
   4  -5   4    1.21    0.51
   4  -5   4    0.41    0.55
  -4   5  -4    0.99    0.61
  -4  -5  -4    1.65    0.88
   4   5   4   -1.07    0.69
   4   5   5   13.00    1.81
   4   5   5    9.75    1.66
  -4   5  -5   12.32    1.70
  -4  -5  -5   12.23    1.74
   4  -5   5   14.92    2.03
  -4   5  -5   11.00    1.51
   4   5   6   64.94    3.92
  -4   5  -6   60.53    1.68
   4   5   6   56.82    4.00
  -4   5  -6   56.91    3.57
  -4  -5  -6   57.98    3.67
  -4   5  -6   59.99    1.77
  -4   5  -6   57.39    3.40
   4  -5   6   60.35    3.89
   4  -5   6   64.17    4.22
  -4   5  -7  221.39    3.32
  -4   5  -7  208.61    7.14
   4   5   7  222.89    8.14
  -4  -5  -7  217.84    7.14
  -4   5  -7  220.15    3.48
  -4   5  -7  218.76    6.85
   4  -5   7  225.44    7.84
   4  -5   7  212.18    7.90
  -4   5  -8   25.05    1.18
  -4   5  -8   26.94    2.78
   4   5   8   26.77    2.91
  -4   5  -8   28.24    1.30
  -4  -5  -8   19.57    2.17
  -4   5  -8   28.36    2.58
   4  -5   8   27.53    2.86
   4  -5   8   22.99    2.63
  -4   5  -9   99.84    2.36
  -4  -5  -9  102.56    2.26
  -4   5  -9   95.59    5.16
   4   5   9  108.25    5.87
  -4   5  -9  101.17    2.50
  -4  -5  -9   99.82    2.47
   4  -5   9  103.82    5.70
  -4   5 -10   16.59    1.01
  -4   5 -10   17.39    0.96
  -4   5 -10   15.54    1.04
  -4  -5 -10   16.39    1.03
  -4   5 -11   48.32    1.69
  -4   5 -11   49.28    1.59
  -4   5 -11   46.93    1.75
  -4  -5 -11   48.65    1.68
  -4   5 -12  188.08    3.05
  -4   5 -12  188.14    3.38
  -4  -5 -12  187.79    3.14
  -4   5 -12  180.38    3.17
  -4   5 -13   82.54    2.10
  -4   5 -13   82.16    1.97
  -4   5 -13   80.78    2.16
  -4  -5 -13   82.51    1.94
  -4   5 -14    4.82    0.55
  -4   5 -14    5.06    0.52
  -4   5 -14    5.03    0.58
  -4   5 -15    0.57    0.28
  -4   5 -15    0.47    0.23
  -4   5 -15    0.15    0.27
  -4   5 -16   17.12    0.71
  -4   5 -16   18.90    0.83
  -4   5 -16   16.86    0.76
  -4   5 -17    1.37    0.23
  -4   5 -17    1.46    0.23
   4   6 -19    0.32    0.22
   4   6 -19    0.09    0.21
   4  -6 -18   -0.03    0.22
   4   6 -18   -0.29    0.29
   4   6 -18    0.04    0.27
   4  -6 -17    0.07    0.24
   4   6 -17   -0.23    0.31
   4   6 -17   -0.10    0.31
   4  -6 -17    0.30    0.22
   4   6 -16   51.92    1.74
   4   6 -16   50.27    1.74
   4  -6 -16   50.39    1.64
   4  -6 -16   52.28    1.44
   4  -6 -15   65.09    1.98
   4   6 -15   65.15    2.04
   4   6 -15   67.78    2.11
   4  -6 -15   65.65    1.73
   4  -6 -14  104.77    2.61
   4   6 -14  105.84    2.66
   4   6 -14  100.94    2.65
   4  -6 -14  108.73    2.34
   4   6 -14   98.65    2.39
   4   6 -13    8.71    0.82
   4   6 -13    8.84    0.83
   4  -6 -13    8.41    0.82
   4   6 -13    8.27    0.77
   4  -6 -13    8.68    0.72
   4  -6 -12   65.15    2.13
   4   6 -12   63.74    2.08
   4   6 -12   63.25    2.12
   4  -6 -12   68.45    1.91
  -4   6  12   68.14    1.86
   4   6 -12   63.26    2.03
   4  -6 -11   33.28    1.54
   4   6 -11   32.22    1.48
   4   6 -11   33.08    1.51
  -4   6  11   33.97    1.35
   4  -6 -11   33.60    1.35
  -4  -6  11   36.61    3.45
  -4  -6  11   32.01    3.38
   4   6 -11   32.78    1.45
   4   6 -10   76.57    5.09
   4  -6 -10   75.01    2.25
   4   6 -10   72.80    2.15
   4   6 -10   75.15    2.17
   4  -6 -10   72.24    4.83
  -4  -6  10   67.27    4.75
   4  -6 -10   75.60    1.98
  -4   6  10   77.07    2.02
  -4   6  10   73.50    4.89
  -4  -6  10   80.06    5.03
   4   6 -10   75.59    2.16
   4  -6  -9   67.01    2.09
   4   6  -9   64.12    1.94
   4   6  -9   64.54    1.94
   4  -6  -9   64.58    4.51
   4   6  -9   66.76    4.59
  -4   6   9   67.04    1.86
  -4   6   9   67.34    4.57
   4  -6  -9   65.88    1.82
  -4  -6   9   65.50    4.60
  -4  -6   9   64.63    4.35
   4   6  -9   63.64    2.00
   4  -6  -8   31.21    1.23
   4   6  -8   31.07    2.78
   4   6  -8   35.54    3.17
   4  -6  -8   34.20    1.47
   4   6  -8   32.41    1.34
   4  -6  -8   29.97    3.09
  -4   6   8   30.82    1.27
  -4   6   8   34.07    3.21
  -4  -6   8   33.06    3.22
  -4  -6   8   30.48    2.82
   4   6  -8   34.60    1.46
   4   6  -7    6.44    1.26
   4  -6  -7    6.69    0.67
   4  -6  -7    6.71    1.46
   4  -6  -7    7.00    0.59
   4   6  -7    6.35    1.37
   4   6  -7    7.02    0.67
  -4  -6   7    6.41    1.45
  -4   6   7    5.38    1.31
   4   6  -6   -1.23    0.68
   4  -6  -6    1.24    0.85
   4   6  -6    0.69    0.64
  -4  -6   6    1.00    0.65
  -4   6   6   -0.58    0.64
   4  -6  -5  349.39    9.12
   4   6  -5  337.16    8.31
  -4   6   5  374.92    9.63
  -4  -6   5  365.98   10.04
   4   6  -5  352.61    9.32
   4   6  -4  147.66    6.02
   4  -6  -4  147.58    5.75
   4   6  -4  153.64    5.07
  -4   6   4  146.33    5.87
  -4  -6   4  159.68    6.53
   4   6  -3  367.95    9.50
   4   6  -3  381.11    8.28
  -4   6   3  382.35    9.30
  -4  -6   3  351.72    9.56
   4  -6  -3  386.97    7.94
   4  -6  -3  383.82    8.87
   4   6  -2   35.12    2.96
   4   6  -2   29.05    2.36
  -4  -6   2   33.36    2.96
  -4   6   2   33.99    2.76
  -4  -6   2   34.23    3.01
   4  -6  -2   33.00    2.42
   4  -6  -2   33.28    2.55
   4   6  -1  122.33    5.51
   4   6  -1  126.77    5.09
  -4  -6   1  127.77    5.64
   4  -6  -1  141.51    5.05
  -4   6   1  132.14    5.29
  -4  -6   1  129.47    5.69
   4   6   0   30.25    2.81
   4   6   0   29.19    2.54
  -4  -6   0   32.01    2.85
  -4   6   0   30.15    2.56
  -4  -6   0   30.55    2.81
   4  -6   0   29.80    2.44
   4   6   1  411.98   10.13
  -4   6  -1  427.53    7.89
   4   6   1  428.21    9.84
  -4  -6  -1  428.72   10.17
  -4   6  -1  401.56    9.11
  -4   6  -1  420.07    8.94
   4  -6   1  425.22    9.36
   4   6   2   12.39    1.79
   4  -6   2   15.48    1.54
  -4   6  -2   15.54    1.64
   4   6   2   16.02    2.01
  -4  -6  -2   12.51    1.78
  -4   6  -2   13.13    1.75
  -4   6  -2   12.81    1.61
   4  -6   2   14.13    1.83
   4   6   3  142.20    6.08
   4  -6   3  148.07    4.76
  -4   6  -3  138.98    4.99
   4   6   3  137.32    5.91
  -4  -6  -3  145.38    5.96
  -4   6  -3  142.95    5.53
  -4   6  -3  137.82    5.25
   4  -6   3  156.28    5.69
   4  -6   3  140.88    5.78
  -4   6  -4   91.52    4.27
   4   6   4   84.66    4.82
  -4  -6  -4   91.70    4.73
  -4   6  -4   94.04    4.42
   4   6   4   85.61    4.73
   4  -6   4   89.12    4.53
   4  -6   4   86.18    4.69
   4   6   5   84.28    4.72
  -4   6  -5   88.98    4.40
   4   6   5   87.94    5.05
  -4  -6  -5   87.54    4.59
  -4   6  -5   87.07    2.10
  -4   6  -5   90.37    1.98
  -4   6  -5   95.82    4.55
   4  -6   5   93.52    4.81
   4  -6   5   86.63    4.85
  -4   6  -6   20.52    1.00
   4   6   6   21.21    2.35
  -4   6  -6   24.00    2.43
   4   6   6   23.98    2.68
  -4  -6  -6   20.66    2.26
  -4   6  -6   21.42    1.09
  -4   6  -6   19.84    2.12
  -4   6  -6   21.57    1.00
   4  -6   6   17.47    2.19
   4  -6   6   19.97    2.37
  -4   6  -7   82.73    2.05
  -4   6  -7   76.20    4.38
   4   6   7   82.13    5.12
  -4   6  -7   82.52    2.17
  -4   6  -7   77.89    4.29
  -4   6  -7   84.57    1.97
   4  -6   7   84.28    4.97
   4  -6   7   84.13    5.09
  -4   6  -8    0.30    0.27
   4   6   8    0.86    0.79
  -4   6  -8    3.04    1.05
  -4   6  -8    0.44    0.27
   4  -6   8    0.40    0.45
  -4   6  -8    4.51    1.05
   4  -6   8    2.75    0.94
  -4   6  -9    5.75    0.61
  -4   6  -9    6.19    0.68
  -4  -6  -9    4.85    0.60
  -4   6 -10   -0.13    0.36
  -4   6 -10   -0.23    0.35
  -4   6 -10   -0.12    0.42
  -4  -6 -10    0.03    0.33
  -4   6 -11   29.87    1.26
  -4   6 -11   29.45    1.39
  -4  -6 -11   29.55    1.28
  -4   6 -11   30.49    1.34
  -4   6 -12   88.32    2.09
  -4   6 -12   87.43    2.28
  -4  -6 -12   91.02    2.08
  -4   6 -12   87.54    2.17
  -4   6 -13  112.51    2.28
  -4   6 -13  115.43    2.53
  -4   6 -13  111.26    2.36
  -4   6 -14    6.32    0.56
  -4   6 -14    5.30    0.57
  -4   6 -14    6.78    0.61
  -4   6 -15    6.66    0.53
  -4   6 -15    6.70    0.55
  -4   6 -15    6.84    0.55
  -4   6 -16   27.58    0.86
  -4   6 -16   26.80    0.92
  -4   6 -16   28.26    0.93
  -4   6 -17   15.06    0.56
   4   7 -19    0.01    0.17
   4   7 -19   -0.01    0.16
   4   7 -18   14.60    0.74
   4   7 -18   14.11    0.74
   4  -7 -17    4.53    0.45
   4   7 -17    4.41    0.51
   4   7 -17    4.54    0.51
   4  -7 -17    4.68    0.39
   4  -7 -16   -0.18    0.27
   4   7 -16    0.06    0.37
   4   7 -16    0.16    0.32
   4  -7 -16   -0.07    0.23
   4  -7 -15    2.11    0.43
   4   7 -15    1.23    0.38
   4   7 -15    1.49    0.43
   4  -7 -15    1.85    0.34
   4   7 -14    0.90    0.35
   4  -7 -14    1.82    0.42
   4   7 -14    1.14    0.39
   4   7 -14    1.11    0.39
   4  -7 -14    1.26    0.36
   4  -7 -13   27.82    1.35
   4   7 -13   26.81    1.35
   4   7 -13   26.96    1.36
   4  -7 -13   28.61    1.24
   4   7 -13   27.70    1.33
   4   7 -12    2.02    0.46
   4  -7 -12    2.05    0.47
   4   7 -12    2.48    0.54
   4   7 -12    1.70    0.46
   4  -7 -12    1.60    0.39
   4   7 -11  149.86    3.10
   4   7 -11  146.66    3.09
   4  -7 -11  146.52    3.15
  -4   7  11  155.24    2.79
   4  -7 -11  148.76    2.84
   4   7 -11  150.94    3.13
   4   7 -10   56.22    4.41
   4  -7 -10   54.17    1.93
   4   7 -10   56.01    1.87
   4   7 -10   58.44    1.92
  -4   7  10   56.14    1.70
   4  -7 -10   55.68    1.75
   4   7 -10   56.86    1.94
   4   7  -9    0.95    0.40
   4  -7  -9    0.50    0.34
   4   7  -9    0.42    0.29
   4  -7  -9    0.93    0.86
  -4   7   9    0.61    0.25
   4  -7  -9    0.58    0.30
  -4  -7   9   -0.39    0.54
  -4   7   9    0.21    0.90
   4   7  -8   14.78    1.95
   4  -7  -8   11.17    0.89
   4   7  -8    9.69    0.77
   4  -7  -8   12.83    2.08
  -4   7   8   10.55    0.78
   4   7  -8   10.32    0.80
   4   7  -8   10.74    1.82
   4  -7  -8   11.20    0.78
   4   7  -8   11.38    0.90
  -4  -7   8    8.27    1.67
  -4   7   8    9.39    1.84
   4  -7  -7   27.08    2.89
   4  -7  -7   25.61    1.30
   4  -7  -7   24.81    1.11
  -4   7   7   23.80    1.03
  -4   7   7   24.89    1.14
  -4   7   7   25.23    2.75
   4   7  -7   24.01    1.20
   4   7  -7   24.99    2.60
   4   7  -7   21.88    2.41
  -4  -7   7   25.85    1.22
  -4  -7   7   25.56    2.91
   4   7  -7   24.50    1.25
   4  -7  -6   58.64    4.14
   4   7  -6   65.22    3.99
   4  -7  -6   66.85    2.03
  -4   7   6   67.22    1.74
  -4   7   6   68.88    1.86
  -4   7   6   60.07    4.12
   4  -7  -6   67.75    1.75
   4   7  -6   64.68    1.92
  -4  -7   6   70.65    4.73
  -4  -7   6   66.29    1.96
   4   7  -6   66.06    1.98
   4   7  -6   65.88    4.22
   4  -7  -5   33.09    2.96
   4  -7  -5   37.49    1.51
   4   7  -5   33.45    3.00
  -4   7   5   36.34    3.12
  -4  -7   5   36.88    3.39
   4   7  -5   37.44    1.48
   4   7  -4   14.66    2.08
  -4   7   4   16.46    2.10
  -4  -7   4   17.74    2.35
   4  -7  -4   19.59    2.32
   4   7  -3    2.73    0.80
   4  -7  -3    2.23    0.93
   4   7  -3    3.85    1.16
  -4  -7   3    3.58    1.05
  -4   7   3    2.25    0.76
   4  -7  -3    2.89    0.86
   4   7  -2   44.63    3.47
   4   7  -2   57.75    3.45
  -4  -7   2   48.72    3.72
  -4   7   2   51.71    3.54
  -4  -7   2   55.54    3.97
   4  -7  -2   53.22    3.49
   4  -7  -2   56.04    3.35
   4   7  -1   16.21    2.15
   4   7  -1   11.97    1.63
  -4  -7   1   10.64    1.85
  -4  -7   1   13.61    1.93
  -4   7   1   12.89    1.85
   4  -7  -1   12.99    1.63
   4   7   0   14.28    1.86
  -4  -7   0   14.12    1.99
  -4   7   0   15.81    1.96
  -4   7   0   14.92    1.84
   4  -7   0   15.20    1.63
  -4  -7   0   15.42    2.06
   4  -7   0   13.10    1.74
   4   7   0    9.84    1.74
  -4   7  -1   13.56    1.70
   4   7   1   13.54    1.89
  -4  -7  -1   16.16    2.15
  -4   7  -1   18.35    2.12
   4  -7   1   18.42    1.84
   4  -7   1   18.68    2.11
   4   7   1   16.15    2.14
  -4   7  -2    2.57    0.80
   4   7   2    3.34    0.98
   4   7   2    3.77    1.15
  -4   7  -2    2.13    0.73
  -4  -7  -2    2.46    1.04
   4  -7   2    2.80    0.82
  -4   7  -2    2.51    0.96
   4  -7   2    1.58    0.65
  -4   7  -3    0.21    0.40
  -4  -7  -3    0.48    0.32
   4   7   3   -2.29    0.91
   4   7   3    0.33    0.75
  -4   7  -3   -0.78    0.56
  -4  -7  -3   -0.77    0.78
  -4   7  -3    0.40    0.28
  -4   7  -3    2.23    0.80
   4  -7   3    0.06    0.36
  -4   7  -3    0.52    0.23
   4  -7   3    1.70    0.74
   4   7   4   32.42    3.05
  -4   7  -4   38.54    2.86
   4   7   4   37.18    3.36
  -4  -7  -4   37.51    3.11
  -4   7  -4   37.21    1.35
  -4   7  -4   36.46    1.32
  -4   7  -4   36.84    1.27
  -4   7  -4   37.35    2.96
   4  -7   4   38.05    3.05
   4   7   4   35.69    1.43
  -4  -7  -4   35.81    1.48
   4  -7   4   36.03    3.15
  -4   7  -5   18.46    0.94
   4   7   5   18.42    2.30
   4   7   5   18.96    2.42
  -4   7  -5   17.21    2.00
  -4   7  -5   18.94    1.01
  -4  -7  -5   17.39    2.12
  -4   7  -5   17.31    0.93
  -4   7  -5   15.57    0.83
  -4   7  -5   19.64    2.19
  -4  -7  -5   17.12    1.02
   4  -7   5   15.13    2.12
   4  -7   5   17.39    2.15
  -4   7  -6   31.96    1.26
   4   7   6   26.38    2.76
  -4   7  -6   32.34    2.87
   4   7   6   30.98    3.18
  -4   7  -6   29.25    1.29
  -4   7  -6   34.59    2.96
  -4   7  -6   30.41    1.23
   4  -7   6   32.67    3.14
   4  -7   6   29.97    2.99
  -4   7  -7   -0.20    0.30
   4   7   7   -0.47    1.06
  -4   7  -7   -1.15    0.82
  -4   7  -7    0.01    0.36
  -4   7  -7   -0.06    0.33
   4  -7   7    1.21    0.77
  -4   7  -7    0.77    0.62
   4  -7   7   -0.43    0.60
  -4   7  -8  133.84    2.84
  -4   7  -8  136.91    2.59
  -4   7  -8  135.07    2.69
  -4   7  -9   38.44    1.42
  -4   7  -9   36.36    1.51
  -4  -7  -9   36.29    1.50
  -4   7  -9   37.58    1.36
  -4   7  -9   37.25    1.44
  -4   7 -10   33.07    1.33
  -4   7 -10   35.24    1.50
  -4  -7 -10   35.32    1.42
  -4   7 -10   34.04    1.37
  -4   7 -11   22.26    1.09
  -4   7 -11   21.73    1.17
  -4  -7 -11   21.78    1.07
  -4   7 -11   22.41    1.13
  -4   7 -12    2.92    0.48
  -4   7 -12    2.96    0.44
  -4   7 -12    3.04    0.48
  -4   7 -12    3.26    0.54
  -4   7 -13    0.80    0.34
  -4   7 -13   -0.03    0.23
  -4   7 -13    0.71    0.33
  -4   7 -13    0.34    0.33
  -4   7 -14    8.69    0.61
  -4   7 -14    9.50    0.69
  -4   7 -14    8.88    0.66
  -4   7 -15   22.08    0.85
  -4   7 -15   20.10    0.85
  -4   7 -15   20.60    0.85
  -4   7 -16   10.32    0.52
  -4   7 -16   11.20    0.56
  -4   7 -16   11.54    0.56
   4   8 -18   17.45    0.70
   4   8 -18   17.10    0.70
   4   8 -17    0.82    0.29
   4   8 -17    0.90    0.29
   4  -8 -17    0.62    0.19
   4  -8 -16   63.40    1.50
   4   8 -16   59.94    1.64
   4   8 -16   60.32    1.66
   4  -8 -16   62.79    1.45
   4  -8 -15    0.78    0.31
   4   8 -15    0.51    0.35
   4   8 -15    0.44    0.29
   4  -8 -15    0.52    0.27
   4  -8 -14   50.39    1.64
   4   8 -14   50.38    1.69
   4   8 -14   49.60    1.70
   4  -8 -14   52.16    1.56
   4  -8 -13   28.78    1.32
   4   8 -13   28.43    1.33
   4   8 -13   26.89    1.31
   4  -8 -13   29.82    1.24
   4   8 -13   26.00    1.29
   4  -8 -12   74.09    2.16
   4   8 -12   74.13    2.13
   4   8 -12   77.39    2.21
   4  -8 -12   74.71    1.99
   4   8 -12   73.58    2.20
   4  -8 -11   82.60    2.34
   4   8 -11   77.91    2.18
   4   8 -11   77.51    2.20
   4  -8 -11   82.49    2.12
   4   8 -11   83.02    2.37
   4  -8 -10   60.58    2.03
   4   8 -10   58.58    1.88
  -4   8  10   61.57    1.74
   4  -8 -10   59.75    1.80
   4   8 -10   59.49    2.05
   4  -8  -9   11.99    0.93
   4   8  -9   12.34    0.87
  -4   8   9   11.77    0.80
   4  -8  -9   11.06    0.80
   4   8  -9   12.37    0.96
   4  -8  -8   55.67    4.41
   4  -8  -8   58.28    1.99
  -4   8   8   57.48    1.59
   4   8  -8   56.61    1.84
  -4   8   8   55.44    1.69
  -4   8   8   55.26    4.22
  -4  -8   8   54.29    1.79
   4  -8  -8   52.94    1.68
  -4  -8   8   51.99    4.41
   4   8  -8   56.28    1.93
   4  -8  -7  339.16   10.52
   4  -8  -7  351.00    4.84
  -4   8   7  355.11    4.04
  -4   8   7  354.93    4.26
  -4   8   7  364.25   10.59
   4   8  -7  353.97    4.64
   4  -8  -7  355.05    4.20
  -4  -8   7  346.35    4.59
  -4  -8   7  356.90   11.25
   4   8  -7  352.10    4.72
   4  -8  -6   33.64    1.50
   4  -8  -6   34.62    3.33
  -4   8   6   32.46    1.24
  -4   8   6   32.27    1.29
  -4   8   6   34.88    3.26
   4   8  -6   31.47    1.41
   4  -8  -6   32.41    1.26
  -4  -8   6   35.21    3.48
  -4  -8   6   31.23    1.41
   4   8  -6   34.17    3.15
  -4  -8   5   -0.18    0.33
   4   8  -5    3.19    1.00
   4  -8  -5    0.32    0.34
   4  -8  -5    1.92    0.79
  -4   8   5    0.65    0.29
   4   8  -5    0.31    0.32
   4  -8  -5   -0.05    0.28
  -4  -8   5    1.80    0.84
  -4   8   5    0.36    0.25
  -4   8   5    2.86    1.00
   4   8  -4   57.62    4.14
   4  -8  -4   65.42    2.05
  -4   8   4   62.58    1.75
  -4   8   4   56.61    3.96
  -4   8   4   63.01    1.80
   4  -8  -4   60.73    1.63
   4   8  -4   63.52    2.01
  -4  -8   4   63.70    4.53
  -4  -8   4   59.86    1.96
   4  -8  -4   59.16    4.09
   4   8  -3  178.57    7.29
  -4   8   3  199.49    3.10
  -4   8   3  191.07    7.16
  -4   8   3  194.83    3.11
  -4  -8   3  191.98    3.38
  -4  -8   3  203.02    7.99
  -4  -8   3  194.41    3.52
   4  -8  -3  180.23    6.95
   4  -8  -3  192.24    6.49
   4   8  -3  193.71    3.49
   4   8  -2    9.59    1.72
  -4   8   2   10.60    1.59
   4  -8  -2    9.75    1.39
   4   8  -2   10.21    1.60
  -4  -8   2   11.41    1.97
  -4   8   2   11.78    0.78
  -4   8   2   11.02    0.77
  -4  -8   2   11.31    0.87
   4   8  -2   10.11    0.81
  -4  -8   2   11.87    2.05
  -4  -8   2   10.69    0.86
  -4   8   2   10.27    1.69
   4  -8  -2   10.70    1.55
   4   8  -1   13.98    2.14
  -4   8   1   14.24    1.85
   4   8  -1   14.76    1.90
  -4  -8   1   14.61    2.15
  -4   8   1   15.20    0.87
  -4   8   1   13.04    0.82
  -4  -8   1   14.56    0.94
   4   8  -1   14.33    0.97
  -4  -8   1   15.55    1.04
  -4  -8   1   12.71    1.95
  -4   8   1   14.48    1.99
   4  -8  -1   16.94    2.02
   4   8   0   35.33    3.31
   4   8   0   30.36    2.78
  -4  -8   0   32.09    3.10
  -4   8   0   34.65    3.06
  -4   8   0   36.01    1.33
  -4   8   0   36.39    1.36
   4   8   0   35.61    1.52
  -4  -8   0   34.68    1.44
  -4   8   0   36.44    2.88
  -4  -8   0   34.68    3.23
  -4  -8   0   34.43    1.53
   4  -8   0   35.97    3.02
   4   8   1  247.15    8.84
   4   8   1  247.49    8.20
  -4  -8  -1  232.31    8.24
  -4  -8  -1  255.96    8.49
  -4   8  -1  252.52    8.15
  -4   8  -1  245.12    3.43
  -4   8  -1  254.69    3.55
  -4   8  -1  262.66    7.84
  -4  -8  -1  243.93    3.77
   4   8   1  251.12    3.97
  -4  -8  -1  248.97    4.03
   4  -8   1  252.23    8.08
   4   8   2  125.70    6.32
   4   8   2  117.54    5.82
  -4  -8  -2  104.03    5.38
  -4   8  -2  119.21    5.63
  -4   8  -2  113.37    2.31
  -4   8  -2  116.55    2.40
  -4   8  -2  118.30    5.32
  -4  -8  -2  111.85    2.55
   4   8   2  113.91    2.67
  -4  -8  -2  109.28    2.67
   4  -8   2  113.04    4.98
   4  -8   2  103.26    5.31
   4   8   3   18.13    2.39
   4   8   3   14.53    2.10
  -4  -8  -3   15.05    2.12
  -4   8  -3   18.39    0.95
  -4   8  -3   20.03    1.03
  -4   8  -3   18.75    2.19
  -4  -8  -3   16.54    1.00
   4   8   3   18.50    1.08
  -4  -8  -3   17.49    1.09
   4  -8   3   15.98    1.97
   4  -8   3   20.36    2.41
   4   8   4  179.80    7.55
   4   8   4  178.05    7.64
  -4  -8  -4  167.75    6.65
  -4   8  -4  181.18    3.04
  -4   8  -4  176.35    2.84
  -4   8  -4  179.36    3.03
   4   8   4  178.50    3.28
  -4   8  -4  187.28    6.91
  -4  -8  -4  177.62    3.19
  -4  -8  -4  180.71    3.40
   4  -8   4  183.97    6.89
   4  -8   4  182.39    7.35
   4   8   5   27.42    2.97
   4   8   5   30.51    3.19
  -4   8  -5   30.39    1.29
   4   8   5   32.63    1.40
  -4   8  -5   30.60    1.17
  -4   8  -5   26.10    2.68
  -4   8  -5   32.55    1.32
  -4  -8  -5   29.65    1.30
  -4  -8  -5   30.57    1.40
   4  -8   5   31.85    3.03
   4  -8   5   32.51    3.17
  -4   8  -5   32.41    1.25
   4   8   6   14.32    2.14
  -4   8  -6   13.01    0.89
  -4   8  -6   11.33    0.80
  -4   8  -6   13.00    0.83
  -4   8  -7    1.85    0.38
  -4   8  -7    1.94    0.44
  -4   8  -7    2.31    0.46
  -4   8  -8    6.66    0.64
  -4   8  -8    5.86    0.66
  -4   8  -8    7.19    0.66
  -4   8  -8    6.10    0.63
  -4   8  -9  196.62    3.17
  -4   8  -9  198.31    3.42
  -4  -8  -9  195.24    3.31
  -4   8  -9  193.47    3.11
  -4   8  -9  200.77    3.25
  -4   8 -10  310.27    3.94
  -4   8 -10  301.68    3.96
  -4   8 -10  306.80    4.24
  -4  -8 -10  305.64    3.93
  -4   8 -10  312.35    3.81
  -4   8 -11    0.08    0.29
  -4   8 -11    0.20    0.29
  -4   8 -11   -0.09    0.35
  -4   8 -12    1.17    0.34
  -4   8 -12    1.51    0.39
  -4   8 -12    0.63    0.30
  -4   8 -13   30.46    1.10
  -4   8 -13   32.95    1.16
  -4   8 -13   32.61    1.24
  -4   8 -13   33.10    1.20
  -4   8 -14   16.09    0.75
  -4   8 -14   14.58    0.78
  -4   8 -14   15.56    0.78
  -4   8 -15    2.05    0.30
  -4   8 -15    1.87    0.29
  -4   8 -15    2.52    0.32
  -4   8 -16   33.44    0.81
   4   9 -17   41.05    1.05
   4   9 -17   39.51    1.03
   4  -9 -17   40.08    0.89
   4   9 -16   12.58    0.69
   4   9 -16   13.86    0.73
   4  -9 -16   12.89    0.63
   4   9 -15    8.90    0.64
   4   9 -15    8.68    0.64
   4  -9 -15    9.53    0.63
   4  -9 -14   -0.02    0.25
   4   9 -14   -0.34    0.32
   4   9 -14    0.52    0.35
   4  -9 -14    0.31    0.28
   4  -9 -13    6.32    0.62
   4   9 -13    6.18    0.62
   4   9 -13    6.81    0.66
   4  -9 -13    5.92    0.57
   4  -9 -12    0.21    0.30
   4   9 -12   -0.02    0.32
   4   9 -12   -0.24    0.39
   4  -9 -12    0.15    0.30
   4   9 -11    1.47    0.45
   4  -9 -11    1.03    0.39
   4   9 -11    0.49    0.30
   4  -9 -11    0.91    0.37
   4  -9 -10   49.66    1.80
   4  -9 -10   48.68    1.63
   4   9 -10   46.68    1.80
   4   9  -9    1.42    0.45
   4  -9  -9    2.72    0.51
  -4   9   9    2.85    0.43
   4  -9  -9    2.75    0.46
  -4  -9   8    4.97    0.63
   4  -9  -8    4.76    0.64
   4  -9  -8    5.01    0.59
  -4   9   8    4.96    0.55
   4   9  -8    4.53    0.60
  -4   9   8    4.12    0.45
   4  -9  -7   49.60    1.84
  -4   9   7   48.25    1.51
   4  -9  -7   49.76    1.61
  -4   9   7   49.29    1.60
   4   9  -7   49.26    1.77
  -4  -9   7   48.19    1.77
   4   9  -6   12.27    1.91
   4  -9  -6    8.75    1.94
   4   9  -6    7.33    0.72
   4  -9  -6    8.57    0.69
  -4   9   6    8.48    0.67
  -4   9   6    7.29    0.67
  -4  -9   6    9.41    0.83
  -4  -9   6    7.87    1.76
  -4   9   5   43.54    1.48
  -4   9   5   39.59    3.46
   4   9  -5   39.33    3.45
  -4   9   5   39.79    1.46
   4   9  -5   42.44    1.70
   4  -9  -5   40.04    1.41
   4  -9  -5   31.79    3.25
  -4  -9   5   43.45    4.00
  -4  -9   5   38.52    1.62
   4   9  -4   62.56    4.51
  -4   9   4   63.54    3.96
  -4   9   4   66.87    1.83
   4  -9  -4   64.75    1.74
  -4   9   4   66.06    4.42
  -4   9   4   62.60    1.82
   4   9  -4   64.71    2.09
  -4  -9   4   67.52    4.89
  -4  -9   4   64.27    2.11
   4  -9  -4   56.55    4.20
  -4  -9   3    3.33    0.57
   4   9  -3    6.96    1.51
  -4   9   3    4.68    1.16
  -4  -9   3    2.86    1.16
  -4   9   3    3.21    0.47
   4   9  -3    4.46    0.63
  -4  -9   3    3.29    0.53
   4  -9  -3    3.27    0.42
  -4  -9   3   -0.28    0.45
  -4   9   3    3.79    0.50
  -4   9   3    2.21    0.91
   4   9  -2   19.12    2.50
  -4  -9   2   18.72    2.46
  -4   9   2   17.95    2.37
  -4   9   2   19.84    1.02
  -4   9   2   19.64    1.04
  -4   9   2   21.48    2.32
  -4  -9   2   19.18    1.15
   4   9  -2   19.18    1.18
  -4  -9   2   18.35    1.16
  -4  -9   2   14.67    2.27
   4  -9  -2   18.98    2.32
   4   9  -1  371.95   11.21
   4   9  -1  344.20    9.38
  -4  -9   1  354.42   10.59
  -4   9   1  361.71   10.18
  -4   9   1  367.54    4.31
  -4   9   1  359.28    4.31
  -4  -9   1  356.40    4.76
  -4   9   1  381.94    9.72
   4   9  -1  361.98    4.94
  -4  -9   1  343.87   10.52
  -4  -9   1  362.92    5.03
   4  -9  -1  374.80   10.01
   4   9   0  178.66    7.76
  -4  -9   0  180.20    7.72
   4   9   0  183.05    7.07
  -4  -9   0  190.49    7.65
  -4   9   0  183.07    7.24
  -4   9   0  183.13    3.05
  -4   9   0  189.16    3.13
  -4   9   0  193.24    6.97
  -4  -9   0  187.19    3.45
   4   9   0  186.97    3.55
  -4  -9   0  191.69    3.64
   4  -9   0  191.68    7.30
  -4   9  -1   15.51    1.97
   4   9   1    9.47    1.83
  -4  -9  -1   11.91    2.01
   4   9   1   14.37    2.11
  -4  -9  -1   16.20    2.24
  -4   9  -1   13.03    0.83
  -4   9  -1   14.49    0.92
  -4  -9  -1   13.24    0.96
   4   9   1   13.71    0.99
  -4  -9  -1   14.27    1.03
  -4   9  -1   13.11    2.06
   4  -9   1   14.19    2.01
   4   9   2  641.83   14.98
   4   9   2  618.88   13.81
  -4  -9  -2  600.90   13.15
  -4   9  -2  624.70   13.53
  -4   9  -2  636.27    5.59
  -4   9  -2  632.91    5.78
   4   9   2  625.90    6.46
  -4   9  -2  651.55   12.96
  -4  -9  -2  616.24    6.20
  -4  -9  -2  638.01    6.63
   4  -9   2  658.69   13.98
   4   9   3  988.39   18.74
   4   9   3  932.48   17.33
  -4   9  -3  929.07    6.71
  -4   9  -3  954.64    7.14
  -4   9  -3  993.19   16.24
  -4  -9  -3  940.74    7.61
   4   9   3  964.09    7.90
  -4  -9  -3  945.02    7.98
   4  -9   3  975.13   17.29
  -4   9  -4   89.81    2.05
  -4   9  -4   88.00    2.19
   4   9   4   87.15    2.37
  -4  -9  -4   88.40    2.32
  -4  -9  -4   87.48    2.41
   4  -9   4   83.31    4.74
  -4   9  -5   69.43    1.95
  -4   9  -5   73.09    1.81
  -4   9  -5   71.87    2.00
  -4  -9  -5   67.10    2.00
   4   9   5   67.09    2.02
  -4  -9  -5   70.55    2.12
  -4   9  -6   70.44    1.99
  -4   9  -6   71.00    1.96
  -4  -9  -6   68.98    1.99
  -4   9  -6   70.93    1.85
  -4   9  -7   51.20    1.73
  -4   9  -7   53.76    1.65
  -4   9  -7   54.86    1.73
  -4   9  -7   53.89    1.64
  -4   9  -8   51.02    1.59
  -4   9  -8   46.07    1.64
  -4   9  -8   48.51    1.60
  -4   9  -8   47.23    1.56
  -4   9  -9   83.55    2.00
  -4   9  -9   79.15    2.12
  -4  -9  -9   79.13    2.01
  -4   9  -9   78.52    1.98
  -4   9  -9   83.89    2.04
  -4   9 -10   32.60    1.24
  -4   9 -10   31.75    1.32
  -4   9 -10   31.25    1.21
  -4   9 -10   31.02    1.24
  -4   9 -11    1.30    0.36
  -4   9 -11    1.89    0.39
  -4   9 -11    1.57    0.35
  -4   9 -11    1.19    0.28
  -4   9 -12   12.81    0.77
  -4   9 -12   14.25    0.78
  -4   9 -12   12.85    0.79
  -4   9 -12   12.62    0.75
  -4   9 -13    0.86    0.28
  -4   9 -13    0.62    0.23
  -4   9 -13    0.65    0.24
  -4   9 -13    0.83    0.29
  -4   9 -14   35.54    1.02
  -4   9 -14   34.67    1.05
  -4   9 -14   36.32    1.04
  -4   9 -15    7.24    0.41
  -4   9 -15    7.92    0.44
  -4   9 -15    8.19    0.44
   4 -10 -16   12.32    0.55
   4  10 -16   10.66    0.52
   4 -10 -15   53.62    1.29
   4  10 -15   50.09    1.24
   4  10 -15   51.41    1.27
   4  10 -14    0.89    0.23
   4  10 -14    0.54    0.22
   4 -10 -14    0.68    0.28
   4  10 -13    2.40    0.36
   4 -10 -13    3.15    0.44
   4 -10 -12    5.90    0.61
   4 -10 -11   44.71    1.52
   4 -10 -10   16.50    0.97
   4  10  -9  122.05    2.60
   4 -10  -9  124.45    2.58
   4  10  -8   12.48    0.88
  -4  10   8   13.57    0.79
  -4  10   8   14.19    0.85
   4 -10  -8   11.81    0.82
  -4 -10   8   12.46    0.91
  -4  10   7   89.51    2.06
   4  10  -7   89.21    2.40
  -4  10   7   89.01    2.11
   4 -10  -7   88.58    2.17
  -4 -10   7   87.90    2.38
  -4 -10   6    1.59    0.43
  -4  10   6    2.25    0.41
   4  10  -6    1.48    0.40
   4 -10  -6    2.45    0.42
  -4  10   6    2.32    0.38
  -4  10   5   38.94    1.42
  -4  10   5   37.88    1.42
   4  10  -5   40.27    1.68
  -4 -10   5   38.66    1.66
   4 -10  -5   39.30    1.42
  -4 -10   4    0.38    0.38
  -4  10   4    0.29    0.27
   4  10  -4    0.26    0.32
   4 -10  -4    0.36    0.25
  -4  10   4    0.34    0.30
   4 -10  -3  598.29    5.30
  -4  10   3  600.92    5.58
  -4  10   3  590.10    5.58
  -4 -10   3  592.86    6.55
  -4  10   2  325.26    4.10
  -4  10   2  324.87    4.15
  -4 -10   2  312.23    4.62
   4  10  -2  319.35    4.79
  -4 -10   2  324.18    4.88
  -4  10   1  607.71    5.62
  -4  10   1  604.30    5.68
  -4 -10   1  585.66    6.30
   4  10  -1  588.95    6.48
  -4 -10   1  599.51    6.62
   4 -10  -1  595.32   13.18
  -4 -10   0  121.75    6.62
  -4  10   0  124.93    2.55
  -4  10   0  121.39    2.57
  -4 -10   0  121.74    2.87
   4  10   0  123.00    2.96
  -4 -10   0  123.88    3.02
  -4  10  -1   86.91    2.11
  -4  10  -1   82.96    2.14
  -4 -10  -1   87.02    2.42
   4  10   1   85.98    2.46
  -4 -10  -1   86.63    2.54
  -4  10  -2  134.71    2.60
  -4  10  -2  133.57    2.71
  -4 -10  -2  128.15    2.92
   4  10   2  136.11    3.07
  -4 -10  -2  135.06    3.11
  -4  10  -3  359.12    4.17
  -4  10  -3  351.43    4.42
  -4 -10  -3  344.41    4.73
   4  10   3  352.17    4.86
  -4 -10  -3  356.62    4.96
  -4  10  -4   84.24    1.99
  -4  10  -4   91.30    2.27
  -4 -10  -4   85.77    2.34
   4  10   4   85.89    2.36
  -4 -10  -4   88.82    2.44
  -4  10  -5   75.53    1.98
  -4  10  -5   77.26    1.85
  -4  10  -5   77.51    2.08
  -4 -10  -5   73.90    2.15
   4  10   5   78.33    2.19
  -4 -10  -5   76.97    2.22
  -4  10  -6   93.78    2.23
  -4  10  -6   90.89    2.07
  -4  10  -6   96.58    1.99
  -4  10  -6   94.30    2.29
  -4 -10  -6   89.86    2.27
  -4 -10  -6   91.85    2.31
  -4  10  -7  789.90    6.01
  -4  10  -7  789.71    6.46
  -4  10  -8   18.63    0.96
  -4  10  -8   19.00    1.04
  -4  10  -8   20.38    1.05
  -4  10  -8   19.71    0.97
  -4  10  -9    0.85    0.30
  -4  10  -9    1.14    0.33
  -4  10  -9    0.90    0.31
  -4  10  -9    1.47    0.34
  -4  10 -10    4.42    0.53
  -4  10 -10    3.79    0.45
  -4  10 -10    4.23    0.49
  -4  10 -10    4.64    0.49
  -4  10 -11    5.02    0.49
  -4  10 -11    4.93    0.51
  -4  10 -11    5.58    0.51
  -4  10 -12    5.16    0.50
  -4  10 -12    5.75    0.48
  -4  10 -12    5.26    0.49
  -4  10 -12    5.77    0.47
  -4  10 -13   44.33    1.13
  -4  10 -13   43.13    1.17
  -4  10 -13   43.43    1.10
  -4  10 -14   30.30    0.82
  -4  10 -14   29.96    0.84
  -4  10 -14   28.66    0.78
   4 -11 -15   45.03    1.05
   4 -11 -14   18.14    0.78
   4 -11 -13    2.93    0.40
   4 -11 -12   54.45    1.52
   4 -11 -11   49.49    1.52
   4 -11 -10   14.64    0.88
   4 -11  -9    3.14    0.49
  -4 -11   8    0.43    0.31
  -4  11   8    0.36    0.22
   4  11  -8   -0.06    0.31
   4 -11  -8    0.37    0.29
  -4  11   8    0.55    0.29
  -4  11   7   88.19    2.00
  -4  11   7   85.10    1.97
   4 -11  -7   87.06    2.12
   4  11  -7   87.29    2.33
  -4 -11   7   87.64    2.36
  -4  11   6   10.13    0.72
  -4  11   6    8.52    0.68
   4 -11  -6    8.81    0.71
   4  11  -6    8.75    0.81
  -4 -11   6    9.04    0.83
   4  11  -5   25.65    1.35
  -4  11   5   24.26    1.12
  -4  11   5   25.60    1.16
   4 -11  -5   25.22    1.14
  -4 -11   5   25.00    1.36
  -4 -11   4    0.73    0.35
  -4  11   4    1.06    0.37
   4  11  -4    2.39    0.54
   4 -11  -4    1.89    0.38
  -4  11   4    1.81    0.38
  -4  11   3  147.11    2.78
  -4  11   3  136.40    2.69
   4 -11  -3  142.78    2.60
   4  11  -3  146.10    3.24
  -4 -11   3  139.92    3.22
  -4 -11   2    6.42    0.78
  -4  11   2    6.67    0.63
  -4  11   2    6.86    0.67
  -4 -11   2    6.70    0.76
   4  11  -2    7.05    0.83
  -4  11   1  465.15    5.00
  -4 -11   1  463.19    5.71
   4  11  -1  475.79    5.89
  -4 -11   1  471.06    5.95
  -4  11   0  181.74    3.08
  -4  11   0  177.32    3.11
  -4 -11   0  175.60    3.49
   4  11   0  175.16    3.58
  -4 -11   0  177.68    3.64
  -4  11  -1   70.94    1.93
  -4  11  -1   71.48    2.00
  -4 -11  -1   73.19    2.25
   4  11   1   74.03    2.31
  -4 -11  -1   72.10    2.32
  -4  11  -2  441.82    4.68
  -4  11  -2  434.79    4.90
  -4 -11  -2  432.08    5.38
   4  11   2  435.88    5.47
  -4 -11  -2  442.02    5.62
  -4  11  -3    9.39    0.64
  -4  11  -3    8.27    0.67
  -4  11  -3    7.57    0.72
   4  11   3    8.79    0.83
  -4 -11  -3    8.10    0.78
  -4 -11  -3    7.90    0.80
  -4  11  -4   12.04    0.75
  -4  11  -4   11.09    0.73
  -4  11  -4   11.76    0.86
  -4 -11  -4   11.80    0.89
   4  11   4   10.94    0.88
  -4 -11  -4   11.35    0.88
  -4 -11  -5    3.41    0.53
  -4  11  -5    3.44    0.43
  -4  11  -5    4.76    0.48
  -4  11  -5    4.47    0.58
   4  11   5    3.66    0.53
  -4 -11  -5    3.33    0.50
  -4  11  -6   46.49    1.49
  -4  11  -6   49.29    1.45
  -4  11  -6   47.02    1.34
  -4  11  -6   48.85    1.62
  -4 -11  -6   48.00    1.63
  -4 -11  -6   47.13    1.61
  -4  11  -7   11.51    0.71
  -4  11  -7   10.72    0.74
  -4  11  -7   11.94    0.81
  -4 -11  -7   11.80    0.78
  -4  11  -8   69.70    1.67
  -4  11  -8   70.06    1.79
  -4  11  -8   70.47    1.83
  -4  11  -8   71.55    1.64
  -4  11  -9    1.21    0.29
  -4  11  -9    0.74    0.28
  -4  11  -9    0.78    0.29
  -4  11  -9    1.01    0.28
  -4  11 -10   65.25    1.50
  -4  11 -10   63.53    1.58
  -4  11 -10   62.48    1.53
  -4  11 -10   63.79    1.46
  -4  11 -11   11.12    0.70
  -4  11 -11   12.58    0.64
  -4  11 -11   12.56    0.68
  -4  11 -11   11.65    0.60
  -4  11 -12   35.65    1.03
  -4  11 -12   38.30    1.01
  -4  11 -12   36.79    1.04
  -4  11 -12   36.77    0.96
  -4  11 -13    9.90    0.46
  -4  11 -13    8.99    0.46
   4 -12 -14   44.81    1.03
   4 -12 -13   48.32    1.21
   4 -12 -12   90.67    1.78
   4 -12 -11   32.33    1.15
   4 -12 -10   60.98    1.63
   4 -12  -9    3.29    0.47
  -4 -12   8    2.99    0.46
   4  12  -8    1.89    0.36
   4 -12  -8    2.29    0.39
  -4  12   8    1.75    0.31
  -4  12   7   12.43    0.75
  -4  12   7   12.70    0.72
   4  12  -7   12.74    0.88
  -4 -12   7   13.16    0.91
   4 -12  -7   12.88    0.83
  -4  12   6    6.08    0.57
  -4  12   6    5.56    0.54
   4  12  -6    5.92    0.67
   4 -12  -6    5.95    0.58
  -4 -12   6    6.81    0.72
  -4  12   5   71.28    1.84
  -4  12   5   68.72    1.79
   4 -12  -5   72.05    1.86
  -4 -12   5   70.37    2.17
   4  12  -5   71.89    2.17
  -4  12   4   52.54    1.62
  -4  12   4   51.28    1.58
   4  12  -4   53.95    1.92
  -4 -12   4   54.03    1.96
   4 -12  -4   53.12    1.58
   4 -12  -3   60.80    1.67
  -4  12   3   60.53    1.76
  -4  12   3   60.26    1.74
   4  12  -3   60.81    2.06
  -4 -12   3   60.08    2.09
  -4  12   2   12.55    0.84
  -4  12   2   13.06    0.86
   4  12  -2   11.40    0.94
  -4 -12   2   11.89    0.98
  -4  12   1  300.51    3.90
  -4  12   1  301.07    3.95
  -4 -12   1  294.83    4.49
   4  12  -1  300.64    4.59
  -4 -12   1  302.14    4.67
  -4  12   0  414.00    4.52
  -4  12   0  404.54    4.61
   4  12   0  404.83    5.30
  -4 -12   0  404.11    5.22
  -4 -12   0  407.04    5.42
  -4  12  -1    9.53    0.75
  -4  12  -1    9.14    0.75
  -4 -12  -1    8.33    0.82
   4  12   1    9.76    0.91
  -4 -12  -1    8.93    0.87
  -4  12  -2  222.20    3.23
  -4  12  -2  219.98    3.43
  -4 -12  -2  216.10    3.74
   4  12   2  224.89    3.85
  -4 -12  -2  220.20    3.88
  -4  12  -3   94.73    2.07
  -4  12  -3   94.03    2.25
  -4 -12  -3   96.18    2.46
   4  12   3   92.41    2.41
  -4 -12  -3   92.58    2.46
  -4 -12  -4    0.04    0.32
  -4  12  -4    0.34    0.32
   4  12   4   -0.28    0.35
  -4 -12  -4    0.24    0.32
  -4  12  -4   -0.03    0.22
  -4  12  -5  129.28    2.23
  -4  12  -5  130.17    2.58
  -4 -12  -5  130.66    2.67
  -4 -12  -5  131.09    2.67
   4  12   5  130.54    2.62
  -4  12  -6   46.55    1.29
  -4  12  -6   47.40    1.54
  -4 -12  -6   46.76    1.52
  -4 -12  -6   46.95    1.49
  -4  12  -7   16.16    0.75
  -4  12  -7   16.11    0.81
  -4  12  -7   16.97    0.91
  -4 -12  -7   16.50    0.85
  -4  12  -8    2.42    0.33
  -4  12  -8    2.21    0.33
  -4  12  -8    2.07    0.37
  -4  12  -9   32.35    0.98
  -4  12  -9   31.29    1.02
  -4  12  -9   32.61    1.10
  -4  12 -10   60.06    1.48
  -4  12 -10   57.97    1.23
  -4  12 -10   58.18    1.31
  -4  12 -11   29.17    0.79
  -4  12 -11   28.95    0.84
   4 -13 -13    2.82    0.27
   4 -13 -12    5.97    0.43
   4 -13 -11   13.44    0.67
   4 -13 -10    7.63    0.57
   4 -13  -9  240.97    3.02
  -4 -13   8    0.32    0.25
   4  13  -8    0.02    0.21
   4 -13  -8    0.59    0.28
   4 -13  -7   21.88    0.98
   4  13  -7   20.74    1.01
  -4 -13   7   22.66    1.08
   4  13  -6  180.81    3.09
  -4  13   6  183.88    2.69
  -4  13   6  187.35    2.56
   4 -13  -6  186.69    2.81
  -4 -13   6  186.86    3.20
  -4 -13   5   -0.13    0.39
  -4  13   5   -0.21    0.22
   4  13  -5    0.39    0.33
   4 -13  -5    0.21    0.22
  -4  13   5    0.00    0.26
  -4 -13   4    2.18    0.44
  -4  13   4    2.83    0.41
   4  13  -4    2.64    0.49
   4 -13  -4    2.86    0.39
  -4  13   4    2.63    0.41
  -4  13   3   24.02    1.08
  -4  13   3   22.98    1.02
   4  13  -3   21.96    1.21
  -4 -13   3   21.27    1.20
  -4  13   2   12.00    0.77
  -4  13   2   11.63    0.76
   4  13  -2   12.41    0.95
  -4 -13   2   10.37    0.89
  -4  13   1    7.20    0.64
  -4  13   1    7.34    0.63
   4  13  -1    7.09    0.73
  -4 -13   1    8.02    0.79
  -4 -13   0    1.32    0.42
  -4  13   0    1.10    0.35
   4  13   0    1.75    0.48
  -4  13   0    1.25    0.36
  -4  13  -1   32.46    1.22
  -4  13  -1   32.87    1.27
  -4 -13  -1   31.73    1.42
   4  13   1   32.51    1.43
  -4 -13  -1   32.05    1.44
  -4  13  -2   32.90    1.20
  -4  13  -2   35.68    1.33
  -4 -13  -2   35.42    1.45
   4  13   2   33.48    1.43
  -4 -13  -2   34.11    1.45
  -4  13  -3   18.66    0.88
  -4  13  -3   19.21    0.99
  -4 -13  -3   18.07    1.03
   4  13   3   17.61    1.02
  -4 -13  -3   18.34    1.04
   4  13   4   16.15    0.93
  -4  13  -4   16.01    0.89
  -4 -13  -4   16.74    0.95
  -4 -13  -4   15.23    0.92
  -4 -13  -5    0.04    0.23
   4  13   5   -0.03    0.25
  -4  13  -5   -0.31    0.28
  -4 -13  -5    0.14    0.25
  -4  13  -6   60.99    1.60
  -4  13  -7    2.65    0.41
  -4  13  -8    5.34    0.47
  -4  13 -10   11.05    0.56
   4 -14 -11    0.30    0.16
   4 -14 -10   25.29    0.81
   4 -14  -9   72.86    1.44
   4  14  -8   20.59    0.77
   4 -14  -8   21.61    0.83
  -4 -14   7    0.79    0.25
   4 -14  -7    0.34    0.21
   4  14  -7    0.62    0.25
  -4 -14   6   18.18    0.92
   4 -14  -6   16.91    0.77
   4  14  -6   18.01    0.89
  -4  14   5   40.92    1.10
   4  14  -5   40.61    1.39
  -4 -14   5   42.06    1.44
   4 -14  -5   41.46    1.19
  -4 -14   4    4.87    0.56
   4  14  -4    5.05    0.57
  -4  14   4    4.96    0.44
   4 -14  -4    4.03    0.40
  -4  14   3   51.59    1.36
   4  14  -3   52.85    1.68
  -4 -14   3   52.83    1.71
  -4  14   2   36.56    1.18
   4  14  -2   35.27    1.40
  -4 -14   2   37.41    1.47
  -4  14   1   12.56    0.72
   4  14  -1   11.72    0.84
  -4 -14   1   12.53    0.89
  -4  14   0   11.73    0.71
   4  14   0   11.35    0.82
  -4 -14   0   11.47    0.85
  -4 -14  -1    3.76    0.52
  -4  14  -1    3.64    0.44
   4  14   1    4.16    0.53
  -4  14  -2   35.79    1.21
   4  14   2   33.65    1.29
  -4 -14  -2   32.64    1.29
  -4  14  -3   25.17    1.02
   4  14   3   23.92    1.05
  -4 -14  -3   24.75    1.08
  -4 -14  -4   40.85    1.29
  -4  14  -4   44.11    1.31
   4  14   4   42.13    1.29
  -4  14  -5   10.49    0.64
   4  14   5   10.17    0.60
  -4 -14  -5    9.13    0.57
  -4  14  -6  180.03    2.44
  -4  14  -7    2.22    0.32
  -4  14  -8  111.56    1.72
   4 -15  -8   11.61    0.49
   4 -15  -7    6.05    0.38
   4 -15  -6    8.02    0.44
   4  15  -6    8.50    0.52
  -4 -15   6    9.26    0.55
   4  15  -5   15.51    0.74
  -4 -15   5   16.38    0.79
  -4 -15   4   20.68    0.92
   4  15  -4   19.85    0.88
  -4 -15   3    0.72    0.28
  -4  15   3    1.10    0.22
   4  15  -3    0.37    0.25
  -4 -15   2    1.77    0.34
  -4  15   2    2.61    0.31
   4  15  -2    2.23    0.37
  -4  15   1   10.12    0.57
  -4 -15   1    9.87    0.71
   4  15  -1    8.99    0.65
  -4  15   0   20.73    0.81
  -4 -15   0   21.72    0.98
   4  15   0   21.74    0.96
   4  15   1    9.28    0.63
  -4  15  -1    9.88    0.57
  -4 -15  -1    8.68    0.62
  -4 -15  -2    2.31    0.33
  -4  15  -2    2.75    0.34
   4  15   2    2.48    0.35
  -4  15  -3   42.58    1.13
   4  15   3   41.29    1.15
  -4 -15  -3   38.96    1.13
  -4 -15  -4    0.93    0.24
   4  15   4    1.46    0.25
  -4  15  -5   38.51    0.99
  -4  15  -6    4.22    0.33
  -4 -16   4   23.55    0.76
   4  16  -3   57.21    1.20
  -4 -16   3   58.85    1.25
  -4 -16   2    0.00    0.18
   4  16  -2    0.02    0.18
  -4 -16   1   10.50    0.57
   4  16  -1    9.75    0.54
   4  16   0    4.16    0.37
  -4 -16   0    3.98    0.38
   4  16   1  157.02    1.94
  -4 -16  -1  152.46    1.94
   5   0 -20    0.04    0.19
   5   0 -19    8.24    0.53
   5   0 -19    8.39    0.64
   5   0 -18    0.12    0.34
   5   0 -18    0.18    0.26
   5   0 -17  211.14    3.28
   5   0 -17  218.39    3.64
   5   0 -17  208.80    2.68
   5   0 -16    0.26    0.42
   5   0 -16    0.31    0.35
   5   0 -16   -0.15    0.27
   5   0 -15    0.91    0.45
   5   0 -15    0.71    0.45
   5   0 -14    0.23    0.45
   5   0 -14   -0.19    0.41
   5   0 -13  878.88    7.75
   5   0 -13  875.36    8.04
   5   0 -12   -0.02    0.42
   5   0 -12   -0.34    0.41
   5   0 -11  109.87    2.70
   5   0 -11  107.10    2.74
  -5   0  11  100.73    5.84
   5   0 -10    0.14    0.36
   5   0 -10   -0.18    0.34
   5   0  -9  178.37    3.33
   5   0  -9  176.61    3.33
  -5   0   9  179.14    7.18
  -5   0   8    1.31    0.78
   5   0  -8    0.04    0.23
   5   0  -7   21.47    1.93
  -5   0   7   19.36    2.17
  -5   0   6    0.70    0.60
   5   0  -6    0.97    0.53
   5   0  -5  156.18    5.23
  -5   0   5  150.90    5.33
  -5   0   5  149.39    5.41
  -5   0   4    3.81    1.02
  -5   0   4    0.00    0.47
   5   0  -3   15.86    1.75
  -5   0   3   14.74    1.70
  -5   0   3   13.52    1.51
   5   0  -2   -0.20    0.48
  -5   0   2   -0.01    0.33
   5   0  -2   -0.51    0.37
   5   0  -1  115.84    4.76
  -5   0   1  119.92    4.86
   5   0  -1  109.04    4.03
  -5   0   0   -0.23    0.64
   5   0   0    0.05    0.45
   5   0   0   -0.19    0.43
   5   0   1   -0.22    0.50
  -5   0  -1   -0.17    0.48
   5   0   2   -0.54    0.56
  -5   0  -2   -1.26    0.66
   5   0   2   -0.93    0.60
   5   0   3   35.42    2.84
  -5   0  -3   33.93    2.81
   5   0   3   36.56    2.94
   5   0   4   -0.50    0.55
  -5   0  -4    0.27    0.55
   5   0   4   -0.17    0.44
   5   0   5   25.17    2.47
  -5   0  -5   25.06    2.51
   5   0   5   25.57    2.68
  -5   0  -6    0.11    0.48
  -5   0  -6   -0.02    0.26
  -5   0  -7 1329.61    8.51
   5   0   7 1320.08   18.19
  -5   0  -7 1339.46   18.96
  -5   0  -7 1320.63    8.89
   5   0   7 1355.98   20.68
  -5   0  -8   -0.19    0.38
  -5   0  -8    0.36    0.56
  -5   0  -8    0.24    0.32
  -5   0  -9   47.36    1.67
  -5   0  -9   48.79    1.79
  -5   0 -10    0.14    0.34
  -5   0 -10    0.09    0.35
  -5   0 -11  210.69    3.44
  -5   0 -11  210.30    3.65
  -5   0 -12   -0.13    0.38
  -5   0 -12   -0.26    0.41
  -5   0 -13  135.44    2.55
  -5   0 -13  135.53    2.71
  -5   0 -14    0.17    0.23
  -5   0 -14    0.16    0.29
  -5   0 -15  133.31    2.23
  -5   0 -15  130.79    2.05
  -5   0 -16    0.00    0.15
  -5   0 -16    0.01    0.20
   5  -1 -20    3.48    0.36
   5   1 -20    3.39    0.38
   5  -1 -19    2.96    0.43
   5   1 -19    3.18    0.44
   5   1 -19    2.97    0.37
   5  -1 -18    4.28    0.45
   5  -1 -18    5.55    0.61
   5   1 -18    5.74    0.61
   5   1 -18    5.06    0.51
   5  -1 -17   11.85    0.80
   5   1 -17   12.24    0.86
   5  -1 -17   12.92    0.93
   5   1 -17   12.65    0.93
   5  -1 -17   12.26    0.68
   5  -1 -16   23.28    1.18
   5   1 -16   24.45    1.27
   5  -1 -16   22.86    1.30
   5   1 -16   25.13    1.34
   5  -1 -16   22.21    1.01
   5  -1 -15    1.79    0.53
   5   1 -15    1.83    0.52
   5  -1 -15    1.69    0.46
   5   1 -15    1.90    0.50
   5  -1 -14   21.75    1.24
   5   1 -14   21.03    1.24
   5  -1 -14   21.64    1.33
   5   1 -14   20.57    1.30
   5  -1 -13  449.84    5.46
   5   1 -13  466.90    5.67
   5  -1 -13  452.63    5.81
   5   1 -13  466.81    5.84
   5  -1 -12  116.54    2.79
   5   1 -12  116.07    2.85
   5  -1 -12  112.97    2.89
   5   1 -12  113.88    2.88
   5   1 -11   24.12    1.30
   5  -1 -11   24.06    1.30
   5  -1 -11   23.74    1.32
   5   1 -11   24.41    1.34
  -5   1  11   27.22    3.02
  -5  -1  10    3.88    1.18
   5  -1 -10    3.17    0.56
   5   1 -10    2.93    0.53
   5  -1 -10    2.18    0.49
   5   1 -10    2.29    0.52
  -5   1   9   13.56    2.06
  -5  -1   9   14.37    2.11
   5  -1  -9   14.17    0.96
   5   1  -9   13.35    0.94
   5  -1  -9   14.10    0.96
   5   1  -9   14.89    0.99
   5   1  -8  122.33    4.39
  -5   1   8  111.46    5.51
  -5  -1   8  120.03    5.61
   5  -1  -7   44.93    2.83
   5   1  -7   47.21    2.79
  -5  -1   7   49.70    3.30
  -5   1   7   43.43    3.30
  -5  -1   7   43.11    3.21
   5  -1  -6  124.71    4.68
   5   1  -6  125.56    4.66
  -5  -1   6  130.97    5.25
  -5  -1   6  131.14    5.26
  -5   1   6  116.26    5.14
   5  -1  -5   57.54    3.25
   5   1  -5   54.99    3.13
  -5   1   5   54.90    3.03
  -5  -1   5   51.65    3.32
  -5  -1   5   51.32    3.10
  -5   1   5   58.17    3.47
   5  -1  -4    5.33    1.07
   5   1  -4    5.89    1.11
  -5   1   4    5.15    1.03
  -5  -1   4    5.84    1.16
  -5   1   4    6.95    1.22
  -5  -1   4    6.06    1.08
   5  -1  -3  632.68   10.82
   5   1  -3  630.39   10.89
  -5  -1   3  618.26   11.34
  -5   1   3  634.38   10.34
   5   1  -3  639.17   11.78
   5  -1  -2   67.21    3.59
   5   1  -2   63.25    3.50
  -5   1   2   66.12    3.46
  -5  -1   2   65.22    3.72
  -5   1   2   64.73    3.15
   5  -1  -2   64.24    2.92
   5   1  -2   64.01    2.97
   5   1  -2   66.10    3.76
   5  -1  -1  293.00    7.54
   5   1  -1  306.35    7.83
  -5   1   1  293.54    7.28
  -5  -1   1  316.86    8.18
   5  -1  -1  301.67    6.76
  -5   1   1  300.29    6.42
   5   1  -1  306.06    6.99
   5   1  -1  317.35    8.05
   5   1   0    5.72    1.06
   5  -1   0    8.25    1.32
   5   1   0    8.32    1.37
  -5   1   0    9.53    1.36
  -5  -1   0    8.68    1.46
   5  -1   0    8.99    1.25
   5   1   0    6.78    1.12
   5  -1   1   20.75    2.07
   5   1   1   17.75    2.01
  -5   1  -1   19.69    2.01
  -5  -1  -1   21.72    2.24
   5  -1   1   18.39    1.88
   5   1   1   21.28    2.05
   5   1   1   21.54    2.04
   5  -1   2   39.62    2.90
   5   1   2   42.72    3.09
  -5   1  -2   39.05    2.86
  -5  -1  -2   49.18    3.36
   5  -1   2   42.45    2.98
   5   1   2   41.73    3.01
   5   1   2   44.45    2.96
   5   1   3    4.93    0.98
   5  -1   3    4.91    1.12
   5   1   3    3.74    1.00
  -5   1  -3    3.68    0.97
  -5  -1  -3    5.20    1.14
   5  -1   3    3.79    0.94
   5   1   3    5.43    1.19
   5  -1   4    2.45    0.98
   5   1   4    2.12    0.82
  -5   1  -4    3.92    1.16
  -5  -1  -4    2.75    1.04
   5   1   4    1.93    0.61
   5  -1   5    4.17    0.99
   5   1   5    2.41    0.68
  -5   1  -5    4.00    1.07
  -5  -1  -5    4.52    1.28
  -5  -1  -5    3.59    0.52
   5  -1   5    2.85    0.79
   5   1   5    3.33    1.03
  -5   1  -6  256.49    3.66
   5  -1   6  257.36    7.73
   5   1   6  248.77    8.05
  -5   1  -6  261.52    8.17
  -5  -1  -6  256.76    8.13
  -5   1  -6  263.09    3.86
  -5  -1  -6  255.88    3.89
   5  -1   6  261.50    8.70
   5   1   6  262.34    8.91
  -5   1  -7    3.83    0.51
   5  -1   7    4.41    1.07
   5   1   7    1.39    0.71
  -5   1  -7    6.20    1.44
  -5  -1  -7    2.49    1.00
  -5   1  -7    3.60    0.52
  -5  -1  -7    3.07    0.54
   5  -1   7    0.61    0.77
   5   1   7    1.33    0.86
  -5   1  -8  222.17    3.54
  -5  -1  -8  225.49    3.58
   5   1   8  229.73    7.91
  -5   1  -8  234.53    8.05
  -5  -1  -8  225.96    7.92
  -5   1  -8  224.52    3.73
  -5  -1  -8  228.36    3.81
   5  -1   8  222.25    8.55
   5   1   8  218.92    8.66
  -5   1  -9    1.46    0.42
  -5  -1  -9    1.17    0.40
  -5   1  -9    0.91    0.41
  -5  -1  -9    1.73    0.49
  -5   1 -10  482.98    5.28
  -5  -1 -10  481.49    5.22
  -5   1 -10  468.65    4.46
  -5   1 -10  471.91    5.48
  -5  -1 -10  482.03    5.53
  -5   1 -11    1.99    0.48
  -5  -1 -11    2.18    0.46
  -5   1 -11    2.29    0.53
  -5  -1 -11    1.49    0.43
  -5   1 -12    0.84    0.38
  -5  -1 -12    0.85    0.39
  -5   1 -12    0.53    0.34
  -5  -1 -12    0.55    0.35
  -5   1 -13   66.77    1.81
  -5  -1 -13   64.72    1.73
  -5   1 -13   65.98    1.92
  -5  -1 -13   67.16    1.90
  -5   1 -14    0.10    0.24
  -5  -1 -14    0.17    0.22
  -5   1 -14    0.40    0.29
  -5  -1 -14    0.09    0.25
  -5   1 -15    0.87    0.25
  -5  -1 -15    1.05    0.26
  -5   1 -15    1.10    0.29
  -5  -1 -15    1.23    0.29
  -5   1 -16    5.39    0.43
  -5  -1 -16    5.21    0.39
  -5   1 -16    5.66    0.39
   5  -2 -20    0.18    0.19
   5   2 -20   -0.12    0.19
   5   2 -19   22.86    0.90
   5  -2 -19   21.83    0.93
   5   2 -19   22.66    0.97
   5   2 -18   23.90    1.07
   5  -2 -18   23.57    1.09
   5   2 -18   23.52    1.12
   5  -2 -17   38.97    1.30
   5   2 -17   40.06    1.49
   5   2 -17   38.24    1.53
   5  -2 -17   41.63    1.22
   5  -2 -17   39.94    1.54
   5  -2 -16    1.58    0.49
   5   2 -16    1.06    0.44
   5  -2 -16    1.21    0.36
   5   2 -16    0.71    0.41
   5  -2 -16    1.18    0.31
   5  -2 -15    7.24    0.70
   5  -2 -15    7.02    0.82
   5   2 -15    8.37    0.83
   5   2 -15    7.14    0.78
   5  -2 -15    8.00    0.68
   5  -2 -14   62.62    1.99
   5   2 -14   63.07    2.12
   5  -2 -14   62.79    2.19
   5   2 -14   62.46    2.15
   5  -2 -13   80.72    2.29
   5   2 -13   81.12    2.41
   5  -2 -13   78.48    2.43
   5   2 -13   73.75    2.33
   5  -2 -12  278.12    4.22
   5   2 -12  275.88    4.43
   5  -2 -12  273.82    4.49
   5   2 -12  268.63    4.39
   5  -2 -11   97.01    5.61
   5  -2 -11   98.44    2.52
   5   2 -11   95.01    2.55
   5  -2 -11   98.48    2.66
   5   2 -11   98.46    2.61
  -5   2  11   93.61    5.68
  -5  -2  11   97.48    5.70
   5  -2 -10   46.70    1.73
   5   2 -10   45.96    1.76
   5  -2 -10   47.76    1.83
   5   2 -10   48.61    1.79
  -5   2  10   45.58    3.86
  -5  -2  10   48.47    3.89
   5  -2 -10   47.37    3.84
   5  -2  -9    0.20    0.32
   5   2  -9    0.58    0.33
   5  -2  -9    0.12    0.35
   5   2  -9   -0.01    0.29
   5  -2  -9    0.29    0.21
   5  -2  -9   -0.43    0.70
  -5   2   9    0.14    0.56
   5  -2  -8  468.86    5.23
   5   2  -8  480.88    5.29
  -5  -2   8  488.44   10.91
  -5   2   8  500.61   11.79
  -5  -2   8  485.83   11.16
   5  -2  -8  476.02   10.94
  -5  -2   7    5.64    1.31
   5  -2  -7    5.89    1.35
   5  -2  -7    6.78    1.25
   5   2  -7    7.14    1.08
  -5  -2   7    6.77    1.35
  -5   2   7    4.66    1.16
  -5  -2   6    0.01    0.45
   5   2  -6    0.78    0.47
  -5  -2   6    0.87    0.90
   5  -2  -6    0.57    0.58
  -5   2   6   -0.97    0.69
   5  -2  -5   63.32    3.42
   5   2  -5   57.09    3.22
  -5  -2   5   61.15    3.78
  -5  -2   5   58.83    3.24
  -5   2   5   62.43    3.71
   5  -2  -5   58.72    3.39
   5   2  -5   60.17    3.81
   5  -2  -4  909.99   12.90
   5   2  -4  920.07   13.02
  -5   2   4  904.85   11.66
  -5  -2   4  900.83   14.32
  -5   2   4  904.59   13.51
   5  -2  -4  892.19   12.29
   5  -2  -3   65.90    3.50
   5   2  -3   59.26    3.41
  -5   2   3   63.33    3.15
  -5  -2   3   69.62    4.00
  -5   2   3   67.74    3.56
   5  -2  -3   64.02    3.09
   5   2  -3   62.42    3.76
   5  -2  -2  285.07    7.32
   5   2  -2  277.24    7.45
  -5   2   2  279.43    6.74
  -5  -2   2  285.88    8.05
  -5   2   2  284.48    6.98
   5  -2  -2  295.20    6.40
   5   2  -2  285.74    7.97
   5  -2  -1   18.97    1.91
   5   2  -1   18.69    1.95
  -5   2   1   16.08    1.73
  -5  -2   1   18.90    2.14
  -5   2   1   18.07    1.71
   5  -2  -1   19.02    1.71
   5   2  -1   20.84    2.18
   5  -2   0   94.62    4.27
   5   2   0   87.13    4.32
  -5   2   0   96.62    4.19
  -5  -2   0   88.13    4.55
  -5   2   0   88.30    3.59
   5  -2   0   88.20    3.94
   5   2   0   89.13    4.37
   5   2   1    8.03    1.36
   5  -2   1    6.96    1.16
   5   2   1    6.32    1.20
  -5   2  -1    9.16    1.40
  -5  -2  -1    8.21    1.57
  -5   2  -1    7.24    1.03
   5  -2   1    7.89    1.27
   5   2   2    7.51    1.28
[truncated: 203,099 more chars]
