# Supplementary material for: The missing crystal structure in the series of N,N′,N′′-tris­(pyridinyl)benzene-1,3,5-tricarbox­amides: the 2-pyridinyl derivative
Source: Acta Crystallogr E Crystallogr Commun. 2020 May 1;76(Pt 6):776–9. doi: 10.1107/S2056989020005599 (PMC7273992; doi:10.1107/S2056989020005599)
Supplement: Supplementary file 2 [file e-76-00776-Isup2.hkl]

data_I                                                                          
_shelx_title ' x1_a.res in P2(1)/n'                                             
_shelx_refln_list_code          4                                               
_shelx_F_calc_maximum      181.74                                               
_exptl_crystal_F_000       912.00                                               
_reflns_d_resolution_high  0.8011                                               
                                                                                
loop_                                                                           
 _space_group_symop_operation_xyz                                               
 'x, y, z'                                                                      
 '-x+1/2, y+1/2, -z+1/2'                                                        
 '-x, -y, -z'                                                                   
 'x-1/2, -y-1/2, z-1/2'                                                         
                                                                                
_cell_length_a     8.2807                                                       
_cell_length_b    14.1554                                                       
_cell_length_c    17.5020                                                       
_cell_angle_alpha  90.000                                                       
_cell_angle_beta   98.920                                                       
_cell_angle_gamma  90.000                                                       
                                                                                
_shelx_F_squared_multiplier     1.000                                           
                                                                                
loop_                                                                           
 _refln_index_h                                                                 
 _refln_index_k                                                                 
 _refln_index_l                                                                 
 _refln_F_squared_calc                                                          
 _refln_F_squared_meas                                                          
 _refln_F_squared_sigma                                                         
 _refln_observed_status                                                         
   2   0   0      17173.17      17708.69        33.77 o                         
   4   0   0        296.30        253.22         4.34 o                         
   6   0   0        337.55        313.31         4.35 o                         
   8   0   0        721.91        706.52         7.79 o                         
  10   0   0        254.79        249.12         4.06 o                         
   1   1   0        115.23        100.86         1.10 o                         
   2   1   0       2722.11       2621.73        17.11 o                         
   3   1   0         11.73         11.82         0.63 o                         
   4   1   0        269.47        254.50         3.39 o                         
   5   1   0         24.58         23.73         1.40 o                         
   6   1   0        136.26        132.21         2.01 o                         
   7   1   0         23.86         21.96         0.92 o                         
   8   1   0        135.63        142.74         2.17 o                         
   9   1   0         28.90         30.42         0.90 o                         
  10   1   0        198.46        193.23         2.49 o                         
   0   2   0       2639.78       2373.65        27.46 o                         
   1   2   0      13597.02      13125.10        15.99 o                         
   2   2   0       1362.37       1248.17         5.27 o                         
   3   2   0        366.56        353.67         3.08 o                         
   4   2   0       1031.91       1025.80         7.95 o                         
   5   2   0        283.27        267.52         4.63 o                         
   6   2   0         64.03         68.35         1.52 o                         
   7   2   0         86.53         79.34         1.91 o                         
   8   2   0        474.23        487.81         3.99 o                         
   9   2   0        667.36        686.38         5.61 o                         
  10   2   0         43.30         40.80         1.14 o                         
   1   3   0        471.28        490.56         7.37 o                         
   2   3   0        354.59        339.30         2.85 o                         
   3   3   0       2974.65       2957.22        22.80 o                         
   4   3   0        240.07        244.10         3.99 o                         
   5   3   0          0.80          3.40         0.65 o                         
   6   3   0        364.93        346.49         3.04 o                         
   7   3   0        251.57        247.27         3.34 o                         
   8   3   0        129.33        123.10         2.02 o                         
   9   3   0         14.30         14.03         0.84 o                         
   0   4   0       1202.30       1240.61        11.47 o                         
   1   4   0        920.99        897.53         4.63 o                         
   2   4   0        100.18         96.74         1.65 o                         
   3   4   0        879.77        836.41         9.67 o                         
   4   4   0       4903.97       5316.23        27.32 o                         
   5   4   0          8.59         18.48         1.41 o                         
   6   4   0        186.10        209.12         2.82 o                         
   7   4   0       1233.77       1181.89         6.35 o                         
   8   4   0          4.24          2.71         0.45 o                         
   9   4   0         67.24         63.83         1.34 o                         
   1   5   0         49.62         52.50         1.27 o                         
   2   5   0       1174.57       1191.03         8.27 o                         
   3   5   0        391.23        395.23         5.19 o                         
   4   5   0          9.17          3.31         0.77 o                         
   5   5   0        108.14        117.13         3.70 o                         
   6   5   0          0.39          0.94         0.65 o                         
   7   5   0         91.04         84.75         1.73 o                         
   8   5   0          2.55          1.96         0.42 o                         
   9   5   0         18.59         15.23         0.66 o                         
   0   6   0       1283.51       1269.69         9.24 o                         
   1   6   0       5311.29       5285.65        43.61 o                         
   2   6   0        224.11        237.04         3.08 o                         
   3   6   0        350.89        366.22         4.34 o                         
   4   6   0         85.80         89.58         3.21 o                         
   5   6   0        378.28        346.71         3.29 o                         
   6   6   0          1.90         -0.04         0.43 o                         
   7   6   0          3.37          5.90         0.64 o                         
   8   6   0        587.07        567.88         4.45 o                         
   9   6   0         38.80         34.76         1.01 o                         
   1   7   0       1811.68       1885.71        11.73 o                         
   2   7   0       1044.63       1096.05         7.97 o                         
   3   7   0         42.55         33.12         1.46 o                         
   4   7   0         44.92         42.11         1.92 o                         
   5   7   0        257.88        251.14         2.89 o                         
   6   7   0          3.86          3.80         0.58 o                         
   7   7   0          7.95          6.39         0.66 o                         
   8   7   0          5.45          3.65         0.48 o                         
   9   7   0          0.75          0.32         0.25 o                         
   0   8   0        254.24        261.86         4.49 o                         
   1   8   0       1063.71       1132.63         7.73 o                         
   2   8   0         15.14         14.68         1.03 o                         
   3   8   0        115.47        116.99         3.12 o                         
   4   8   0        107.69        104.22         1.65 o                         
   5   8   0         13.83         12.39         0.77 o                         
   6   8   0        329.75        327.46         3.90 o                         
   7   8   0        375.19        405.17         4.07 o                         
   8   8   0         51.66         58.22         1.32 o                         
   9   8   0         39.12         36.81         1.32 o                         
   1   9   0        395.74        373.81         4.73 o                         
   2   9   0        621.16        602.77         6.62 o                         
   3   9   0        372.29        343.55         2.94 o                         
   4   9   0        563.72        554.38         3.90 o                         
   5   9   0          2.65          2.68         0.60 o                         
   6   9   0         33.94         37.87         1.39 o                         
   7   9   0       1870.76       1826.25        12.66 o                         
   8   9   0          3.09          1.86         0.35 o                         
   0  10   0        108.81         83.89         4.70 o                         
   1  10   0        352.64        349.78         4.65 o                         
   2  10   0         31.62         34.69         1.58 o                         
   3  10   0         77.74         79.54         1.51 o                         
   4  10   0        373.95        364.11         3.61 o                         
   5  10   0          0.17          2.08         0.65 o                         
   6  10   0        158.16        173.60         2.73 o                         
   7  10   0          0.27          0.34         0.42 o                         
   8  10   0         20.31         19.33         0.65 o                         
   1  11   0         51.21         55.93         1.33 o                         
   2  11   0       1881.71       1817.87         8.82 o                         
   3  11   0       1243.74       1276.19         8.89 o                         
   4  11   0        529.89        526.54         4.44 o                         
   5  11   0        227.75        217.17         3.12 o                         
   6  11   0        108.26        113.53         2.10 o                         
   7  11   0         80.87         79.71         1.49 o                         
   0  12   0        105.77        118.11         3.86 o                         
   1  12   0        252.02        253.08         3.56 o                         
   2  12   0        799.42        754.35         6.83 o                         
   3  12   0         23.36         24.81         1.04 o                         
   4  12   0       1202.38       1208.17         6.59 o                         
   5  12   0        152.76        157.64         2.53 o                         
   6  12   0         30.93         29.99         1.04 o                         
   7  12   0          2.27          1.38         0.29 o                         
   1  13   0        391.07        375.26         4.49 o                         
   2  13   0          7.57          7.80         0.69 o                         
   3  13   0        583.54        583.81         4.54 o                         
   4  13   0          3.94          3.96         0.58 o                         
   5  13   0         20.26         19.97         0.90 o                         
   6  13   0          6.47          5.43         0.47 o                         
   0  14   0        146.73        140.04         4.91 o                         
   1  14   0         88.93         76.51         2.00 o                         
   2  14   0         24.86         30.42         1.37 o                         
   3  14   0          0.37          0.60         0.48 o                         
   4  14   0         32.14         34.15         1.34 o                         
   5  14   0         14.01         16.18         0.85 o                         
   6  14   0         87.29         97.54         1.53 o                         
   1  15   0         21.40         11.48         0.86 o                         
   2  15   0        178.25        166.00         2.46 o                         
   3  15   0         21.51         20.81         1.04 o                         
   4  15   0         56.79         63.10         1.55 o                         
   5  15   0         95.69        108.71         1.68 o                         
   0  16   0        142.22        134.36         2.87 o                         
   1  16   0         17.04         10.08         1.23 o                         
   2  16   0          2.80          4.71         0.75 o                         
   3  16   0         28.15         28.22         1.05 o                         
   4  16   0         12.43         12.05         0.78 o                         
   1  17   0         80.25         81.44         1.60 o                         
   2  17   0         13.68         29.53         0.92 o                         
  -9   0   1        821.00        816.12        11.29 o                         
  -7   0   1        150.53        161.40         4.23 o                         
  -5   0   1        346.63        338.67         8.62 o                         
  -3   0   1        402.34        363.54         5.04 o                         
  -1   0   1        223.27        207.95         2.90 o                         
   1   0   1         32.85         37.74         0.99 o                         
   3   0   1        245.11        263.10         4.11 o                         
   5   0   1          0.01         -0.58         1.02 o                         
   7   0   1        229.02        232.29         4.40 o                         
   9   0   1        244.23        246.60         2.98 o                         
 -10   1   1         15.23         16.01         0.64 o                         
  -9   1   1         47.60         49.52         1.16 o                         
  -8   1   1         77.13         80.70         1.98 o                         
  -7   1   1         12.72         12.17         0.89 o                         
  -6   1   1         11.63         12.78         0.71 o                         
  -5   1   1        873.85        901.12         8.14 o                         
  -4   1   1         25.81         33.70         1.30 o                         
  -3   1   1        375.33        407.10         3.44 o                         
  -2   1   1      33030.00      34566.17       272.93 o                         
  -1   1   1       1020.75        910.99         4.29 o                         
   0   1   1       3272.28       3099.94        23.68 o                         
   1   1   1       7225.06       6719.88        30.76 o                         
   2   1   1       1676.88       1388.94         4.93 o                         
   3   1   1       2899.04       3039.61        20.03 o                         
   4   1   1         17.81         16.49         1.06 o                         
   5   1   1         47.67         59.68         2.28 o                         
   6   1   1        578.07        589.64         4.24 o                         
   7   1   1        494.81        477.47         4.07 o                         
   8   1   1       1493.94       1552.40         6.33 o                         
   9   1   1          2.31          1.51         0.30 o                         
 -10   2   1        100.87        104.33         1.90 o                         
  -9   2   1        151.93        149.25         2.17 o                         
  -8   2   1        827.41        853.36         6.04 o                         
  -7   2   1        152.85        156.12         2.69 o                         
  -6   2   1         49.76         49.50         1.66 o                         
  -5   2   1         52.92         54.98         2.10 o                         
  -4   2   1         16.62         24.28         1.39 o                         
  -3   2   1         47.74         41.50         1.10 o                         
  -2   2   1       3679.52       3574.40        31.71 o                         
  -1   2   1       2681.50       2533.73        26.72 o                         
   0   2   1        180.53        169.37         1.36 o                         
   1   2   1        116.88         98.91         1.38 o                         
   2   2   1        438.21        401.27         5.16 o                         
   3   2   1        104.99        117.86         2.01 o                         
   4   2   1        150.50        160.13         3.19 o                         
   5   2   1         18.85         22.59         1.40 o                         
   6   2   1        198.56        197.53         2.43 o                         
   7   2   1        188.60        199.11         2.62 o                         
   8   2   1         56.89         53.15         1.21 o                         
   9   2   1        335.98        348.22         3.13 o                         
 -10   3   1         12.62         14.83         1.58 o                         
  -9   3   1        437.00        435.70         4.28 o                         
  -8   3   1         16.49         13.07         0.75 o                         
  -7   3   1        156.24        157.46         2.37 o                         
  -6   3   1         22.46         26.83         0.88 o                         
  -5   3   1        426.59        419.62         5.86 o                         
  -4   3   1        264.73        297.45         3.95 o                         
  -3   3   1       3293.73       3125.49        17.30 o                         
  -2   3   1        468.68        447.31         5.71 o                         
  -1   3   1         47.60         58.99         1.09 o                         
   0   3   1        956.51        763.30         3.92 o                         
   1   3   1        851.92        872.78         7.93 o                         
   2   3   1         16.87         25.48         0.88 o                         
   3   3   1         16.59         42.26         1.33 o                         
   4   3   1       6591.30       7110.77        41.04 o                         
   5   3   1          0.56          0.49         0.77 o                         
   6   3   1        307.08        298.21         2.96 o                         
   7   3   1       2196.17       2173.93         9.57 o                         
   8   3   1         18.77         21.21         0.87 o                         
   9   3   1          1.89          1.97         0.39 o                         
  -9   4   1        211.69        216.02         2.94 o                         
  -8   4   1        333.59        349.15         3.29 o                         
  -7   4   1         90.62         83.02         1.74 o                         
  -6   4   1        309.70        310.15         2.99 o                         
  -5   4   1        109.24        105.35         3.04 o                         
  -4   4   1       1428.11       1549.12        15.46 o                         
  -3   4   1       1724.79       1651.26        15.73 o                         
  -2   4   1          8.34          9.05         0.64 o                         
  -1   4   1        203.56        198.75         3.82 o                         
   0   4   1         31.17         31.49         1.70 o                         
   1   4   1        225.42        215.69         3.27 o                         
   2   4   1         51.84         47.39         1.32 o                         
   3   4   1          9.88          8.41         0.69 o                         
   4   4   1        440.01        463.14         5.77 o                         
   5   4   1         21.83         25.53         1.55 o                         
   6   4   1          0.10          2.64         0.49 o                         
   7   4   1         48.35         55.74         1.60 o                         
   8   4   1          3.78          2.60         0.49 o                         
   9   4   1        135.53        131.25         1.82 o                         
  -9   5   1          2.43          3.39         0.41 o                         
  -8   5   1         20.66         19.45         0.95 o                         
  -7   5   1        641.16        625.78         4.69 o                         
  -6   5   1        346.19        388.19         3.33 o                         
  -5   5   1         98.87        109.31         3.55 o                         
  -4   5   1        325.52        336.02         4.35 o                         
  -3   5   1        218.21        232.50         3.36 o                         
  -2   5   1        319.92        280.62         3.21 o                         
  -1   5   1        142.25        124.94         2.08 o                         
   0   5   1         68.09         83.01         1.38 o                         
   1   5   1         66.08         73.64         1.36 o                         
   2   5   1       2916.61       3044.82        17.60 o                         
   3   5   1       2238.68       2333.20        15.17 o                         
   4   5   1        804.75        878.49         8.26 o                         
   5   5   1        309.50        340.55         5.34 o                         
   6   5   1        461.55        435.74         3.41 o                         
   7   5   1        165.75        158.22         2.63 o                         
   8   5   1         77.48         67.77         1.65 o                         
   9   5   1          5.06          4.69         0.42 o                         
  -9   6   1         25.47         26.40         1.02 o                         
  -8   6   1          0.53          1.61         0.47 o                         
  -7   6   1         59.24         55.79         1.65 o                         
  -6   6   1         11.19         10.08         1.31 o                         
  -5   6   1         36.23         39.92         1.05 o                         
  -4   6   1        408.23        386.78         6.48 o                         
  -3   6   1       1171.50       1181.52         9.23 o                         
  -2   6   1       2010.76       2125.72        13.66 o                         
  -1   6   1       2077.61       2212.53        19.09 o                         
   0   6   1       5739.47       5837.34        41.47 o                         
   1   6   1          1.47          0.51         0.37 o                         
   2   6   1        121.57        142.72         2.51 o                         
   3   6   1         16.25         14.71         0.90 o                         
   4   6   1       1226.00       1248.95        10.38 o                         
   5   6   1          8.51          7.05         0.57 o                         
   6   6   1         83.06         82.54         1.95 o                         
   7   6   1         54.38         59.61         1.63 o                         
   8   6   1        211.26        205.76         2.58 o                         
   9   6   1         17.88         14.95         0.59 o                         
  -9   7   1         88.52         85.39         1.55 o                         
  -8   7   1        425.09        420.04         5.21 o                         
  -7   7   1        180.54        179.52         2.85 o                         
  -6   7   1        292.99        284.31         4.76 o                         
  -5   7   1         14.06         16.57         0.93 o                         
  -4   7   1         45.28         38.60         2.19 o                         
  -3   7   1        198.36        208.29         4.22 o                         
  -2   7   1        133.21        139.29         2.58 o                         
  -1   7   1       5021.69       5520.24        43.27 o                         
   0   7   1       2648.30       2907.39        16.94 o                         
   1   7   1       1012.94       1106.29         7.96 o                         
   2   7   1        181.35        203.82         3.50 o                         
   3   7   1         26.27         34.27         1.40 o                         
   4   7   1         47.14         48.79         2.20 o                         
   5   7   1         79.83         82.91         1.67 o                         
   6   7   1         58.22         62.68         1.74 o                         
   7   7   1          0.87          0.71         0.71 o                         
   8   7   1          7.40          4.92         0.50 o                         
   9   7   1         21.58         17.87         0.82 o                         
  -9   8   1        166.22        165.34         2.31 o                         
  -8   8   1         81.85         79.22         1.57 o                         
  -7   8   1        147.63        141.34         2.48 o                         
  -6   8   1        317.68        329.36         3.97 o                         
  -5   8   1        538.42        543.96         6.54 o                         
  -4   8   1         41.16         42.96         1.07 o                         
  -3   8   1         34.67         28.39         1.70 o                         
  -2   8   1         63.71         50.79         2.05 o                         
  -1   8   1        371.80        328.80         3.93 o                         
   0   8   1        167.32        208.64         2.97 o                         
   1   8   1        956.56       1148.67        15.56 o                         
   2   8   1        962.15       1025.20         8.63 o                         
   3   8   1          2.35          3.24         0.69 o                         
   4   8   1        788.00        738.58         4.78 o                         
   5   8   1        288.38        287.39         4.03 o                         
   6   8   1         48.31         47.08         1.52 o                         
   7   8   1         24.47         20.94         0.98 o                         
   8   8   1        250.66        240.06         2.85 o                         
  -8   9   1         69.10         64.39         1.32 o                         
  -7   9   1         27.25         28.80         1.15 o                         
  -6   9   1        776.02        808.46         6.10 o                         
  -5   9   1        247.69        250.72         3.44 o                         
  -4   9   1       1099.94       1073.40         7.55 o                         
  -3   9   1        385.94        372.65         3.22 o                         
  -2   9   1        102.48         80.98         2.55 o                         
  -1   9   1        363.58        433.43         5.45 o                         
   0   9   1         13.74         14.87         0.93 o                         
   1   9   1        154.02        139.65         3.06 o                         
   2   9   1        267.57        248.76         3.81 o                         
   3   9   1        817.54        790.49         5.05 o                         
   4   9   1         41.98         40.60         1.09 o                         
   5   9   1        118.07        119.56         2.38 o                         
   6   9   1        109.05        109.61         2.23 o                         
   7   9   1        292.85        276.56         3.13 o                         
   8   9   1          0.00          0.46         0.28 o                         
  -8  10   1         81.07         82.33         1.53 o                         
  -7  10   1         63.40         74.91         1.63 o                         
  -6  10   1        122.11        123.74         2.36 o                         
  -5  10   1        554.15        566.75         5.15 o                         
  -4  10   1       1792.13       1776.63         9.21 o                         
  -3  10   1        300.10        294.81         4.76 o                         
  -2  10   1        128.12        116.30         1.93 o                         
  -1  10   1          0.09          0.35         0.94 o                         
   0  10   1        505.42        490.25         7.36 o                         
   1  10   1        115.31        125.55         2.37 o                         
   2  10   1        343.59        328.34         4.63 o                         
   3  10   1         57.06         60.17         1.53 o                         
   4  10   1        250.34        254.06         3.06 o                         
   5  10   1       3764.12       3704.02        15.26 o                         
   6  10   1         39.68         47.83         1.45 o                         
   7  10   1          1.49          2.47         0.44 o                         
   8  10   1         35.88         32.05         1.25 o                         
  -8  11   1         46.27         46.04         1.18 o                         
  -7  11   1        166.82        149.99         2.17 o                         
  -6  11   1         90.09         95.20         1.96 o                         
  -5  11   1       1733.15       1789.78         8.92 o                         
  -4  11   1       1401.67       1390.24         8.30 o                         
  -3  11   1        628.68        623.19         5.20 o                         
  -2  11   1         10.55          9.06         0.81 o                         
  -1  11   1          0.69          1.55         0.75 o                         
   0  11   1         32.20         30.31         0.98 o                         
   1  11   1        254.08        247.31         2.66 o                         
   2  11   1        664.99        640.28         5.00 o                         
   3  11   1         26.14         29.71         1.22 o                         
   4  11   1        225.87        213.77         2.84 o                         
   5  11   1        138.97        136.65         2.46 o                         
   6  11   1          1.38          1.39         0.48 o                         
   7  11   1          1.29          1.31         0.29 o                         
  -7  12   1         78.69         90.26         1.41 o                         
  -6  12   1         10.69         11.24         0.71 o                         
  -5  12   1        405.84        417.39         4.66 o                         
  -4  12   1        866.74        889.07         5.68 o                         
  -3  12   1       1887.97       1826.83         8.98 o                         
  -2  12   1        659.57        660.62         4.71 o                         
  -1  12   1         13.10         15.41         0.98 o                         
   0  12   1        363.69        335.78         5.41 o                         
   1  12   1         18.85         32.41         1.36 o                         
   2  12   1         31.54         32.86         1.40 o                         
   3  12   1        759.22        754.50         5.25 o                         
   4  12   1         26.77         27.10         1.08 o                         
   5  12   1         28.49         31.21         1.17 o                         
   6  12   1        136.05        129.11         1.99 o                         
   7  12   1          3.75          3.94         0.33 o                         
  -6  13   1        122.60        128.07         1.83 o                         
  -5  13   1        120.27        126.63         2.12 o                         
  -4  13   1         26.49         21.86         1.02 o                         
  -3  13   1          0.00         -0.01         0.46 o                         
  -2  13   1         21.48         10.95         0.76 o                         
  -1  13   1        307.04        275.74         5.36 o                         
   0  13   1        143.26         98.19         2.98 o                         
   1  13   1        160.59        151.04         2.88 o                         
   2  13   1        636.81        644.98         6.23 o                         
   3  13   1          4.45          5.08         0.58 o                         
   4  13   1        104.95         95.77         1.78 o                         
   5  13   1          0.45          0.45         0.43 o                         
   6  13   1         22.97         20.16         0.73 o                         
  -6  14   1          7.11          6.24         0.54 o                         
  -5  14   1         75.91         72.30         1.69 o                         
  -4  14   1         41.62         36.41         1.38 o                         
  -3  14   1         18.50         25.47         1.10 o                         
  -2  14   1        159.76        147.46         2.39 o                         
  -1  14   1        132.80        113.13         2.57 o                         
   0  14   1        588.63        562.20         6.86 o                         
   1  14   1          0.51          0.20         0.49 o                         
   2  14   1          7.85          5.44         0.69 o                         
   3  14   1        346.13        347.81         3.77 o                         
   4  14   1         12.16         11.35         0.84 o                         
   5  14   1          0.27          0.45         0.56 o                         
   6  14   1          3.52          4.46         0.48 o                         
  -5  15   1         39.56         47.22         1.13 o                         
  -4  15   1         25.96         28.75         1.09 o                         
  -3  15   1        175.06        174.88         2.74 o                         
  -2  15   1        257.35        252.97         4.18 o                         
  -1  15   1        112.32        111.83         2.96 o                         
   0  15   1         79.34         74.14         3.11 o                         
   1  15   1         13.88         16.95         0.97 o                         
   2  15   1         53.64         51.52         1.41 o                         
   3  15   1          0.95          0.84         0.38 o                         
   4  15   1         21.06         27.64         1.03 o                         
   5  15   1          2.24          1.62         0.41 o                         
  -4  16   1         26.57         29.94         1.16 o                         
  -3  16   1         16.47         21.29         1.17 o                         
  -2  16   1         42.60         34.47         1.56 o                         
  -1  16   1         99.19        104.37         2.03 o                         
   0  16   1        150.07        134.63         2.03 o                         
   1  16   1          6.15         17.70         1.15 o                         
   2  16   1          0.71          0.42         0.30 o                         
   3  16   1         30.70         38.18         1.11 o                         
   4  16   1        383.61        458.58         6.76 o                         
  -2  17   1         15.19         16.74         0.72 o                         
  -1  17   1         51.66         57.65         1.36 o                         
   0  17   1         34.10         28.62         0.95 o                         
   1  17   1        196.73        209.52         2.50 o                         
   2  17   1         44.81         41.54         1.04 o                         
 -10   0   2        635.74        623.26         7.00 o                         
  -8   0   2       1201.64       1268.86        10.62 o                         
  -6   0   2         28.01         34.53         1.56 o                         
  -4   0   2        656.84        579.42        11.24 o                         
  -2   0   2       1876.59       1627.74        16.75 o                         
   0   0   2       6087.44       5950.78        50.39 o                         
   2   0   2       1075.42       1062.17         7.40 o                         
   4   0   2        162.79        151.96         4.19 o                         
   6   0   2         10.58         10.08         1.24 o                         
   8   0   2       1202.43       1200.33         7.77 o                         
 -10   1   2         19.58         20.99         0.76 o                         
  -9   1   2        131.91        136.71         1.88 o                         
  -8   1   2        245.26        244.49         3.31 o                         
  -7   1   2        199.94        213.90         3.00 o                         
  -6   1   2          4.18          3.54         0.43 o                         
  -5   1   2        176.17        192.41         3.50 o                         
  -4   1   2       1072.19       1131.86         9.12 o                         
  -3   1   2        676.22        654.79         5.68 o                         
  -2   1   2         59.85         64.07         1.28 o                         
  -1   1   2         18.42         20.19         0.50 o                         
   0   1   2         34.52         33.23         0.57 o                         
   1   1   2        138.43        116.71         1.41 o                         
   2   1   2       1387.31       1351.46        11.33 o                         
   3   1   2        820.30        877.47         7.21 o                         
   4   1   2        408.62        413.96         5.03 o                         
   5   1   2        110.26        126.33         3.37 o                         
   6   1   2        118.43        115.19         1.72 o                         
   7   1   2       1052.22       1051.44         5.44 o                         
   8   1   2         71.82         80.93         1.44 o                         
   9   1   2          4.35          4.11         0.44 o                         
 -10   2   2        153.14        144.39         1.83 o                         
  -9   2   2        774.30        784.63         5.05 o                         
  -8   2   2         19.28         20.41         1.04 o                         
  -7   2   2        478.70        488.60         4.16 o                         
  -6   2   2         74.04         77.09         1.46 o                         
  -5   2   2        802.60        845.37         8.08 o                         
  -4   2   2        126.75        137.05         2.41 o                         
  -3   2   2        345.90        371.38         3.41 o                         
  -2   2   2        537.45        492.62         3.65 o                         
  -1   2   2        415.33        378.42         2.85 o                         
   0   2   2       1884.54       1690.70         9.61 o                         
   1   2   2       2034.93       1862.11        14.09 o                         
   2   2   2         13.36         14.61         0.51 o                         
   3   2   2       2197.69       2398.90        16.00 o                         
   4   2   2       1421.94       1500.55         9.89 o                         
   5   2   2         25.81         28.17         1.57 o                         
   6   2   2         49.36         44.26         1.19 o                         
   7   2   2       2441.60       2414.99         7.59 o                         
   8   2   2        360.16        349.41         2.91 o                         
   9   2   2        138.35        133.19         1.82 o                         
 -10   3   2         78.43         75.01         1.52 o                         
  -9   3   2        240.67        239.27         2.76 o                         
  -8   3   2        283.08        290.43         3.09 o                         
  -7   3   2        147.32        160.56         2.42 o                         
  -6   3   2       1473.41       1560.28        10.00 o                         
  -5   3   2        248.02        243.37         4.42 o                         
  -4   3   2         11.62         10.15         0.75 o                         
  -3   3   2         53.56         41.82         1.21 o                         
  -2   3   2         11.34         14.95         0.79 o                         
  -1   3   2        148.29        143.62         1.73 o                         
   0   3   2        884.04        932.29         6.89 o                         
   1   3   2         34.50         34.04         0.85 o                         
   2   3   2        349.63        361.28         3.22 o                         
   3   3   2       2242.67       2343.02        17.55 o                         
   4   3   2       7646.16       8086.99        47.15 o                         
   5   3   2        620.21        678.60         7.15 o                         
   6   3   2       1203.89       1211.81         6.59 o                         
   7   3   2         37.38         34.06         1.10 o                         
   8   3   2         44.68         44.02         1.04 o                         
   9   3   2         74.36         73.35         1.41 o                         
 -10   4   2          0.88          0.48         0.30 o                         
  -9   4   2         25.14         26.09         1.63 o                         
  -8   4   2         27.20         27.64         1.02 o                         
  -7   4   2        347.05        337.48         3.49 o                         
  -6   4   2        209.89        235.19         4.16 o                         
  -5   4   2         92.48        107.07         3.82 o                         
  -4   4   2          1.40          3.19         0.54 o                         
  -3   4   2         14.82         17.63         0.79 o                         
  -2   4   2         21.14          9.83         0.61 o                         
  -1   4   2         94.89         95.96         1.60 o                         
   0   4   2        545.00        508.07         7.06 o                         
   1   4   2        714.87        723.85         4.26 o                         
   2   4   2        513.68        552.18         4.03 o                         
   3   4   2          0.02          0.90         0.48 o                         
   4   4   2        496.52        595.93         7.66 o                         
   5   4   2         74.24         61.40         2.27 o                         
   6   4   2          1.46          1.21         0.81 o                         
   7   4   2          8.07          5.96         0.51 o                         
   8   4   2        128.25        119.37         2.14 o                         
   9   4   2          0.08          0.24         0.31 o                         
  -9   5   2        221.53        218.20         2.90 o                         
  -8   5   2         29.27         32.74         1.20 o                         
  -7   5   2          4.69          3.82         0.52 o                         
  -6   5   2         28.13         22.49         0.84 o                         
  -5   5   2       1633.55       1697.28        15.93 o                         
  -4   5   2        508.38        513.55         5.93 o                         
  -3   5   2        546.02        566.87         6.03 o                         
  -2   5   2        725.47        742.47         7.16 o                         
  -1   5   2          7.18          8.21         0.59 o                         
   0   5   2          5.03          7.31         0.52 o                         
   1   5   2       4161.47       4180.97        23.70 o                         
   2   5   2         29.89         44.21         1.28 o                         
   3   5   2       2429.42       2504.76        23.84 o                         
   4   5   2        313.09        341.64         4.87 o                         
   5   5   2         20.38         11.26         0.72 o                         
   6   5   2         13.96         13.00         0.75 o                         
   7   5   2        132.99        128.62         2.31 o                         
   8   5   2        321.77        290.57         3.24 o                         
   9   5   2         87.58         91.15         1.43 o                         
  -9   6   2         40.40         43.58         1.03 o                         
  -8   6   2         51.77         50.35         1.61 o                         
  -7   6   2        165.61        171.66         3.87 o                         
  -6   6   2          2.19          1.93         0.43 o                         
  -5   6   2          7.58          8.79         0.55 o                         
  -4   6   2         98.85         97.63         3.00 o                         
  -3   6   2       1580.35       1606.09        14.32 o                         
  -2   6   2        160.88        150.17         2.61 o                         
  -1   6   2       2750.83       2736.02        29.34 o                         
   0   6   2        898.80       1030.51         7.67 o                         
   1   6   2       1920.96       2060.09        16.53 o                         
   2   6   2        217.92        233.78         3.01 o                         
   3   6   2        286.50        317.32         4.26 o                         
   4   6   2         29.67         41.85         1.81 o                         
   5   6   2         21.99         18.41         0.79 o                         
   6   6   2         92.83         88.06         1.99 o                         
   7   6   2        150.05        145.03         2.44 o                         
   8   6   2         65.10         67.87         1.53 o                         
   9   6   2         16.09         11.21         0.64 o                         
  -9   7   2         24.57         21.97         0.69 o                         
  -8   7   2         22.48         20.58         0.92 o                         
  -7   7   2          5.26          7.15         0.73 o                         
  -6   7   2         11.59         12.92         0.90 o                         
  -5   7   2        491.80        477.68         4.17 o                         
  -4   7   2        138.51        156.52         4.25 o                         
  -3   7   2          3.82          3.96         0.74 o                         
  -2   7   2        731.38        808.99         7.35 o                         
  -1   7   2         12.28         11.24         0.75 o                         
   0   7   2       1645.81       1814.49        12.49 o                         
   1   7   2         64.52         66.33         1.66 o                         
   2   7   2        164.18        223.82         3.16 o                         
   3   7   2         72.36         83.95         2.33 o                         
   4   7   2         11.58          7.62         0.89 o                         
   5   7   2          3.54          2.34         0.64 o                         
   6   7   2          8.76         11.98         0.82 o                         
   7   7   2          1.42          0.16         0.47 o                         
   8   7   2         47.62         43.71         1.24 o                         
   9   7   2          3.03          0.96         0.99 o                         
  -9   8   2          4.14          5.13         0.43 o                         
  -8   8   2        133.12        126.24         2.01 o                         
  -7   8   2        101.84         99.53         2.11 o                         
  -6   8   2         19.40         22.05         1.12 o                         
  -5   8   2        528.06        528.72         4.58 o                         
  -4   8   2         30.53         32.18         0.92 o                         
  -3   8   2        101.23         93.20         2.93 o                         
  -2   8   2        220.52        201.04         3.98 o                         
  -1   8   2        539.64        584.37         5.70 o                         
   0   8   2         56.74         49.76         2.00 o                         
   1   8   2          3.58          3.34         0.52 o                         
   2   8   2         62.95         55.40         1.71 o                         
   3   8   2        848.51        821.24        11.24 o                         
   4   8   2        346.70        335.88         4.19 o                         
   5   8   2        145.82        139.96         2.41 o                         
   6   8   2        114.08        108.89         2.21 o                         
   7   8   2          0.60          0.85         0.44 o                         
   8   8   2          0.11          1.15         0.28 o                         
  -8   9   2         48.60         49.49         1.19 o                         
  -7   9   2         58.58         64.83         1.66 o                         
  -6   9   2        503.36        504.61         4.85 o                         
  -5   9   2       1986.26       2004.81        12.39 o                         
  -4   9   2         62.15         56.74         1.30 o                         
  -3   9   2        367.50        384.50         3.35 o                         
  -2   9   2        691.04        704.49         8.12 o                         
  -1   9   2        305.83        320.93         4.57 o                         
   0   9   2        704.08        739.83         7.04 o                         
   1   9   2         27.20         43.25         1.98 o                         
   2   9   2          8.83         10.78         0.89 o                         
   3   9   2       1095.37       1101.44         5.49 o                         
   4   9   2       1912.84       1874.18        12.12 o                         
   5   9   2         35.95         45.59         1.48 o                         
   6   9   2        167.81        174.74         2.73 o                         
   7   9   2        300.77        290.20         3.93 o                         
   8   9   2        240.53        235.95         2.76 o                         
  -8  10   2         22.19         24.65         0.80 o                         
  -7  10   2         19.00         20.15         0.94 o                         
  -6  10   2        163.09        161.97         3.28 o                         
  -5  10   2        321.70        329.31         3.94 o                         
  -4  10   2        946.22        953.47         6.27 o                         
  -3  10   2         51.91         49.41         1.44 o                         
  -2  10   2          2.44          3.60         0.55 o                         
  -1  10   2          5.81          1.19         1.02 o                         
   0  10   2        110.54        121.90         3.56 o                         
   1  10   2        211.76        198.84         2.56 o                         
   2  10   2        485.25        445.19         4.01 o                         
   3  10   2         27.45         28.11         1.02 o                         
   4  10   2        408.32        395.48         3.79 o                         
   5  10   2         10.39         10.70         0.85 o                         
   6  10   2         49.57         50.44         1.44 o                         
   7  10   2          0.99          0.48         0.35 o                         
   8  10   2          0.42          1.22         0.61 o                         
  -8  11   2          1.20          1.59         0.25 o                         
  -7  11   2         71.39         63.65         1.38 o                         
  -6  11   2        535.74        555.47         4.65 o                         
  -5  11   2         37.13         39.65         1.41 o                         
  -4  11   2         19.60         19.94         0.96 o                         
  -3  11   2         32.41         33.33         1.10 o                         
  -2  11   2         22.43         27.65         0.93 o                         
  -1  11   2         86.86         73.86         2.50 o                         
   0  11   2          0.17          0.60         0.64 o                         
   1  11   2          1.30          1.12         0.58 o                         
   2  11   2         11.27         14.75         1.35 o                         
   3  11   2        557.53        583.27         4.57 o                         
   4  11   2       1286.77       1297.98         6.86 o                         
   5  11   2        140.98        135.54         2.39 o                         
   6  11   2         30.80         25.73         1.01 o                         
   7  11   2         44.17         47.72         1.06 o                         
  -7  12   2         26.17         30.42         0.86 o                         
  -6  12   2        429.12        441.99         4.01 o                         
  -5  12   2        334.85        346.40         3.77 o                         
  -4  12   2         31.30         36.45         1.33 o                         
  -3  12   2        508.29        520.55         3.90 o                         
  -2  12   2          5.13          5.79         0.55 o                         
  -1  12   2          0.26          4.64         0.79 o                         
   0  12   2          2.65          2.03         0.50 o                         
   1  12   2        256.63        267.70         4.73 o                         
   2  12   2         41.32         45.92         1.45 o                         
   3  12   2        488.67        486.33         4.20 o                         
   4  12   2        649.43        654.04         4.77 o                         
   5  12   2          7.92          8.11         1.08 o                         
   6  12   2          0.12          0.61         0.34 o                         
   7  12   2         67.86         62.26         1.27 o                         
  -7  13   2         66.48         67.88         1.45 o                         
  -6  13   2         20.82         16.60         1.01 o                         
  -5  13   2        696.17        702.82         4.92 o                         
  -4  13   2         32.30         34.49         1.23 o                         
  -3  13   2          0.57          0.84         0.38 o                         
  -2  13   2        583.78        563.92         4.85 o                         
  -1  13   2         66.00         57.96         2.30 o                         
   0  13   2        255.38        238.83         3.65 o                         
   1  13   2         60.64         59.32         2.28 o                         
   2  13   2        114.29        112.68         2.64 o                         
   3  13   2         36.56         33.21         1.13 o                         
   4  13   2        102.31        101.44         1.80 o                         
   5  13   2         37.83         39.00         1.14 o                         
   6  13   2         98.75        125.28         1.63 o                         
  -6  14   2         52.30         50.33         1.14 o                         
  -5  14   2         10.12          9.43         0.59 o                         
  -4  14   2        127.11        107.79         2.28 o                         
  -3  14   2        270.86        245.30         2.98 o                         
  -2  14   2        151.85        143.89         3.63 o                         
  -1  14   2         78.14         63.42         1.94 o                         
   0  14   2         42.48         39.13         1.48 o                         
   1  14   2        144.50        113.42         3.05 o                         
   2  14   2        575.38        519.87         5.35 o                         
   3  14   2          6.51          7.27         0.68 o                         
   4  14   2        109.53        101.08         2.55 o                         
   5  14   2          2.88          3.41         0.48 o                         
   6  14   2        193.65        230.63         3.61 o                         
  -5  15   2          2.29          0.43         0.34 o                         
  -4  15   2         13.96          6.76         0.62 o                         
  -3  15   2          7.14         12.21         0.80 o                         
  -2  15   2          0.68          1.15         0.44 o                         
  -1  15   2          1.18          1.34         0.55 o                         
   0  15   2         11.10         14.33         1.12 o                         
   1  15   2         15.12         16.08         0.97 o                         
   2  15   2         58.55         42.43         1.27 o                         
   3  15   2         62.47         45.01         1.24 o                         
   4  15   2          8.87          7.46         0.58 o                         
   5  15   2         53.33         55.45         1.86 o                         
  -4  16   2          0.08          0.03         0.38 o                         
  -3  16   2          8.47         10.12         0.84 o                         
  -2  16   2         22.54         24.82         0.98 o                         
  -1  16   2         17.80         13.02         0.95 o                         
   0  16   2         43.36         43.87         1.39 o                         
   1  16   2         64.66         71.63         1.51 o                         
   2  16   2          9.92         12.62         0.65 o                         
   3  16   2        140.76        167.08         2.21 o                         
  -2  17   2         16.12         18.87         0.74 o                         
  -1  17   2          2.83          2.99         0.42 o                         
   0  17   2        134.02        154.79         1.66 o                         
   1  17   2         66.94         81.47         1.31 o                         
   2  17   2        260.55        290.84         7.97 o                         
  -9   0   3        104.47        107.62         3.45 o                         
  -7   0   3          8.38          8.25         1.05 o                         
  -5   0   3         41.13         43.35         2.81 o                         
  -3   0   3          7.05          6.01         0.61 o                         
  -1   0   3        196.49        219.50         3.53 o                         
   1   0   3        445.56        404.68         4.13 o                         
   3   0   3        241.10        244.52         4.09 o                         
   5   0   3         92.85        104.45         4.89 o                         
   7   0   3       3444.57       3449.12        23.85 o                         
   9   0   3        307.34        302.36         5.26 o                         
 -10   1   3        237.68        238.72         2.45 o                         
  -9   1   3        514.94        541.19         4.28 o                         
  -8   1   3        109.82        110.45         2.24 o                         
  -7   1   3        197.31        205.31         3.80 o                         
  -6   1   3        129.01        117.36         2.07 o                         
  -5   1   3       1759.09       1875.94        14.63 o                         
  -4   1   3       4591.66       4639.41        24.01 o                         
  -3   1   3       1877.34       1995.06         8.17 o                         
  -2   1   3       2823.45       2694.83        16.48 o                         
  -1   1   3       1323.81       1311.33        10.83 o                         
   0   1   3      18105.42      17212.09       152.01 o                         
   1   1   3        824.76        780.18         3.73 o                         
   2   1   3       5234.41       5119.42        32.37 o                         
   3   1   3         75.29         62.65         1.40 o                         
   4   1   3          3.58          1.41         0.53 o                         
   5   1   3         12.83         13.42         1.16 o                         
   6   1   3        192.56        175.45         2.16 o                         
   7   1   3        408.63        419.38         3.45 o                         
   8   1   3          4.32          6.39         0.56 o                         
   9   1   3          4.28          4.80         0.44 o                         
 -10   2   3          2.60          2.54         0.38 o                         
  -9   2   3         24.39         25.48         1.01 o                         
  -8   2   3        132.04        134.81         2.15 o                         
  -7   2   3         37.44         37.37         1.21 o                         
  -6   2   3        208.89        222.13         2.53 o                         
  -5   2   3        187.70        190.96         3.87 o                         
  -4   2   3        422.31        410.01         4.03 o                         
  -3   2   3          4.82          5.03         0.48 o                         
  -2   2   3       1020.58        978.54         7.86 o                         
  -1   2   3       6976.26       6682.44        56.15 o                         
   0   2   3       7105.78       6753.82        14.93 o                         
   1   2   3        573.16        563.32         4.24 o                         
   2   2   3       3043.77       3013.20        21.51 o                         
   3   2   3        190.03        204.69         2.65 o                         
   4   2   3       1100.07       1023.36        10.36 o                         
   5   2   3        335.55        352.67         5.57 o                         
   6   2   3        489.59        466.21         3.49 o                         
   7   2   3        357.71        357.75         3.18 o                         
   8   2   3         14.16         16.76         0.87 o                         
   9   2   3         95.87         93.82         1.33 o                         
 -10   3   3          3.81          4.07         0.40 o                         
  -9   3   3       1129.40       1179.72         6.12 o                         
  -8   3   3        256.39        264.91         2.99 o                         
  -7   3   3        609.86        562.96         4.52 o                         
  -6   3   3       1677.66       1783.02         9.30 o                         
  -5   3   3         40.39         49.79         2.55 o                         
  -4   3   3        804.28        806.46         5.76 o                         
  -3   3   3        385.12        411.64         4.23 o                         
  -2   3   3       2588.51       2447.12        20.50 o                         
  -1   3   3       6275.22       6277.45        48.28 o                         
   0   3   3         67.00         60.65         1.32 o                         
   1   3   3        143.67        115.83         1.50 o                         
   2   3   3        122.88        127.65         2.06 o                         
   3   3   3        204.53        215.45         2.95 o                         
   4   3   3         28.63         26.88         1.34 o                         
   5   3   3        169.91        148.75         3.72 o                         
   6   3   3          8.19          7.59         0.90 o                         
   7   3   3          3.79          5.08         0.71 o                         
   8   3   3        123.06        134.60         2.21 o                         
   9   3   3        166.59        155.02         1.88 o                         
 -10   4   3          1.76          1.48         0.27 o                         
  -9   4   3         55.27         57.78         1.32 o                         
  -8   4   3         10.39          7.99         0.64 o                         
  -7   4   3         21.95         20.44         0.93 o                         
  -6   4   3        103.08        110.78         1.65 o                         
  -5   4   3         86.39         86.87         3.45 o                         
  -4   4   3          0.50          0.87         0.86 o                         
  -3   4   3        242.11        236.79         3.73 o                         
  -2   4   3         62.93         51.97         1.03 o                         
  -1   4   3       1695.94       1656.05        11.41 o                         
   0   4   3        397.77        399.82         3.31 o                         
   1   4   3       3493.10       3365.67        19.08 o                         
   2   4   3       5563.90       5807.72        36.84 o                         
   3   4   3        424.99        473.36         6.71 o                         
   4   4   3        360.99        357.94         4.89 o                         
   5   4   3        227.34        207.08         4.15 o                         
   6   4   3         92.74         98.36         1.63 o                         
   7   4   3         79.19         68.01         1.68 o                         
   8   4   3        218.75        232.20         2.78 o                         
   9   4   3         13.84         18.35         0.67 o                         
  -9   5   3         65.92         67.56         1.36 o                         
  -8   5   3         10.65         10.09         0.77 o                         
  -7   5   3          0.04          0.35         0.45 o                         
  -6   5   3         14.03         14.89         0.85 o                         
  -5   5   3        725.47        766.50        22.84 o                         
  -4   5   3        262.59        287.02         5.63 o                         
  -3   5   3        180.64        145.88         3.02 o                         
  -2   5   3       2959.27       2930.71        11.73 o                         
  -1   5   3        329.71        347.43         3.05 o                         
   0   5   3         16.05         11.46         0.59 o                         
   1   5   3        773.83        830.73         4.51 o                         
   2   5   3        106.34         68.83         1.86 o                         
   3   5   3        109.64        112.95         2.40 o                         
   4   5   3        623.57        689.81         7.05 o                         
   5   5   3         54.83         50.00         1.17 o                         
   6   5   3        427.49        430.92         3.71 o                         
   7   5   3          4.13          2.66         0.56 o                         
   8   5   3         68.48         70.15         1.80 o                         
   9   5   3        104.89         97.07         1.35 o                         
  -9   6   3          0.37          0.11         0.31 o                         
  -8   6   3         22.14         21.24         1.04 o                         
  -7   6   3         14.40         14.16         0.93 o                         
  -6   6   3         83.19         90.19         1.68 o                         
  -5   6   3        353.96        350.48         3.17 o                         
  -4   6   3       1126.62       1119.31        13.29 o                         
  -3   6   3        155.27        158.70         3.36 o                         
  -2   6   3       1635.60       1764.21        10.47 o                         
  -1   6   3       3245.21       3350.99        12.14 o                         
   0   6   3        140.23        123.50         1.81 o                         
   1   6   3         44.01         42.93         1.27 o                         
   2   6   3        174.39        192.61         2.94 o                         
   3   6   3         13.36         22.96         1.21 o                         
   4   6   3        415.76        425.17         5.43 o                         
   5   6   3        167.30        159.03         2.16 o                         
   6   6   3         20.09         15.66         0.88 o                         
   7   6   3         64.20         58.90         1.51 o                         
   8   6   3        409.09        373.09         3.94 o                         
   9   6   3         64.12         55.42         2.54 o                         
  -9   7   3          6.13          7.05         0.45 o                         
  -8   7   3        259.13        262.65         3.07 o                         
  -7   7   3         35.50         35.63         1.34 o                         
  -6   7   3          7.13          6.95         0.71 o                         
  -5   7   3          0.00          0.18         0.98 o                         
  -4   7   3          7.81          8.50         1.08 o                         
  -3   7   3       2649.24       2625.21        31.20 o                         
  -2   7   3       1070.33       1195.34        10.93 o                         
  -1   7   3       3604.22       3900.99        21.17 o                         
   0   7   3         86.45        103.30         2.14 o                         
   1   7   3        382.71        358.37         4.33 o                         
   2   7   3         50.21         40.24         1.37 o                         
   3   7   3       1076.81       1064.77         8.46 o                         
   4   7   3          2.15          0.79         0.76 o                         
   5   7   3         51.41         44.25         1.22 o                         
   6   7   3        521.85        479.93         4.51 o                         
   7   7   3        249.68        237.09         2.90 o                         
   8   7   3         32.93         33.05         1.16 o                         
   9   7   3         27.04         21.28         2.10 o                         
  -9   8   3         19.40         19.09         0.72 o                         
  -8   8   3         15.72         12.84         0.72 o                         
  -7   8   3        166.03        169.28         2.73 o                         
  -6   8   3        555.02        561.29         5.17 o                         
  -5   8   3        868.90        858.91         5.77 o                         
  -4   8   3        573.45        574.87         5.14 o                         
  -3   8   3        484.57        529.70         8.64 o                         
  -2   8   3        822.76        949.08         9.31 o                         
  -1   8   3        276.64        293.32         4.09 o                         
   0   8   3          2.46          0.90         0.49 o                         
   1   8   3        788.75        792.47        10.07 o                         
   2   8   3        111.05        112.09         2.75 o                         
   3   8   3         54.38         51.29         2.31 o                         
   4   8   3         49.68         53.38         1.41 o                         
   5   8   3         41.31         40.01         1.38 o                         
   6   8   3         67.63         52.44         1.52 o                         
   7   8   3        249.32        232.86         2.78 o                         
   8   8   3          0.07          0.54         0.35 o                         
  -8   9   3         49.37         52.63         1.23 o                         
  -7   9   3          0.45          1.16         0.55 o                         
  -6   9   3         79.12         85.53         2.03 o                         
  -5   9   3        593.50        603.34         5.32 o                         
  -4   9   3         10.91          9.94         1.03 o                         
  -3   9   3         30.96         28.93         0.86 o                         
  -2   9   3          0.48         -0.77         1.52 o                         
  -1   9   3        429.18        509.48         5.80 o                         
   0   9   3        215.58        223.37         4.14 o                         
   1   9   3        238.13        212.36         4.44 o                         
   2   9   3        202.60        192.98         4.48 o                         
   3   9   3        162.76        146.15         2.17 o                         
   4   9   3       2892.24       2827.49        20.90 o                         
   5   9   3         50.65         48.57         1.51 o                         
   6   9   3        649.07        625.13         4.96 o                         
   7   9   3        398.62        364.96         3.26 o                         
   8   9   3         16.54         18.61         0.70 o                         
  -8  10   3          8.17          7.29         0.48 o                         
  -7  10   3       1583.76       1629.42         7.48 o                         
  -6  10   3          3.15          3.43         0.60 o                         
  -5  10   3         52.93         53.58         1.64 o                         
  -4  10   3       1761.16       1769.83         8.46 o                         
  -3  10   3         15.21         13.92         0.79 o                         
  -2  10   3          0.00          0.44         0.81 o                         
  -1  10   3         66.19         67.68         1.44 o                         
   0  10   3       2001.72       1852.40        15.87 o                         
   1  10   3        744.02        729.73         9.16 o                         
   2  10   3       3120.87       3039.36        26.04 o                         
   3  10   3       3168.02       3125.25        17.23 o                         
   4  10   3       1059.68       1047.06         6.17 o                         
   5  10   3        428.34        457.78         4.40 o                         
   6  10   3        281.91        261.25         3.06 o                         
   7  10   3         16.51         11.53         0.59 o                         
   8  10   3        129.09        117.63         2.90 o                         
  -8  11   3         10.57         11.77         0.46 o                         
  -7  11   3         63.63         62.47         1.37 o                         
  -6  11   3        175.15        180.34         2.67 o                         
  -5  11   3         11.84         12.04         1.04 o                         
  -4  11   3        416.90        421.77         5.11 o                         
  -3  11   3        122.03        131.30         2.11 o                         
  -2  11   3        107.33        101.48         1.51 o                         
  -1  11   3          9.88         12.29         1.00 o                         
   0  11   3        223.11        225.31         2.65 o                         
   1  11   3        484.58        492.44         4.61 o                         
   2  11   3       2557.83       2548.63         9.10 o                         
   3  11   3       1765.28       1826.80         8.64 o                         
   4  11   3         20.54         24.95         0.88 o                         
   5  11   3        109.97         97.40         1.99 o                         
   6  11   3        146.67        151.26         1.90 o                         
   7  11   3         56.28         64.11         1.39 o                         
  -7  12   3          0.46          1.01         0.31 o                         
  -6  12   3         11.44         12.98         0.76 o                         
  -5  12   3         31.48         31.27         1.20 o                         
  -4  12   3        180.93        179.10         2.44 o                         
  -3  12   3         17.21         15.19         0.82 o                         
  -2  12   3         71.19         73.93         1.59 o                         
  -1  12   3        291.39        279.90         4.33 o                         
   0  12   3        111.07         96.87         2.03 o                         
   1  12   3        890.01        789.04         6.65 o                         
   2  12   3       1314.77       1357.98        12.50 o                         
   3  12   3         27.07         30.12         1.10 o                         
   4  12   3        284.76        278.43         3.06 o                         
   5  12   3         28.98         21.81         0.93 o                         
   6  12   3         19.44         17.76         0.72 o                         
   7  12   3          0.32         -0.03         0.44 o                         
  -6  13   3         77.23         72.96         1.39 o                         
  -5  13   3          0.05          0.30         0.43 o                         
  -4  13   3         67.50         67.22         1.66 o                         
  -3  13   3        307.04        296.59         2.86 o                         
  -2  13   3         11.17          4.30         0.71 o                         
  -1  13   3         19.02         13.57         1.24 o                         
   0  13   3        304.15        231.38         3.60 o                         
   1  13   3          5.27          8.48         1.34 o                         
   2  13   3        189.29        167.31         3.17 o                         
   3  13   3         89.00         82.62         1.69 o                         
   4  13   3         56.98         54.51         1.31 o                         
   5  13   3         35.12         36.39         1.05 o                         
   6  13   3         11.53          7.82         0.60 o                         
  -6  14   3         12.92         12.39         0.61 o                         
  -5  14   3          3.60          6.63         0.60 o                         
  -4  14   3        138.43        154.79         2.66 o                         
  -3  14   3         31.67         28.75         1.08 o                         
  -2  14   3        170.61        147.51         2.87 o                         
  -1  14   3        306.85        268.18         3.88 o                         
   0  14   3        517.12        480.82         5.29 o                         
   1  14   3        176.39        146.34         3.40 o                         
   2  14   3         17.54         12.87         0.85 o                         
   3  14   3          8.66          7.03         1.18 o                         
   4  14   3         71.90         72.89         1.79 o                         
   5  14   3         40.08         39.04         1.42 o                         
  -5  15   3          1.93          0.78         0.37 o                         
  -4  15   3          3.62          2.42         0.58 o                         
  -3  15   3          4.74          6.14         0.62 o                         
  -2  15   3          0.70          0.52         0.46 o                         
  -1  15   3         68.87         67.45         1.83 o                         
   0  15   3        213.71        213.19         4.00 o                         
   1  15   3         34.03         30.01         1.60 o                         
   2  15   3         26.68         22.60         0.95 o                         
   3  15   3          9.65         16.01         0.76 o                         
   4  15   3        114.05        121.32         2.73 o                         
  -4  16   3        162.33        171.72         2.56 o                         
  -3  16   3         24.61         37.16         1.49 o                         
  -2  16   3         31.53         29.50         1.06 o                         
  -1  16   3          2.57          2.97         0.60 o                         
   0  16   3          3.45          3.60         0.52 o                         
   1  16   3         14.03         18.78         0.81 o                         
   2  16   3         24.98         27.31         0.76 o                         
   3  16   3         15.28         12.69         0.71 o                         
  -2  17   3          0.91          0.15         0.27 o                         
  -1  17   3          4.53          4.42         0.35 o                         
   0  17   3         17.92         16.26         0.55 o                         
   1  17   3          0.55          0.41         0.31 o                         
 -10   0   4         15.86         14.93         0.82 o                         
  -8   0   4          4.46          5.12         1.27 o                         
  -6   0   4        923.22        956.53         7.97 o                         
  -4   0   4      10540.59      10022.92        46.35 o                         
   0   0   4        561.91        486.98         4.01 o                         
   2   0   4       1024.26       1036.39         7.02 o                         
   4   0   4        797.47        839.54        12.00 o                         
   6   0   4        296.79        274.94         4.24 o                         
   8   0   4       3081.74       3257.74        12.51 o                         
 -10   1   4         22.32         21.25         0.77 o                         
  -9   1   4         23.25         22.84         0.97 o                         
  -8   1   4         19.41         21.86         0.93 o                         
  -7   1   4          1.56          2.68         0.46 o                         
  -6   1   4         23.45         25.10         0.89 o                         
  -5   1   4         14.30         17.37         1.34 o                         
  -4   1   4          3.83          5.06         0.70 o                         
  -3   1   4        198.15        195.80         2.59 o                         
  -2   1   4       9530.43       9478.62        40.25 o                         
  -1   1   4       3212.31       3071.67        17.56 o                         
   0   1   4       4970.62       4845.36        20.57 o                         
   1   1   4         15.92         16.79         0.56 o                         
   2   1   4       1907.68       1794.74         8.98 o                         
   3   1   4         19.76         22.45         0.94 o                         
   4   1   4         56.87         52.55         1.91 o                         
   5   1   4          8.14          7.46         1.13 o                         
   6   1   4        312.25        301.10         3.14 o                         
   7   1   4        357.65        362.00         3.54 o                         
   8   1   4         94.31         86.31         1.46 o                         
   9   1   4        169.91        181.94         2.36 o                         
 -10   2   4         20.47         19.87         0.74 o                         
  -9   2   4        784.28        789.51         5.11 o                         
  -8   2   4          0.15          0.39         0.43 o                         
  -7   2   4        145.39        141.14         2.28 o                         
  -6   2   4       1034.23       1088.70         7.46 o                         
  -5   2   4       2618.62       2696.99        15.65 o                         
  -4   2   4        131.96        102.67         2.25 o                         
  -3   2   4       2839.53       2908.36        15.83 o                         
  -2   2   4        390.92        365.57         2.78 o                         
   0   2   4       6650.68       6254.35        12.31 o                         
   1   2   4         85.42         61.03         1.16 o                         
   2   2   4       2186.74       2095.31        19.16 o                         
   3   2   4        431.13        490.91         5.13 o                         
   4   2   4         19.81         18.44         1.31 o                         
   5   2   4        414.57        375.16         6.55 o                         
   6   2   4       1119.82       1134.48         7.76 o                         
   7   2   4        367.39        369.23         3.78 o                         
   8   2   4        403.33        410.86         3.09 o                         
   9   2   4         11.50         15.65         0.73 o                         
 -10   3   4          0.36          0.58         0.26 o                         
  -9   3   4         54.54         61.76         1.25 o                         
  -8   3   4         83.60         82.44         1.70 o                         
  -7   3   4         55.01         56.32         1.47 o                         
  -6   3   4        372.77        383.29         2.82 o                         
  -5   3   4        192.81        198.07         4.53 o                         
  -4   3   4        139.50        135.97         3.05 o                         
  -3   3   4        323.05        322.42         3.12 o                         
  -2   3   4         32.85         29.13         1.08 o                         
  -1   3   4         11.49         14.42         0.64 o                         
   0   3   4        759.81        721.37         4.92 o                         
   1   3   4        661.22        557.84         4.61 o                         
   2   3   4         19.65         10.48         0.59 o                         
   3   3   4          2.49          5.28         0.66 o                         
   4   3   4        101.41        101.96         2.80 o                         
   5   3   4         38.01         49.80         2.20 o                         
   6   3   4        388.03        359.63         3.63 o                         
   7   3   4         41.54         48.18         1.30 o                         
   8   3   4        368.79        359.50         3.45 o                         
   9   3   4          1.92          1.99         0.49 o                         
 -10   4   4         14.17         13.94         0.56 o                         
  -9   4   4        956.47        941.47         6.14 o                         
  -8   4   4         77.78         83.28         1.69 o                         
  -7   4   4        176.83        161.07         2.44 o                         
  -6   4   4        217.99        246.74         2.30 o                         
  -5   4   4        332.40        339.14         5.72 o                         
  -4   4   4        708.97        685.01        11.47 o                         
  -3   4   4        328.34        299.94         4.09 o                         
  -2   4   4        521.42        482.84         4.44 o                         
  -1   4   4        800.48        776.40         6.35 o                         
   0   4   4       1172.19       1079.71         8.60 o                         
   1   4   4          8.43          8.01         0.50 o                         
   2   4   4       3091.69       3317.27        18.34 o                         
   3   4   4        238.11        246.86         3.62 o                         
   4   4   4       1848.57       1937.32        16.43 o                         
   5   4   4        332.89        293.85         3.10 o                         
   6   4   4        279.78        295.92         3.30 o                         
   7   4   4          1.83          1.01         0.39 o                         
   8   4   4        194.54        187.69         2.41 o                         
   9   4   4         36.68         34.16         1.28 o                         
  -9   5   4          2.25          1.58         0.39 o                         
  -8   5   4        239.78        250.60         4.26 o                         
  -7   5   4         57.46         59.15         1.50 o                         
  -6   5   4        104.90        100.77         1.50 o                         
  -5   5   4        121.34        129.23         4.05 o                         
  -4   5   4          0.65          0.09         0.58 o                         
  -3   5   4        208.09        209.82         3.66 o                         
  -2   5   4       1013.79       1040.30         9.76 o                         
  -1   5   4          1.16          2.82         0.41 o                         
   0   5   4         94.50        109.67         1.87 o                         
   1   5   4       1457.98       1489.27         8.93 o                         
   2   5   4       1301.95       1390.63         9.39 o                         
   3   5   4        581.70        638.21         6.12 o                         
   4   5   4          0.23          2.48         0.83 o                         
   5   5   4         99.41         99.42         1.51 o                         
   6   5   4         31.72         33.93         1.19 o                         
   7   5   4         26.28         28.63         1.24 o                         
   8   5   4          1.80          2.15         0.64 o                         
   9   5   4         14.99         21.04         0.97 o                         
  -9   6   4          4.61          4.97         0.44 o                         
  -8   6   4         10.41         10.74         0.74 o                         
  -7   6   4         50.19         46.27         1.55 o                         
  -6   6   4         86.99         84.57         1.73 o                         
  -5   6   4       1676.03       1689.90         9.94 o                         
  -4   6   4        481.39        447.23         7.67 o                         
  -3   6   4       1011.98        998.34        13.35 o                         
  -2   6   4          0.63          1.77         0.45 o                         
  -1   6   4       2031.33       2105.38        19.69 o                         
   0   6   4        200.37        162.47         2.59 o                         
   1   6   4         10.72         16.39         0.99 o                         
   2   6   4        108.18        125.19         2.58 o                         
   3   6   4         42.55         53.82         1.99 o                         
   4   6   4        256.73        264.34         5.13 o                         
   5   6   4         86.73         96.49         1.43 o                         
   6   6   4        812.16        747.56         4.80 o                         
   7   6   4        268.11        252.70         5.98 o                         
   8   6   4         95.35         94.27         1.86 o                         
   9   6   4         37.02         29.92         1.05 o                         
  -9   7   4        147.90        155.39         2.03 o                         
  -8   7   4         45.56         43.43         1.29 o                         
  -7   7   4        590.34        606.36         5.47 o                         
  -6   7   4         58.05         61.13         1.75 o                         
  -5   7   4        159.32        152.49         1.97 o                         
  -4   7   4         41.00         50.69         3.26 o                         
  -3   7   4          0.31          1.80         0.70 o                         
  -2   7   4        554.42        590.90         6.70 o                         
  -1   7   4       1614.01       1655.28        19.75 o                         
   0   7   4          0.03         -0.46         0.46 o                         
   1   7   4        864.09        910.14         8.38 o                         
   2   7   4        285.10        253.40         4.18 o                         
   3   7   4         34.17         32.17         1.66 o                         
   4   7   4        119.70        108.15         1.60 o                         
   5   7   4         80.25         69.53         1.37 o                         
   6   7   4        519.51        446.35         4.22 o                         
   7   7   4        209.29        182.77         3.52 o                         
   8   7   4          0.86          1.00         0.38 o                         
  -9   8   4          0.07          0.33         0.24 o                         
  -8   8   4         11.39         12.88         0.73 o                         
  -7   8   4         15.96         18.78         1.01 o                         
  -6   8   4          0.97          1.00         0.51 o                         
  -5   8   4        683.16        684.11         4.54 o                         
  -4   8   4        182.12        183.68         2.39 o                         
  -3   8   4        442.88        443.48         8.01 o                         
  -2   8   4        571.26        578.70         7.13 o                         
  -1   8   4          0.02          0.78         0.51 o                         
   0   8   4        187.64        186.32         3.72 o                         
   1   8   4          0.26         -0.64         1.08 o                         
   2   8   4          7.77          6.95         0.93 o                         
   3   8   4        627.41        581.72         6.18 o                         
   4   8   4        560.79        530.40         3.45 o                         
   5   8   4       2190.78       2187.99         9.55 o                         
   6   8   4         14.95         11.13         0.75 o                         
   7   8   4        105.42         95.78         1.93 o                         
   8   8   4          4.73          2.75         0.54 o                         
  -8   9   4          0.10          0.49         0.35 o                         
  -7   9   4        239.59        245.49         3.11 o                         
  -6   9   4        591.75        608.98         5.28 o                         
  -5   9   4         58.45         60.16         1.49 o                         
  -4   9   4        189.53        190.77         2.31 o                         
  -3   9   4        224.81        225.08         2.80 o                         
  -2   9   4        559.38        549.19         6.76 o                         
  -1   9   4        221.11        209.04         4.14 o                         
   0   9   4        136.91        148.21         4.01 o                         
   1   9   4        441.85        448.84         7.33 o                         
   2   9   4         19.42         18.56         0.97 o                         
   3   9   4          0.97          2.42         0.79 o                         
   4   9   4        268.01        260.73         2.92 o                         
   5   9   4       1312.49       1185.41         7.66 o                         
   6   9   4        131.00        156.30         2.39 o                         
   7   9   4          0.47         -0.24         0.35 o                         
   8   9   4         27.90         20.82         1.24 o                         
  -8  10   4         41.38         41.10         0.97 o                         
  -7  10   4          4.11          4.94         0.59 o                         
  -6  10   4        159.56        159.50         2.63 o                         
  -5  10   4         91.06         97.48         1.85 o                         
  -4  10   4          1.06          0.96         0.39 o                         
  -3  10   4         70.58         72.92         1.37 o                         
  -2  10   4         24.55         21.89         0.99 o                         
  -1  10   4        206.99        215.27         2.08 o                         
   0  10   4         48.94         49.86         1.79 o                         
   1  10   4        131.39        119.15         1.87 o                         
   2  10   4        151.93        150.84         2.13 o                         
   3  10   4         25.07         25.40         0.83 o                         
   4  10   4        235.45        257.81         3.35 o                         
   5  10   4          4.84          8.56         0.70 o                         
   6  10   4          7.93          6.38         0.55 o                         
   7  10   4         29.80         36.65         0.89 o                         
  -8  11   4         58.46         58.07         0.95 o                         
  -7  11   4         62.53         63.80         1.36 o                         
  -6  11   4          7.28          7.05         0.67 o                         
  -5  11   4        150.09        144.83         2.18 o                         
  -4  11   4          4.13          4.80         0.79 o                         
  -3  11   4        288.10        282.99         2.90 o                         
  -2  11   4        579.79        572.99         4.01 o                         
  -1  11   4          3.07          3.81         0.47 o                         
   0  11   4        579.69        529.97         5.82 o                         
   1  11   4       1785.39       1791.19        14.91 o                         
   2  11   4       4556.89       4430.87        19.84 o                         
   3  11   4        211.13        199.44         2.65 o                         
   4  11   4         31.02         34.07         0.99 o                         
   5  11   4        184.30        186.23         3.05 o                         
   6  11   4        453.57        452.01         3.59 o                         
   7  11   4          4.30          6.43         0.56 o                         
  -7  12   4         42.83         42.21         0.97 o                         
  -6  12   4        382.54        393.90         3.53 o                         
  -5  12   4          0.45          1.32         0.65 o                         
  -4  12   4        157.37        156.41         2.26 o                         
  -3  12   4        163.07        166.42         2.19 o                         
  -2  12   4          0.00          0.17         0.43 o                         
  -1  12   4        110.20        106.72         2.14 o                         
   0  12   4       1639.26       1599.38        11.26 o                         
   1  12   4          9.57          7.62         0.82 o                         
   2  12   4        494.90        482.87         4.03 o                         
   3  12   4        309.48        322.07         3.33 o                         
   4  12   4          0.32          0.18         0.39 o                         
   5  12   4          0.31          0.78         0.31 o                         
   6  12   4         20.85         25.63         0.66 o                         
  -6  13   4         57.59         59.20         1.24 o                         
  -5  13   4         95.61         94.31         1.78 o                         
  -4  13   4          6.31          7.89         0.56 o                         
  -3  13   4        737.94        733.87         4.76 o                         
  -2  13   4          0.43         -0.10         0.54 o                         
  -1  13   4        788.43        752.76         6.61 o                         
   0  13   4         55.53         48.66         2.97 o                         
   1  13   4          9.37         11.17         0.92 o                         
   2  13   4         21.53         20.69         1.68 o                         
   3  13   4         71.50         78.10         1.85 o                         
   4  13   4         48.40         47.45         1.36 o                         
   5  13   4          8.75          7.28         0.61 o                         
   6  13   4         39.77         38.31         3.57 o                         
  -6  14   4         43.09         43.07         1.01 o                         
  -5  14   4         72.41         74.90         1.64 o                         
  -4  14   4         11.55         13.83         0.70 o                         
  -3  14   4        126.54        124.55         2.53 o                         
  -2  14   4        129.98        120.89         3.11 o                         
  -1  14   4        270.72        252.76         3.70 o                         
   0  14   4         20.64         26.54         1.54 o                         
   1  14   4          3.96          3.23         0.63 o                         
   2  14   4          0.02          0.37         0.45 o                         
   3  14   4         18.29         19.57         1.77 o                         
   4  14   4        112.39        125.44         2.45 o                         
   5  14   4         13.66         13.90         1.08 o                         
  -5  15   4          0.52         -0.22         0.34 o                         
  -4  15   4         54.87         59.93         1.88 o                         
  -3  15   4         64.37         48.86         1.43 o                         
  -2  15   4         71.94         58.05         1.66 o                         
  -1  15   4          0.85          0.03         0.56 o                         
   0  15   4         48.38         41.36         1.77 o                         
   1  15   4          2.23          3.80         0.62 o                         
   2  15   4         89.19         91.84         1.76 o                         
   3  15   4        217.43        231.30         2.55 o                         
   4  15   4          1.34          3.68         0.78 o                         
  -4  16   4         56.69         69.69         2.25 o                         
  -3  16   4          4.15          2.92         0.53 o                         
  -2  16   4          1.62          1.32         0.38 o                         
  -1  16   4         16.03         10.89         0.99 o                         
   0  16   4         64.42         67.58         1.61 o                         
   1  16   4         32.67         33.11         1.02 o                         
   2  16   4         14.46         14.40         0.64 o                         
   3  16   4          1.49          3.05         0.41 o                         
  -2  17   4          0.40         -0.06         0.38 o                         
  -1  17   4         66.54         67.32         1.29 o                         
   0  17   4          0.24          2.44         0.30 o                         
   1  17   4         33.57         28.65         1.05 o                         
  -9   0   5        200.89        203.95         7.15 o                         
  -7   0   5          0.00         -0.48         0.70 o                         
  -5   0   5        428.76        451.06         9.10 o                         
  -3   0   5        512.57        505.03         9.09 o                         
  -1   0   5       4130.59       4040.57        41.38 o                         
   1   0   5          1.00          4.10         0.42 o                         
   3   0   5       1004.48       1045.59         8.63 o                         
   5   0   5         67.66         74.73         4.35 o                         
   7   0   5         88.96         85.25         2.38 o                         
   9   0   5         74.01         76.05         2.12 o                         
 -10   1   5          7.30          7.91         0.50 o                         
  -9   1   5        404.62        403.94         3.66 o                         
  -8   1   5        101.16        106.88         1.73 o                         
  -7   1   5        320.24        330.04         3.46 o                         
  -6   1   5          5.16          3.80         0.45 o                         
  -5   1   5        183.43        162.16         3.87 o                         
  -4   1   5       4840.19       5057.34        28.70 o                         
  -3   1   5          1.52          0.75         0.41 o                         
  -2   1   5       4543.64       4546.00        12.82 o                         
  -1   1   5      24683.38      25749.47       357.34 o                         
   0   1   5       2248.41       2113.66        11.30 o                         
   1   1   5        255.90        250.31         2.33 o                         
   2   1   5          2.01          5.66         0.42 o                         
   3   1   5        378.24        380.02         4.48 o                         
   4   1   5        325.80        369.92         6.50 o                         
   5   1   5         13.90         10.31         0.90 o                         
   6   1   5       4711.16       4726.12        16.70 o                         
   7   1   5          0.19          1.22         0.40 o                         
   8   1   5          0.95          1.31         0.49 o                         
   9   1   5          1.51          0.83         0.34 o                         
 -10   2   5        186.13        187.22         2.09 o                         
  -9   2   5         10.15          8.82         0.55 o                         
  -8   2   5          0.43          0.84         0.42 o                         
  -7   2   5         17.24         16.27         0.85 o                         
  -6   2   5         10.36         14.82         0.64 o                         
  -5   2   5        180.45        178.06         3.90 o                         
  -4   2   5        218.96        217.80         3.48 o                         
  -3   2   5        257.16        246.63         3.04 o                         
  -2   2   5         13.02         13.88         0.71 o                         
  -1   2   5         61.27         62.01         1.53 o                         
   0   2   5          9.79          8.25         0.55 o                         
   1   2   5        161.49        172.14         1.84 o                         
   2   2   5        117.69        117.78         2.00 o                         
   3   2   5         15.33         13.37         0.92 o                         
   4   2   5        531.05        538.65         6.32 o                         
   5   2   5        455.21        443.24         4.58 o                         
   6   2   5        568.71        536.13         6.62 o                         
   7   2   5        252.57        285.23         3.05 o                         
   8   2   5          8.04          7.46         0.65 o                         
   9   2   5         23.69         24.23         0.85 o                         
 -10   3   5          6.48          4.58         0.38 o                         
  -9   3   5        213.83        217.41         2.61 o                         
  -8   3   5         23.71         21.51         0.92 o                         
  -7   3   5        172.62        180.17         2.34 o                         
  -6   3   5        179.33        203.90         2.10 o                         
  -5   3   5         33.52         21.06         1.56 o                         
  -4   3   5        207.30        183.68         3.61 o                         
  -3   3   5       1433.98       1424.33        20.24 o                         
  -2   3   5          1.35          0.68         0.32 o                         
  -1   3   5       1529.45       1433.78        12.63 o                         
   0   3   5        170.77        133.46         1.75 o                         
   1   3   5        111.28         90.86         1.74 o                         
   2   3   5       7751.71       8174.64        38.06 o                         
   3   3   5        198.27        233.55         3.80 o                         
   4   3   5        813.80        827.26         8.08 o                         
   5   3   5        615.49        563.17         5.31 o                         
   6   3   5        451.07        452.97         4.26 o                         
   7   3   5        174.94        182.87         2.43 o                         
   8   3   5          0.35          0.79         0.44 o                         
   9   3   5        134.22        146.51         2.47 o                         
 -10   4   5         90.05         85.63         1.36 o                         
  -9   4   5        294.61        292.45         2.90 o                         
  -8   4   5          0.67          0.89         0.43 o                         
  -7   4   5          2.05          0.62         0.35 o                         
  -6   4   5         61.95         66.25         1.31 o                         
  -5   4   5        174.56        184.31         4.28 o                         
  -4   4   5         83.05         82.04         2.75 o                         
  -3   4   5         13.42         13.07         0.95 o                         
  -2   4   5        533.24        517.64         5.30 o                         
  -1   4   5         15.59         16.70         1.00 o                         
   0   4   5         22.04         31.53         0.98 o                         
   1   4   5         21.78         15.91         0.82 o                         
   2   4   5       4452.22       4585.44        24.67 o                         
   3   4   5         12.67         11.42         0.94 o                         
   4   4   5        204.68        275.89         4.81 o                         
   5   4   5         43.24         51.96         1.65 o                         
   6   4   5          2.57          4.77         0.55 o                         
   7   4   5        225.38        218.45         2.60 o                         
   8   4   5        252.34        242.17         3.21 o                         
   9   4   5          1.41          1.81         0.37 o                         
  -9   5   5        497.30        496.61         3.62 o                         
  -8   5   5         28.72         30.72         1.18 o                         
  -7   5   5         20.39         17.37         0.77 o                         
  -6   5   5         18.89         20.44         0.89 o                         
  -5   5   5        224.23        233.81         2.72 o                         
  -4   5   5        508.09        508.03        10.73 o                         
  -3   5   5        323.04        300.59         4.41 o                         
  -2   5   5        337.03        376.91         4.67 o                         
  -1   5   5       1456.78       1471.16        23.70 o                         
   0   5   5        141.68        133.63         2.50 o                         
   1   5   5       3059.63       3217.51        14.71 o                         
   2   5   5       2356.05       2526.43        26.74 o                         
   3   5   5       1840.26       2000.73        15.73 o                         
   4   5   5         36.48         36.00         2.08 o                         
   5   5   5         18.39         14.12         1.14 o                         
   6   5   5        609.49        563.76         4.69 o                         
   7   5   5         27.15         27.61         0.95 o                         
   8   5   5         17.34         16.83         0.88 o                         
   9   5   5         65.07         56.32         1.39 o                         
  -9   6   5         69.90         70.82         1.31 o                         
  -8   6   5         30.98         30.94         1.15 o                         
  -7   6   5        111.96        115.74         2.34 o                         
  -6   6   5          0.05          0.12         0.36 o                         
  -5   6   5        735.52        751.74         5.37 o                         
  -4   6   5       1017.64       1052.97        16.83 o                         
  -3   6   5         44.05         59.60         2.39 o                         
  -2   6   5        423.85        437.17         6.16 o                         
  -1   6   5        208.10        213.37         6.26 o                         
   0   6   5         28.80         37.26         1.47 o                         
   1   6   5         12.52         10.74         1.14 o                         
   2   6   5        300.16        346.11         4.67 o                         
   3   6   5        294.96        245.69         4.63 o                         
   4   6   5        286.02        263.77         3.31 o                         
   5   6   5        112.61        123.04         1.75 o                         
   6   6   5          5.02          6.23         0.60 o                         
   7   6   5        109.94         89.49         1.76 o                         
   8   6   5        186.24        196.21         3.41 o                         
  -9   7   5          0.34          0.39         0.28 o                         
  -8   7   5         71.93         73.39         1.63 o                         
  -7   7   5        157.29        157.94         2.67 o                         
  -6   7   5         29.46         28.92         1.06 o                         
  -5   7   5          9.55         11.34         1.19 o                         
  -4   7   5        109.25        108.55         2.59 o                         
  -3   7   5       1805.59       1914.39        15.85 o                         
  -2   7   5        688.62        773.40         8.40 o                         
  -1   7   5        508.06        587.49         7.03 o                         
   0   7   5        752.34        798.13         7.26 o                         
   1   7   5        438.80        436.65         6.97 o                         
   2   7   5         18.55         19.90         1.46 o                         
   3   7   5         30.25         28.33         1.69 o                         
   4   7   5         49.54         51.77         1.11 o                         
   5   7   5          3.18          5.17         0.62 o                         
   6   7   5         37.31         26.88         0.92 o                         
   7   7   5         50.25         44.46         1.42 o                         
   8   7   5          1.61          3.59         0.64 o                         
  -9   8   5         51.30         43.61         0.84 o                         
  -8   8   5        367.27        378.16         3.40 o                         
  -7   8   5          0.25          0.55         0.48 o                         
  -6   8   5         24.44         27.33         1.03 o                         
  -5   8   5        345.02        352.88         3.41 o                         
  -4   8   5          0.84          1.88         0.95 o                         
  -3   8   5        204.05        207.13         5.60 o                         
  -2   8   5          0.66          3.05         1.22 o                         
  -1   8   5       1836.97       1938.80        17.53 o                         
   0   8   5        668.24        707.75         9.37 o                         
   1   8   5        362.45        371.47         7.88 o                         
   2   8   5        298.90        263.51         5.54 o                         
   3   8   5          4.44          3.32         0.34 o                         
   4   8   5        100.97         91.98         1.40 o                         
   5   8   5          1.03          0.20         0.42 o                         
   6   8   5        764.16        669.79         5.53 o                         
   7   8   5         96.50         84.38         1.79 o                         
   8   8   5        144.65        125.90         2.57 o                         
  -8   9   5        271.79        281.28         2.85 o                         
  -7   9   5        320.08        321.58         3.49 o                         
  -6   9   5        782.59        818.70         6.08 o                         
  -5   9   5        344.07        354.76         3.50 o                         
  -4   9   5        116.33        120.21         2.59 o                         
  -3   9   5         86.73         97.01         1.59 o                         
  -2   9   5          0.04          1.13         1.20 o                         
  -1   9   5         48.96         38.36         1.93 o                         
   0   9   5        229.19        213.57         5.56 o                         
   1   9   5        104.18        100.37         2.60 o                         
   2   9   5         63.23         57.17         1.16 o                         
   3   9   5        716.75        708.33         3.72 o                         
   4   9   5        216.71        207.31         2.62 o                         
   5   9   5         87.58         77.94         1.78 o                         
   6   9   5        115.35        102.80         2.10 o                         
   7   9   5         28.29         31.00         1.28 o                         
   8   9   5          0.01          0.38         0.30 o                         
  -8  10   5        220.96        220.89         2.11 o                         
  -7  10   5         31.27         29.41         1.05 o                         
  -6  10   5         17.32         20.43         1.03 o                         
  -5  10   5         68.97         73.62         1.61 o                         
  -4  10   5        113.01        115.31         1.99 o                         
  -3  10   5         71.74         72.79         1.27 o                         
  -2  10   5         27.14         27.17         0.96 o                         
  -1  10   5        410.34        429.15         4.04 o                         
   0  10   5          2.50          4.05         0.79 o                         
   1  10   5        119.93        107.74         1.64 o                         
   2  10   5         77.70         79.65         1.58 o                         
   3  10   5       4541.11       4411.14        18.24 o                         
   4  10   5        201.80        226.76         2.50 o                         
   5  10   5         24.54         22.32         0.96 o                         
   6  10   5          1.90          1.57         0.39 o                         
   7  10   5          0.64          0.10         0.24 o                         
  -8  11   5         48.85         52.41         1.72 o                         
  -7  11   5        630.19        638.95         5.08 o                         
  -6  11   5        562.16        574.22         4.55 o                         
  -5  11   5        841.08        867.42         5.24 o                         
  -4  11   5         71.37         74.34         1.60 o                         
  -3  11   5          7.60          7.26         0.58 o                         
  -2  11   5          6.12          5.55         0.67 o                         
  -1  11   5        258.12        242.27         2.65 o                         
   0  11   5        400.30        377.61         4.98 o                         
   1  11   5         83.90         86.06         2.31 o                         
   2  11   5        151.78        146.47         2.21 o                         
   3  11   5         83.73         79.66         1.37 o                         
   4  11   5         11.99         11.54         0.70 o                         
   5  11   5         68.78         65.65         1.35 o                         
   6  11   5          1.61          1.57         0.33 o                         
   7  11   5        106.77         88.27         4.05 o                         
  -7  12   5         28.39         24.14         0.74 o                         
  -6  12   5        154.50        159.42         2.19 o                         
  -5  12   5       1014.92       1039.00         5.39 o                         
  -4  12   5        201.52        209.61         2.58 o                         
  -3  12   5        494.35        493.08         4.00 o                         
  -2  12   5         19.48         15.61         0.78 o                         
  -1  12   5          6.82          4.01         0.62 o                         
   0  12   5         17.42         12.20         0.82 o                         
   1  12   5        169.66        163.21         3.10 o                         
   2  12   5          5.73          4.76         0.59 o                         
   3  12   5        242.93        255.02         2.61 o                         
   4  12   5        405.67        385.76         3.36 o                         
   5  12   5         29.18         30.82         0.84 o                         
   6  12   5         71.18         74.95         1.64 o                         
  -6  13   5          8.12          6.11         0.47 o                         
  -5  13   5         71.15         74.54         1.53 o                         
  -4  13   5          0.99          0.14         0.35 o                         
  -3  13   5        533.34        510.33         6.73 o                         
  -2  13   5        474.73        437.58         6.09 o                         
  -1  13   5        235.54        227.29         3.07 o                         
   0  13   5       1066.49       1027.59         7.66 o                         
   1  13   5         15.99         16.59         1.07 o                         
   2  13   5        189.05        188.39         2.51 o                         
   3  13   5          6.77          5.75         0.60 o                         
   4  13   5          0.00         -0.09         0.37 o                         
   5  13   5         20.56         20.95         1.05 o                         
  -6  14   5          6.74          7.43         0.80 o                         
  -5  14   5        104.88        105.88         1.83 o                         
  -4  14   5        121.14        122.02         1.86 o                         
  -3  14   5        370.59        356.38         4.17 o                         
  -2  14   5        249.36        262.92         3.73 o                         
  -1  14   5         80.86         85.50         2.78 o                         
   0  14   5         23.57         31.03         1.32 o                         
   1  14   5        243.21        246.73         3.61 o                         
   2  14   5        203.04        206.14         2.79 o                         
   3  14   5        214.39        228.42         2.75 o                         
   4  14   5         20.65         29.33         1.13 o                         
   5  14   5         10.81         15.03         1.15 o                         
  -5  15   5         41.95         40.82         1.19 o                         
  -4  15   5         54.23         47.13         1.60 o                         
  -3  15   5         79.04         79.78         1.77 o                         
  -2  15   5         18.66         16.52         0.93 o                         
  -1  15   5          0.04          1.35         0.56 o                         
   0  15   5          1.00          0.76         0.44 o                         
   1  15   5          8.25         10.07         0.58 o                         
   2  15   5         25.75         34.70         1.06 o                         
   3  15   5          7.73         10.00         0.56 o                         
   4  15   5         99.02        113.97         2.93 o                         
  -3  16   5         75.26         73.89         1.35 o                         
  -2  16   5         23.31         15.34         0.76 o                         
  -1  16   5          0.55          0.59         0.29 o                         
   0  16   5         48.60         52.50         1.95 o                         
   1  16   5         56.23         74.89         1.99 o                         
   2  16   5         60.97         77.68         2.40 o                         
  -1  17   5         49.68         56.46         1.92 o                         
   0  17   5          3.09          4.11         0.65 o                         
   1  17   5          5.27          5.83         0.71 o                         
 -10   0   6        624.08        622.51        16.90 o                         
  -8   0   6         34.16         37.22         1.49 o                         
  -6   0   6       1233.00       1224.95         7.95 o                         
  -4   0   6       3255.04       3115.35        18.87 o                         
  -2   0   6       1574.51       1757.78        11.77 o                         
   0   0   6       1124.62       1048.15        13.72 o                         
   2   0   6        910.99        922.88        11.41 o                         
   4   0   6          0.57          1.72         0.93 o                         
   6   0   6       2381.85       2381.23        18.56 o                         
   8   0   6        184.37        193.64         7.01 o                         
 -10   1   6         48.17         44.95         1.02 o                         
  -9   1   6         24.48         24.26         0.82 o                         
  -8   1   6          4.38          4.64         0.48 o                         
  -7   1   6          0.80          0.75         0.50 o                         
  -6   1   6        271.22        279.94         2.44 o                         
  -5   1   6        369.73        372.57         6.59 o                         
  -4   1   6         55.83         55.86         1.92 o                         
  -3   1   6        113.83        112.38         2.35 o                         
  -2   1   6         28.48         44.75         1.31 o                         
  -1   1   6        185.46        189.91         2.22 o                         
   0   1   6        194.98        180.89         1.81 o                         
   1   1   6         49.39         45.42         1.04 o                         
   2   1   6       3640.38       3809.30        30.57 o                         
   3   1   6        196.48        227.91         4.37 o                         
   4   1   6        122.48         96.92         3.21 o                         
   5   1   6        789.32        765.59         5.45 o                         
   6   1   6        703.78        749.00         6.76 o                         
   7   1   6         18.43         18.64         1.17 o                         
   8   1   6        154.24        161.49         2.35 o                         
   9   1   6         25.44         23.53         0.80 o                         
 -10   2   6         81.56         77.87         1.86 o                         
  -9   2   6          0.03          0.55         0.50 o                         
  -8   2   6         51.79         55.36         1.25 o                         
  -7   2   6         35.25         34.32         1.06 o                         
  -6   2   6         10.93          9.50         0.56 o                         
  -5   2   6          0.39          0.76         0.86 o                         
  -4   2   6        342.49        329.59         4.83 o                         
  -3   2   6       2705.60       2733.11        19.67 o                         
  -2   2   6        541.82        531.92         4.88 o                         
  -1   2   6         78.17         82.62         2.10 o                         
   0   2   6        442.09        443.57         3.42 o                         
   1   2   6         28.64         17.82         0.67 o                         
   2   2   6       2875.73       3000.66        14.98 o                         
   3   2   6         60.42         82.62         2.24 o                         
   4   2   6          2.76          2.27         0.62 o                         
   5   2   6        740.73        695.80         5.21 o                         
   6   2   6       1186.32       1157.06         8.38 o                         
   7   2   6        390.94        389.32         5.92 o                         
   8   2   6         86.84         90.25         1.75 o                         
   9   2   6         70.15         69.21         1.29 o                         
 -10   3   6         61.98         57.31         1.37 o                         
  -9   3   6          5.90          6.18         0.48 o                         
  -8   3   6        171.87        172.91         2.12 o                         
  -7   3   6        150.70        143.44         2.10 o                         
  -6   3   6         27.38         23.42         0.80 o                         
  -5   3   6          0.00         -0.41         1.30 o                         
  -4   3   6        108.31        104.74         3.56 o                         
  -3   3   6         33.28         39.39         1.70 o                         
  -2   3   6        291.18        312.71         3.30 o                         
  -1   3   6       1160.47       1151.09         7.72 o                         
   0   3   6       4426.60       4433.76        21.86 o                         
   1   3   6        969.18       1033.66        12.96 o                         
   2   3   6      11694.30      12545.17        54.73 o                         
   3   3   6        733.54        866.84         7.48 o                         
   4   3   6        248.80        262.70         5.71 o                         
   5   3   6         36.42         40.27         1.57 o                         
   6   3   6        359.51        348.68         4.59 o                         
   7   3   6        167.39        162.22         3.04 o                         
   8   3   6          8.18          7.25         0.59 o                         
   9   3   6        201.91        226.34         2.83 o                         
  -9   4   6          1.84          1.23         0.36 o                         
  -8   4   6        561.87        587.07         5.75 o                         
  -7   4   6        119.19        124.96         1.97 o                         
  -6   4   6          1.08          2.07         0.43 o                         
  -5   4   6          1.99          4.43         1.22 o                         
  -4   4   6        330.20        310.87         6.26 o                         
  -3   4   6        494.98        475.82         8.76 o                         
  -2   4   6         58.42         66.56         2.08 o                         
  -1   4   6         35.01         39.59         1.54 o                         
   0   4   6        129.27        127.77         2.99 o                         
   1   4   6        571.66        624.88         6.96 o                         
   2   4   6        336.20        424.51         4.71 o                         
   3   4   6        312.74        369.23         5.70 o                         
   4   4   6        375.39        399.38         7.27 o                         
   5   4   6         70.96         71.57         2.07 o                         
   6   4   6        529.65        489.35         5.39 o                         
   7   4   6         41.32         44.77         1.60 o                         
   8   4   6          5.39          6.19         0.53 o                         
   9   4   6         74.89         69.97         1.51 o                         
  -9   5   6         47.84         48.43         1.14 o                         
  -8   5   6          3.06          3.35         0.55 o                         
  -7   5   6        683.37        698.33         4.14 o                         
  -6   5   6          0.28         -0.32         0.32 o                         
  -5   5   6          0.87         -0.11         0.56 o                         
  -4   5   6        157.69        146.88         4.08 o                         
  -3   5   6        206.34        210.51         4.99 o                         
  -2   5   6        415.46        383.10         5.37 o                         
  -1   5   6       3226.92       3351.35        19.80 o                         
   0   5   6        199.49        174.02         3.39 o                         
   1   5   6         76.64         94.72         2.33 o                         
   2   5   6          0.12          0.44         0.44 o                         
   3   5   6          8.97          3.44         0.95 o                         
   4   5   6        174.34        177.66         2.75 o                         
   5   5   6        861.36        829.40         6.68 o                         
   6   5   6        264.90        205.09         4.10 o                         
   7   5   6          1.88          1.65         0.77 o                         
   8   5   6         61.90         65.79         1.78 o                         
  -9   6   6        106.60        107.21         2.19 o                         
  -8   6   6        115.36        114.93         2.06 o                         
  -7   6   6          4.18          3.53         0.49 o                         
  -6   6   6         23.49         24.33         0.91 o                         
  -5   6   6       1262.90       1224.01         9.13 o                         
  -4   6   6          1.27          0.55         1.35 o                         
  -3   6   6        508.93        504.91         8.09 o                         
  -2   6   6       1903.70       1999.59        13.17 o                         
  -1   6   6          0.94          0.73         0.63 o                         
   0   6   6         44.63         52.27         2.03 o                         
   1   6   6       1414.17       1569.46        17.77 o                         
   2   6   6          1.87          5.14         0.82 o                         
   3   6   6        903.38        867.52        10.91 o                         
   4   6   6         75.85         62.48         1.45 o                         
   5   6   6        365.90        345.34         4.16 o                         
   6   6   6          0.66          0.02         0.62 o                         
   7   6   6         79.89         83.99         1.97 o                         
   8   6   6          0.13          0.58         0.48 o                         
  -9   7   6          9.17          8.12         0.45 o                         
  -8   7   6         87.37         92.94         1.87 o                         
  -7   7   6         87.74         88.88         1.71 o                         
  -6   7   6         18.03         16.36         0.76 o                         
  -5   7   6        548.12        554.31         3.73 o                         
  -4   7   6        173.37        197.01         2.06 o                         
  -3   7   6        566.77        588.44         9.20 o                         
  -2   7   6        104.86        127.24         3.57 o                         
  -1   7   6        662.06        653.59         7.60 o                         
   0   7   6        341.31        389.10         7.17 o                         
   1   7   6        299.69        299.70         5.98 o                         
   2   7   6        220.15        232.23         5.04 o                         
   3   7   6       1044.76        972.88         6.61 o                         
   4   7   6         91.22         91.06         1.85 o                         
   5   7   6          3.24          3.54         0.59 o                         
   6   7   6          6.18          3.74         0.70 o                         
   7   7   6        116.58        100.56         3.97 o                         
   8   7   6        177.85        173.29         2.18 o                         
  -9   8   6          2.15          2.24         0.30 o                         
  -8   8   6          2.40          1.89         0.43 o                         
  -7   8   6        260.95        274.89         2.84 o                         
  -6   8   6          1.12          0.78         0.42 o                         
  -5   8   6        550.59        548.63         4.16 o                         
  -4   8   6         94.02         96.21         1.54 o                         
  -3   8   6         31.73         37.21         1.24 o                         
  -2   8   6        269.97        280.22         5.62 o                         
  -1   8   6        209.65        230.99         4.97 o                         
   0   8   6         40.96         27.44         1.99 o                         
   1   8   6        368.50        359.56         6.42 o                         
   2   8   6          5.82          8.14         0.83 o                         
   3   8   6        229.71        223.27         2.62 o                         
   4   8   6         32.84         37.13         1.67 o                         
   5   8   6         31.04         34.27         1.37 o                         
   6   8   6        200.89        172.83         2.68 o                         
   7   8   6          7.19          5.63         0.95 o                         
   8   8   6        276.83        266.08         3.02 o                         
  -8   9   6        182.14        184.67         2.11 o                         
  -7   9   6        844.21        903.95         5.66 o                         
  -6   9   6         23.03         25.10         0.97 o                         
  -5   9   6        617.20        627.98         4.62 o                         
  -4   9   6         21.73         24.78         1.15 o                         
  -3   9   6         95.25        113.13         1.53 o                         
  -2   9   6       1118.85       1098.11         4.79 o                         
  -1   9   6          9.02         16.96         0.92 o                         
   0   9   6         35.10         30.30         1.41 o                         
   1   9   6       1803.20       1756.26        11.14 o                         
   2   9   6       1234.66       1195.13         7.52 o                         
   3   9   6        522.26        526.22         4.67 o                         
   4   9   6        229.44        208.31         2.88 o                         
   5   9   6        200.56        190.70         5.82 o                         
   6   9   6        254.21        251.98         5.45 o                         
   7   9   6          3.51          4.49         0.73 o                         
  -8  10   6         55.75         50.14         0.98 o                         
  -7  10   6        143.11        153.68         2.18 o                         
  -6  10   6        836.34        867.39         5.03 o                         
  -5  10   6          2.04          2.59         0.45 o                         
  -4  10   6          7.30          6.23         0.55 o                         
  -3  10   6          0.68          0.40         0.39 o                         
  -2  10   6        100.27        103.99         1.57 o                         
  -1  10   6        399.75        392.27         3.61 o                         
   0  10   6        184.04        170.24         2.33 o                         
   1  10   6         16.00         17.29         1.14 o                         
   2  10   6        352.93        339.96         2.88 o                         
   3  10   6        103.45        116.01         1.51 o                         
   4  10   6        277.61        275.47         2.66 o                         
   5  10   6         28.48         23.82         1.11 o                         
   6  10   6          3.36          1.51         0.54 o                         
   7  10   6         11.26         13.71         0.80 o                         
  -7  11   6          1.78          1.56         0.38 o                         
  -6  11   6        335.45        354.04         2.99 o                         
  -5  11   6        157.80        158.77         2.22 o                         
  -4  11   6         26.44         26.88         0.98 o                         
  -3  11   6         81.59         76.88         1.60 o                         
  -2  11   6        429.96        426.85         4.27 o                         
  -1  11   6         19.40         14.80         0.75 o                         
   0  11   6          8.09          7.33         0.75 o                         
   1  11   6        537.80        555.65         4.83 o                         
   2  11   6        284.30        286.91         3.10 o                         
   3  11   6          0.87          2.20         0.34 o                         
   4  11   6        154.25        141.42         1.83 o                         
   5  11   6         18.75         21.67         1.20 o                         
   6  11   6        201.69        192.02         3.16 o                         
  -7  12   6        131.81        132.86         1.62 o                         
  -6  12   6          4.09          3.77         0.44 o                         
  -5  12   6        325.22        330.01         2.98 o                         
  -4  12   6         18.42         17.82         0.80 o                         
  -3  12   6        114.51        105.16         2.12 o                         
  -2  12   6        134.18        139.10         2.86 o                         
  -1  12   6         26.65         30.00         1.21 o                         
   0  12   6         23.92         27.51         1.20 o                         
   1  12   6        753.44        749.83         5.62 o                         
   2  12   6         20.81         22.63         0.95 o                         
   3  12   6        338.68        328.33         3.25 o                         
   4  12   6        145.70        138.75         2.14 o                         
   5  12   6         55.06         51.86         1.60 o                         
   6  12   6         18.79         19.50         0.91 o                         
  -6  13   6         11.71         12.73         0.55 o                         
  -5  13   6        190.79        192.11         2.04 o                         
  -4  13   6        547.44        548.90         3.76 o                         
  -3  13   6          0.29          2.35         0.59 o                         
  -2  13   6         41.26         39.00         1.56 o                         
  -1  13   6          9.47          9.71         0.83 o                         
   0  13   6        150.91        145.95         2.20 o                         
   1  13   6          0.00          0.82         0.48 o                         
   2  13   6        140.72        147.36         2.17 o                         
   3  13   6        326.42        331.24         3.03 o                         
   4  13   6        154.20        180.51         4.74 o                         
   5  13   6         23.22         20.92         1.45 o                         
  -5  14   6         88.03         80.77         3.08 o                         
  -4  14   6         52.55         52.16         1.46 o                         
  -3  14   6          4.92          4.07         0.59 o                         
  -2  14   6          0.01          0.89         0.50 o                         
  -1  14   6        241.37        203.55         3.90 o                         
   0  14   6        479.22        451.22         5.71 o                         
   1  14   6         75.09         82.41         2.08 o                         
   2  14   6          1.64          2.74         0.42 o                         
   3  14   6         34.88         35.94         1.06 o                         
   4  14   6        454.48        533.34         7.23 o                         
   5  14   6        138.69        173.88         3.26 o                         
  -4  15   6         27.57         25.25         0.89 o                         
  -3  15   6         34.24         31.83         1.17 o                         
  -2  15   6         20.12         15.64         0.86 o                         
  -1  15   6          2.10          2.68         0.50 o                         
   0  15   6         41.39         32.47         1.18 o                         
   1  15   6        222.01        200.77         2.42 o                         
   2  15   6         70.72         71.06         1.38 o                         
   3  15   6          1.16          0.58         0.83 o                         
   4  15   6         10.78         12.49         0.98 o                         
  -2  16   6         16.21         12.12         0.61 o                         
  -1  16   6        110.73        114.77         1.89 o                         
   0  16   6         29.54         27.94         0.82 o                         
   1  16   6         72.11         89.65         3.02 o                         
   2  16   6          1.54          0.92         0.47 o                         
  -9   0   7          9.65          8.43         0.66 o                         
  -7   0   7         21.67         20.56         1.44 o                         
  -5   0   7         66.37         60.93         4.27 o                         
  -3   0   7        327.22        290.34         5.14 o                         
  -1   0   7       1425.46       1399.34         9.82 o                         
   1   0   7       1635.23       1629.34         9.05 o                         
   3   0   7        823.81        815.90        11.83 o                         
   5   0   7       4009.35       3966.01        16.78 o                         
   7   0   7         37.81         42.61         2.05 o                         
   9   0   7        400.25        458.30         5.36 o                         
 -10   1   7        326.41        323.20         2.99 o                         
  -9   1   7          6.35          7.04         0.43 o                         
  -8   1   7        372.20        377.88         3.17 o                         
  -7   1   7        100.74        109.23         1.98 o                         
  -6   1   7       3037.66       3031.32         8.30 o                         
  -5   1   7        115.16        135.63         4.05 o                         
  -4   1   7          6.41          3.18         0.70 o                         
  -3   1   7        537.46        508.54         7.10 o                         
  -2   1   7          6.66          9.05         0.81 o                         
  -1   1   7       1740.56       1651.64        11.35 o                         
   0   1   7       1252.52       1189.18        11.09 o                         
   1   1   7       1022.21       1041.04         5.17 o                         
   2   1   7       1931.11       2014.58        10.93 o                         
   3   1   7         46.19         36.17         1.67 o                         
   4   1   7        372.91        384.31         6.54 o                         
   5   1   7          9.50          9.49         1.44 o                         
   6   1   7       1038.25       1044.66         6.93 o                         
   7   1   7         66.60         61.60         1.67 o                         
   8   1   7        271.81        276.73         2.94 o                         
   9   1   7         12.30         12.25         0.67 o                         
 -10   2   7          2.29          3.55         0.62 o                         
  -9   2   7        105.84        107.80         1.57 o                         
  -8   2   7         82.26         86.76         1.68 o                         
  -7   2   7        114.81        122.67         1.80 o                         
  -6   2   7         54.22         66.36         1.24 o                         
  -5   2   7         16.27         18.61         1.49 o                         
  -4   2   7       1178.38       1166.28        11.03 o                         
  -3   2   7       2648.58       2729.53        26.52 o                         
  -2   2   7          3.04          5.48         0.95 o                         
  -1   2   7         30.78         33.27         1.45 o                         
   0   2   7       5579.83       5572.35        27.17 o                         
   1   2   7          3.11          7.82         0.55 o                         
   2   2   7         22.68         23.57         1.12 o                         
   3   2   7       1006.77       1077.86         9.18 o                         
   4   2   7          1.64          2.39         0.85 o                         
   5   2   7       1268.57       1252.88         7.35 o                         
   6   2   7       1128.74       1191.02         7.39 o                         
   7   2   7        308.15        319.38         3.67 o                         
   8   2   7        367.14        378.80         3.38 o                         
   9   2   7         77.30         94.35         2.43 o                         
 -10   3   7        145.39        146.39         2.78 o                         
  -9   3   7        112.78        104.24         1.71 o                         
  -8   3   7        622.86        630.08         4.49 o                         
  -7   3   7        122.68        124.54         1.81 o                         
  -6   3   7        663.49        672.05         4.39 o                         
  -5   3   7         80.48         76.76         3.44 o                         
  -4   3   7         65.35         65.49         2.90 o                         
  -3   3   7         99.63        102.13         3.30 o                         
  -2   3   7        284.98        257.26         4.70 o                         
  -1   3   7        223.98        255.88         5.14 o                         
   0   3   7         45.19         43.96         1.48 o                         
   1   3   7        703.64        722.86         6.07 o                         
   2   3   7         17.99         16.14         1.14 o                         
   3   3   7        418.35        440.66         6.88 o                         
   4   3   7        127.80        128.00         4.13 o                         
   5   3   7          0.83          0.06         0.82 o                         
   6   3   7        633.55        671.28         6.38 o                         
   7   3   7         48.53         39.64         1.33 o                         
   8   3   7          5.46          6.59         0.53 o                         
  -9   4   7         95.92         89.66         1.54 o                         
  -8   4   7         61.56         65.35         1.29 o                         
  -7   4   7         16.41         17.41         0.74 o                         
  -6   4   7        178.43        179.44         2.44 o                         
  -5   4   7         98.92         94.80         1.74 o                         
  -4   4   7        332.91        308.25         6.46 o                         
  -3   4   7        660.67        672.87        10.52 o                         
  -2   4   7        472.59        498.96         6.87 o                         
  -1   4   7         18.79         22.42         1.21 o                         
   0   4   7       1427.46       1469.10        22.94 o                         
   1   4   7        210.71        231.83         3.55 o                         
   2   4   7          4.80         11.65         0.93 o                         
   3   4   7          2.80          3.09         1.04 o                         
   4   4   7         12.10         18.50         1.00 o                         
   5   4   7          3.52          0.32         0.82 o                         
   6   4   7         89.82        104.83         2.53 o                         
   7   4   7        252.90        228.73         2.97 o                         
   8   4   7        200.42        214.48         2.06 o                         
  -9   5   7          5.67          5.31         0.43 o                         
  -8   5   7        356.50        368.20         3.18 o                         
  -7   5   7        191.51        210.16         2.26 o                         
  -6   5   7         28.10         30.83         0.85 o                         
  -5   5   7          9.97          5.36         0.59 o                         
  -4   5   7        230.13        229.32         5.26 o                         
  -3   5   7        523.65        532.93        11.05 o                         
  -2   5   7       1310.53       1365.25        13.75 o                         
  -1   5   7        213.25        226.30         5.06 o                         
   0   5   7        383.68        407.66         5.44 o                         
   1   5   7         93.13         92.25         2.73 o                         
   2   5   7        114.08         86.14         2.36 o                         
   3   5   7         57.66         63.44         2.40 o                         
   4   5   7        648.41        650.52         5.59 o                         
   5   5   7        125.56        120.35         3.19 o                         
   6   5   7        121.34        105.21         2.50 o                         
   7   5   7          9.66         10.16         0.71 o                         
   8   5   7          0.03          0.06         0.31 o                         
  -9   6   7         28.59         27.12         0.77 o                         
  -8   6   7          0.00          0.01         0.37 o                         
  -7   6   7        262.76        268.58         2.74 o                         
  -6   6   7          0.59          0.36         0.35 o                         
  -5   6   7          2.15          1.35         0.32 o                         
  -4   6   7          9.34         19.98         0.93 o                         
  -3   6   7       1436.51       1508.23        14.42 o                         
  -2   6   7         61.28         61.17         2.72 o                         
  -1   6   7        418.58        409.51        11.63 o                         
   0   6   7        464.44        444.85         6.06 o                         
   1   6   7        409.21        440.06         6.98 o                         
   2   6   7          3.16          4.49         1.64 o                         
   3   6   7         50.97         46.83         1.77 o                         
   4   6   7        258.16        244.82         3.07 o                         
   5   6   7         16.68          8.89         0.96 o                         
   6   6   7        512.89        438.63         4.89 o                         
   7   6   7         16.69         15.12         0.77 o                         
   8   6   7         40.61         37.94         1.05 o                         
  -9   7   7          0.07          0.02         0.27 o                         
  -8   7   7          9.19          9.57         0.79 o                         
  -7   7   7         65.11         62.73         1.43 o                         
  -6   7   7          1.39          1.66         0.40 o                         
  -5   7   7        403.53        380.98         3.42 o                         
  -4   7   7         58.79         73.24         1.23 o                         
  -3   7   7          2.10          3.18         1.07 o                         
  -2   7   7        518.10        542.49         9.81 o                         
  -1   7   7        145.90        125.88         3.92 o                         
   0   7   7        125.11        130.13         4.01 o                         
   1   7   7         21.42         26.33         1.88 o                         
   2   7   7         26.98         26.95         1.78 o                         
   3   7   7         10.19          7.17         0.76 o                         
   4   7   7          0.84         -0.11         0.59 o                         
   5   7   7         67.59         65.38         1.85 o                         
   6   7   7         65.24         68.35         1.90 o                         
   7   7   7        242.56        230.51         2.23 o                         
   8   7   7          1.08          1.53         0.39 o                         
  -8   8   7        189.70        198.49         2.29 o                         
  -7   8   7        360.44        366.26         3.21 o                         
  -6   8   7        155.38        158.10         2.30 o                         
  -5   8   7       1971.77       1974.13        13.27 o                         
  -4   8   7       1009.42       1046.61         4.81 o                         
  -3   8   7        234.55        240.35         2.77 o                         
  -2   8   7        225.31        233.73         4.88 o                         
  -1   8   7         74.39         70.12         2.84 o                         
   0   8   7         10.06         11.32         1.33 o                         
   1   8   7       1781.88       1757.51        11.49 o                         
   2   8   7        175.71        154.94         1.92 o                         
   3   8   7        173.66        192.41         2.83 o                         
   4   8   7         12.75          5.99         0.72 o                         
   5   8   7         65.18         46.28         1.74 o                         
   6   8   7         10.56         11.78         0.84 o                         
   7   8   7         16.44          9.67         0.66 o                         
  -8   9   7          0.40          0.63         0.30 o                         
  -7   9   7        223.08        225.43         2.37 o                         
  -6   9   7        165.06        174.88         2.83 o                         
  -5   9   7          2.26          3.28         0.47 o                         
  -4   9   7        147.25        145.15         2.02 o                         
  -3   9   7         54.49         63.68         1.16 o                         
  -2   9   7        422.81        431.05         5.51 o                         
  -1   9   7        139.39        120.93         2.02 o                         
   0   9   7        357.63        339.79         3.26 o                         
   1   9   7         26.36         21.26         0.83 o                         
   2   9   7       4736.29       4645.25        18.66 o                         
   3   9   7        592.85        592.50         4.32 o                         
   4   9   7        172.78        158.28         2.49 o                         
   5   9   7        682.15        646.14         4.91 o                         
   6   9   7        142.28        153.22         2.12 o                         
   7   9   7        142.51        158.76         2.65 o                         
  -8  10   7         84.38         85.37         1.31 o                         
  -7  10   7         58.89         63.17         1.35 o                         
  -6  10   7         72.14         72.09         1.44 o                         
  -5  10   7         19.92         18.98         0.88 o                         
  -4  10   7        270.41        263.12         2.93 o                         
  -3  10   7          5.20          9.89         0.65 o                         
  -2  10   7        122.36        118.39         1.85 o                         
  -1  10   7       1804.55       1816.41        20.89 o                         
   0  10   7        303.07        306.79         4.35 o                         
   1  10   7       4684.19       4575.58        24.81 o                         
   2  10   7        232.44        246.18         2.82 o                         
   3  10   7        297.24        330.15         3.24 o                         
   4  10   7       2420.01       2349.50        13.09 o                         
   5  10   7          0.31          0.32         0.51 o                         
   6  10   7        138.01        134.39         2.14 o                         
   7  10   7         51.69         49.47         1.52 o                         
  -7  11   7         26.47         25.67         0.83 o                         
  -6  11   7        164.23        175.14         2.04 o                         
  -5  11   7         31.34         29.26         1.24 o                         
  -4  11   7        253.89        257.55         2.83 o                         
  -3  11   7         40.40         41.90         1.22 o                         
  -2  11   7        478.45        470.55         4.62 o                         
  -1  11   7          4.54          1.70         0.56 o                         
   0  11   7       1625.75       1636.68         8.44 o                         
   1  11   7        256.31        269.60         3.42 o                         
   2  11   7          4.81          5.38         0.54 o                         
   3  11   7        412.79        385.26         3.41 o                         
   4  11   7         29.73         33.98         1.12 o                         
   5  11   7         28.02         21.04         1.14 o                         
   6  11   7        139.60        161.52         3.25 o                         
  -7  12   7          0.04         -0.07         0.33 o                         
  -6  12   7         11.85         16.36         0.59 o                         
  -5  12   7        223.59        241.91         2.45 o                         
  -4  12   7         41.33         37.74         1.07 o                         
  -3  12   7        229.71        223.48         2.97 o                         
  -2  12   7        121.11        106.71         2.17 o                         
  -1  12   7       1160.05       1080.08         7.65 o                         
   0  12   7        456.25        471.91         4.54 o                         
   1  12   7        101.98        112.06         1.97 o                         
   2  12   7        146.33        141.42         2.12 o                         
   3  12   7          8.67         10.63         0.71 o                         
   4  12   7         45.64         48.52         1.22 o                         
   5  12   7         45.79         56.25         2.00 o                         
  -6  13   7          1.33          1.56         0.46 o                         
  -5  13   7        188.68        177.96         2.11 o                         
  -4  13   7         66.11         64.36         1.74 o                         
  -3  13   7         20.30         21.11         1.29 o                         
  -2  13   7        316.55        283.64         3.88 o                         
  -1  13   7         25.21         22.93         1.18 o                         
   0  13   7          2.79          3.96         0.71 o                         
   1  13   7        347.39        329.59         3.20 o                         
   2  13   7        599.50        599.68         4.70 o                         
   3  13   7          0.45          0.55         0.67 o                         
   4  13   7          4.95          7.84         1.21 o                         
   5  13   7          0.61          2.25         0.62 o                         
  -5  14   7         41.82         48.86         1.09 o                         
  -4  14   7          3.77          1.69         0.40 o                         
  -3  14   7         90.78         75.59         2.68 o                         
  -2  14   7         58.24         50.95         1.56 o                         
  -1  14   7         30.60         25.03         2.00 o                         
   0  14   7         36.75         37.38         1.69 o                         
   1  14   7         83.74         90.51         1.89 o                         
   2  14   7          0.18          0.48         0.35 o                         
   3  14   7         45.78         46.72         1.65 o                         
   4  14   7          4.82          6.57         0.95 o                         
  -4  15   7         19.37         17.90         1.12 o                         
  -3  15   7          0.96          0.93         0.33 o                         
  -2  15   7          9.70          8.12         0.89 o                         
  -1  15   7         47.18         46.97         2.72 o                         
   0  15   7         80.11         73.23         1.66 o                         
   1  15   7        124.69        154.55         2.33 o                         
   2  15   7         36.41         41.19         1.51 o                         
  -2  16   7         79.41         83.19         1.78 o                         
  -1  16   7         22.41         19.75         0.96 o                         
   0  16   7        272.16        290.61         6.99 o                         
   1  16   7          9.40         12.96         1.12 o                         
   2  16   7         90.29        118.32         2.78 o                         
  -8   0   8        168.55        172.71         3.01 o                         
  -6   0   8        190.45        157.70         2.48 o                         
  -4   0   8      22194.78      23925.21        90.51 o                         
  -2   0   8       1513.60       1651.37        12.79 o                         
   0   0   8       4111.00       4092.58        17.41 o                         
   2   0   8          9.07         16.68         1.34 o                         
   4   0   8       1063.82        990.03         7.55 o                         
   6   0   8       4859.10       5041.34        35.08 o                         
   8   0   8          1.85          1.52         0.58 o                         
  -9   1   8          9.41         11.28         0.46 o                         
  -8   1   8         10.75         10.26         0.65 o                         
  -7   1   8          4.60          5.91         0.52 o                         
  -6   1   8         32.10         36.24         0.92 o                         
  -5   1   8        347.30        351.80         8.67 o                         
  -4   1   8       3156.66       3335.88        45.82 o                         
  -3   1   8       1591.79       1633.37        23.40 o                         
  -2   1   8       3430.48       3543.36        30.01 o                         
  -1   1   8        186.81        181.71         3.12 o                         
   0   1   8        241.25        246.75         2.70 o                         
   1   1   8         48.12         44.24         1.34 o                         
   2   1   8         26.05         27.64         1.55 o                         
   3   1   8        186.94        192.29         4.79 o                         
   4   1   8          1.14          1.20         0.61 o                         
   5   1   8        662.18        667.83         4.85 o                         
   6   1   8         49.64         42.05         1.47 o                         
   7   1   8          0.92          0.59         0.51 o                         
   8   1   8         29.07         31.99         0.99 o                         
  -9   2   8        140.81        136.58         1.52 o                         
  -8   2   8        210.19        227.69         2.62 o                         
  -7   2   8         91.49         94.38         1.68 o                         
  -6   2   8         65.65         61.31         1.25 o                         
  -5   2   8       1426.88       1421.44        11.79 o                         
  -4   2   8         36.05         36.65         2.48 o                         
  -3   2   8       7835.72       8365.89        34.28 o                         
  -2   2   8        365.09        333.30         6.27 o                         
  -1   2   8       2702.63       2661.75        16.46 o                         
   0   2   8       2813.46       2861.06        19.45 o                         
   1   2   8         30.40         40.34         1.38 o                         
   2   2   8          0.09          2.78         0.60 o                         
   3   2   8          1.89          9.32         1.10 o                         
   4   2   8        288.93        303.38         3.45 o                         
   5   2   8        259.81        245.36         2.96 o                         
   6   2   8        796.54        841.24         6.17 o                         
   7   2   8        109.72        102.76         2.05 o                         
   8   2   8         20.24         21.68         0.82 o                         
  -9   3   8         30.11         31.27         0.80 o                         
  -8   3   8        101.00         99.64         1.62 o                         
  -7   3   8         50.92         51.10         1.17 o                         
  -6   3   8          7.95          7.06         0.54 o                         
  -5   3   8         39.15         40.23         1.15 o                         
  -4   3   8          2.58          4.12         1.13 o                         
  -3   3   8        590.20        617.90         9.65 o                         
  -2   3   8        689.78        690.61         9.43 o                         
  -1   3   8        211.86        197.22         3.91 o                         
   0   3   8          0.52          2.13         0.55 o                         
   1   3   8        596.89        649.57         5.45 o                         
   2   3   8        185.41        211.82         4.15 o                         
   3   3   8        327.71        337.47         6.26 o                         
   4   3   8         24.78         26.38         1.24 o                         
   5   3   8         29.47         34.60         1.80 o                         
   6   3   8        535.46        530.04         4.88 o                         
   7   3   8          8.96         11.17         0.78 o                         
   8   3   8         31.53         42.63         1.07 o                         
  -9   4   8        201.96        211.57         2.21 o                         
  -8   4   8         63.49         59.82         1.32 o                         
  -7   4   8        615.83        634.04         6.13 o                         
  -6   4   8         50.68         55.11         1.32 o                         
  -5   4   8         27.99         26.43         1.33 o                         
  -4   4   8        414.97        379.57         7.38 o                         
  -3   4   8        307.58        329.00         6.35 o                         
  -2   4   8        187.73        194.28         4.43 o                         
  -1   4   8       1967.39       1984.61        17.88 o                         
   0   4   8        536.85        599.97         6.50 o                         
   1   4   8        442.66        476.52         6.10 o                         
   2   4   8        309.84        339.71         5.45 o                         
   3   4   8        349.71        340.76         6.00 o                         
   4   4   8       1515.91       1524.14        10.42 o                         
   5   4   8        172.05        153.96         3.07 o                         
   6   4   8         10.15         12.51         0.85 o                         
   7   4   8          0.13         -0.10         0.44 o                         
   8   4   8         43.05         47.07         1.07 o                         
  -9   5   8          9.98          9.28         0.50 o                         
  -8   5   8         30.92         31.86         0.95 o                         
  -7   5   8         27.97         28.61         0.88 o                         
  -6   5   8          9.71          8.42         0.50 o                         
  -5   5   8         33.32         35.44         0.83 o                         
  -4   5   8         14.21         11.88         1.29 o                         
  -3   5   8         63.28         60.86         2.90 o                         
  -2   5   8        748.11        745.77        10.80 o                         
  -1   5   8         40.61         39.75         2.05 o                         
   0   5   8          9.28         10.36         0.99 o                         
   1   5   8        702.94        721.61         9.60 o                         
   2   5   8         77.67         71.47         2.68 o                         
   3   5   8        458.18        462.84         4.74 o                         
   4   5   8         83.59         77.17         2.53 o                         
   5   5   8        481.02        440.72         5.14 o                         
   6   5   8        341.41        316.21         3.63 o                         
   7   5   8          8.67          5.65         0.55 o                         
   8   5   8        398.94        402.11         3.22 o                         
  -9   6   8          4.83          4.65         0.36 o                         
  -8   6   8          2.17          1.18         0.33 o                         
  -7   6   8        523.49        526.73         3.47 o                         
  -6   6   8          0.02         -0.02         0.33 o                         
  -5   6   8          2.61          1.41         0.37 o                         
  -4   6   8         98.58         96.09         1.60 o                         
  -3   6   8       1635.09       1651.22        15.59 o                         
  -2   6   8        150.40        156.64         5.22 o                         
  -1   6   8         30.12         31.37         1.97 o                         
   0   6   8          3.26          6.21         0.94 o                         
   1   6   8         87.14         96.54         3.41 o                         
   2   6   8         11.64         18.71         1.49 o                         
   3   6   8        478.13        447.76         4.56 o                         
   4   6   8          4.28          3.46         1.63 o                         
   5   6   8         61.50         40.27         1.60 o                         
   6   6   8        126.04        110.01         2.10 o                         
   7   6   8         56.93         43.56         1.15 o                         
   8   6   8          3.44          2.07         0.36 o                         
  -9   7   8         29.73         26.08         0.93 o                         
  -8   7   8        258.66        267.44         2.36 o                         
  -7   7   8        466.34        473.30         4.11 o                         
  -6   7   8         20.67         22.32         0.86 o                         
  -5   7   8        194.60        190.42         2.16 o                         
  -4   7   8         27.42         31.96         1.12 o                         
  -3   7   8         89.94        103.57         1.87 o                         
  -2   7   8         89.34         83.23         4.02 o                         
  -1   7   8        408.87        415.20         7.99 o                         
   0   7   8         33.02         34.05         2.18 o                         
   1   7   8        923.81        926.66        11.24 o                         
   2   7   8        210.56        198.61         2.40 o                         
   3   7   8          0.01         -0.34         0.56 o                         
   4   7   8        472.85        400.94         4.62 o                         
   5   7   8        102.37         75.22         2.52 o                         
   6   7   8         10.60          6.87         0.56 o                         
   7   7   8          1.01          2.03         0.39 o                         
  -8   8   8          7.52          7.46         0.50 o                         
  -7   8   8        258.30        262.87         2.63 o                         
  -6   8   8          3.95          3.79         0.46 o                         
  -5   8   8          2.88          3.22         0.45 o                         
  -4   8   8        154.66        165.08         1.92 o                         
  -3   8   8          1.52          1.98         0.44 o                         
  -2   8   8         73.40         77.69         1.63 o                         
  -1   8   8         73.87         75.31         1.53 o                         
   0   8   8         19.32         16.34         0.94 o                         
   1   8   8       1452.21       1383.40         9.85 o                         
   2   8   8          0.03          0.00         0.43 o                         
   3   8   8       1959.88       1944.31        16.79 o                         
   4   8   8         27.17         19.19         0.96 o                         
   5   8   8        209.38        188.65         2.39 o                         
   6   8   8        122.99        128.25         1.77 o                         
   7   8   8          0.12         -0.20         0.33 o                         
  -8   9   8         35.00         35.10         0.82 o                         
  -7   9   8          3.48          2.65         0.36 o                         
  -6   9   8        413.07        427.22         3.53 o                         
  -5   9   8          5.57          5.84         0.56 o                         
  -4   9   8         13.19         13.87         0.68 o                         
  -3   9   8        211.84        228.10         3.27 o                         
  -2   9   8         27.39         26.17         1.07 o                         
  -1   9   8        299.09        281.68         2.80 o                         
   0   9   8         23.44         23.71         1.50 o                         
   1   9   8        958.77        944.52         5.69 o                         
   2   9   8       2229.57       2172.37        11.64 o                         
   3   9   8        658.93        582.02         6.06 o                         
   4   9   8        123.21        142.93         2.66 o                         
   5   9   8         22.16         17.05         0.75 o                         
   6   9   8          9.44         12.50         0.64 o                         
   7   9   8         83.10         74.22         1.64 o                         
  -8  10   8         80.92         77.71         2.13 o                         
  -7  10   8          1.53          0.79         0.27 o                         
  -6  10   8         77.89         77.51         1.44 o                         
  -5  10   8         18.00         19.85         0.83 o                         
  -4  10   8         34.40         38.41         1.18 o                         
  -3  10   8        198.46        204.89         2.59 o                         
  -2  10   8        110.02        115.65         2.30 o                         
  -1  10   8          3.13          1.35         0.57 o                         
   0  10   8         24.12         28.00         0.96 o                         
   1  10   8        192.50        192.49         3.43 o                         
   2  10   8        387.47        402.07         3.62 o                         
   3  10   8         16.00         10.07         0.65 o                         
   4  10   8         58.74         57.48         1.48 o                         
   5  10   8         89.59         75.65         1.36 o                         
   6  10   8         97.78         79.70         1.92 o                         
  -7  11   8          0.53          0.77         0.25 o                         
  -6  11   8         11.78         10.96         0.56 o                         
  -5  11   8         11.19          8.38         0.55 o                         
  -4  11   8          0.11          0.99         0.37 o                         
  -3  11   8         24.21         32.82         1.08 o                         
  -2  11   8         29.17         22.65         1.25 o                         
  -1  11   8       2112.40       2092.61         9.64 o                         
   0  11   8       2532.56       2460.84        10.46 o                         
   1  11   8         12.48         11.87         0.70 o                         
   2  11   8         62.11         58.29         1.40 o                         
   3  11   8         61.20         62.28         1.96 o                         
   4  11   8        201.38        208.60         2.56 o                         
   5  11   8          1.46          2.10         0.35 o                         
   6  11   8        104.35        106.25         2.63 o                         
  -6  12   8        119.84        123.22         1.41 o                         
  -5  12   8         12.47         11.46         0.56 o                         
  -4  12   8          5.81          6.50         0.70 o                         
  -3  12   8          0.00          0.23         0.49 o                         
  -2  12   8        703.50        715.66         7.83 o                         
  -1  12   8          0.17          0.66         0.48 o                         
   0  12   8         34.76         37.45         1.35 o                         
   1  12   8        217.01        217.84         3.03 o                         
   2  12   8         17.66         19.35         0.80 o                         
   3  12   8          2.49          2.21         0.42 o                         
   4  12   8          3.02          6.67         0.58 o                         
   5  12   8          1.86          3.81         0.86 o                         
  -5  13   8          1.59          1.59         0.40 o                         
  -4  13   8          1.14          0.84         0.42 o                         
  -3  13   8       1397.91       1363.12        12.20 o                         
  -2  13   8         52.00         40.18         1.85 o                         
  -1  13   8         12.65         15.76         0.98 o                         
   0  13   8         72.50         70.48         1.71 o                         
   1  13   8        242.27        243.21         3.02 o                         
   2  13   8         24.35         27.24         1.22 o                         
   3  13   8         12.97         12.08         0.79 o                         
   4  13   8         14.47         15.80         1.39 o                         
  -5  14   8        124.72        119.63         2.63 o                         
  -4  14   8         67.35         62.36         1.67 o                         
  -3  14   8         26.11         21.69         1.69 o                         
  -2  14   8          0.01          0.06         0.80 o                         
  -1  14   8         98.83        102.24         3.82 o                         
   0  14   8          0.66          0.29         0.39 o                         
   1  14   8          0.00         -0.13         0.46 o                         
   2  14   8         70.57         81.33         1.79 o                         
   3  14   8         37.58         37.66         1.37 o                         
   4  14   8        302.72        330.41         5.09 o                         
  -4  15   8         25.89         34.35         1.45 o                         
  -3  15   8          0.80          0.68         0.59 o                         
  -2  15   8          8.47          5.83         0.95 o                         
  -1  15   8         52.64         62.49         1.85 o                         
   0  15   8          0.01          0.15         0.65 o                         
   1  15   8         44.76         38.55         2.50 o                         
   2  15   8        240.03        255.95         3.31 o                         
   3  15   8         42.29         39.71         1.72 o                         
  -2  16   8          2.31          2.28         0.59 o                         
  -1  16   8         28.54         29.41         1.57 o                         
   0  16   8         85.63         88.01         2.63 o                         
   1  16   8          0.58          0.06         0.47 o                         
  -9   0   9         12.06         12.47         0.70 o                         
  -7   0   9        108.01        111.63         2.24 o                         
  -5   0   9        557.06        526.30         6.63 o                         
  -3   0   9       6022.07       6130.04        82.53 o                         
  -1   0   9        119.40        115.21         3.76 o                         
   1   0   9       2140.43       2169.75        28.03 o                         
   3   0   9          0.02         -1.07         1.28 o                         
   5   0   9        147.63        142.16         3.61 o                         
   7   0   9          1.37          1.74         0.69 o                         
  -9   1   9          0.26          0.08         0.23 o                         
  -8   1   9          7.57          4.92         0.49 o                         
  -7   1   9        106.32         99.02         1.70 o                         
  -6   1   9       1733.65       1750.21         8.09 o                         
  -5   1   9         36.75         41.76         1.35 o                         
  -4   1   9        474.56        509.60        11.19 o                         
  -3   1   9       9071.58       9406.24        64.45 o                         
  -2   1   9         70.36         68.45         2.91 o                         
  -1   1   9        310.66        299.95         5.10 o                         
   0   1   9        273.44        236.52         2.86 o                         
   1   1   9        125.61        141.01         2.55 o                         
   2   1   9        137.46        168.94         3.69 o                         
   3   1   9         85.74         80.62         3.22 o                         
   4   1   9       4448.42       4454.97        12.67 o                         
   5   1   9          1.37          3.90         0.63 o                         
   6   1   9          6.59          4.50         0.64 o                         
   7   1   9         97.77        106.48         2.03 o                         
   8   1   9        607.66        679.25         4.45 o                         
  -9   2   9          4.61          3.81         0.32 o                         
  -8   2   9          3.44          3.44         0.45 o                         
  -7   2   9         18.48         17.83         0.77 o                         
  -6   2   9         21.65         21.86         0.87 o                         
  -5   2   9          0.03          0.54         0.36 o                         
  -4   2   9        131.51        130.91         4.90 o                         
  -3   2   9        250.59        246.96         5.55 o                         
  -2   2   9       1572.79       1542.92        17.32 o                         
  -1   2   9        176.26        177.80         4.79 o                         
   0   2   9         70.34         71.52         2.12 o                         
   1   2   9        140.37        132.01         2.58 o                         
   2   2   9          1.62          2.20         0.81 o                         
   3   2   9        117.03        109.48         4.21 o                         
   4   2   9         79.96         65.94         1.49 o                         
   5   2   9         30.00         35.58         1.33 o                         
   6   2   9         95.41        100.22         2.15 o                         
   7   2   9        155.58        153.69         2.97 o                         
   8   2   9        429.71        445.39         4.13 o                         
  -9   3   9         18.70         20.82         0.62 o                         
  -8   3   9         47.91         47.69         0.99 o                         
  -7   3   9         68.14         66.79         1.30 o                         
  -6   3   9        307.19        297.52         3.28 o                         
  -5   3   9          3.46          6.09         0.95 o                         
  -4   3   9         35.47         34.97         2.64 o                         
  -3   3   9       1776.23       1781.99        20.19 o                         
  -2   3   9        739.42        776.39        10.56 o                         
  -1   3   9       1370.89       1404.90        13.39 o                         
   0   3   9       2635.07       2702.21        24.58 o                         
   1   3   9        637.13        673.37         7.56 o                         
   2   3   9        305.11        311.80         5.27 o                         
   3   3   9        516.41        500.40         7.30 o                         
   4   3   9       1270.73       1244.55         8.35 o                         
   5   3   9        990.54       1008.53         6.71 o                         
   6   3   9          4.30          3.13         0.61 o                         
   7   3   9         24.95         34.15         0.99 o                         
   8   3   9         36.94         31.18         0.89 o                         
  -9   4   9          0.00          0.13         0.22 o                         
  -8   4   9         30.21         26.60         0.80 o                         
  -7   4   9        126.71        135.13         1.67 o                         
  -6   4   9        143.49        147.11         2.30 o                         
  -5   4   9         17.64         21.24         0.82 o                         
  -4   4   9         26.90         25.77         2.41 o                         
  -3   4   9         23.69         27.14         2.30 o                         
  -2   4   9        822.66        826.95        11.37 o                         
  -1   4   9        257.48        253.24         5.97 o                         
   0   4   9       3948.27       4121.60        17.96 o                         
   1   4   9        178.78        179.58         6.37 o                         
   2   4   9          0.13          2.40         0.92 o                         
   3   4   9        311.61        338.39         3.92 o                         
   4   4   9         86.16         80.37         1.66 o                         
   5   4   9        777.76        752.82         5.77 o                         
   6   4   9        153.77        140.42         2.44 o                         
   7   4   9         39.36         36.01         0.98 o                         
   8   4   9        163.88        192.17         1.86 o                         
  -9   5   9         59.11         56.53         1.18 o                         
  -8   5   9         98.79        101.62         1.56 o                         
  -7   5   9        241.71        244.03         2.38 o                         
  -6   5   9         78.93         86.27         1.48 o                         
  -5   5   9         57.82         57.76         1.38 o                         
  -4   5   9         15.31         22.52         1.03 o                         
  -3   5   9       1950.51       1994.24        22.15 o                         
  -2   5   9        179.13        162.94         5.30 o                         
  -1   5   9        502.17        512.70         8.89 o                         
   0   5   9       1109.71       1236.89        10.41 o                         
   1   5   9        880.96        889.18        10.04 o                         
   2   5   9         51.23         68.33         3.06 o                         
   3   5   9         33.71         40.32         1.30 o                         
   4   5   9        342.14        299.27         3.36 o                         
   5   5   9        930.82        901.55         7.59 o                         
   6   5   9        141.91        134.00         2.04 o                         
   7   5   9        203.11        182.47         2.25 o                         
   8   5   9          5.74         11.64         0.69 o                         
  -9   6   9         13.42         11.30         0.67 o                         
  -8   6   9        120.32        115.82         1.58 o                         
  -7   6   9         29.46         30.17         0.85 o                         
  -6   6   9        169.98        177.27         2.10 o                         
  -5   6   9          3.69          2.07         0.56 o                         
  -4   6   9        187.89        193.74         2.18 o                         
  -3   6   9          0.36          0.90         0.52 o                         
  -2   6   9        281.69        288.10         7.33 o                         
  -1   6   9        131.95        119.57         4.51 o                         
   0   6   9        416.82        458.02         7.55 o                         
   1   6   9          0.07          0.18         1.34 o                         
   2   6   9         42.05         39.13         1.13 o                         
   3   6   9         50.16         40.01         1.57 o                         
   4   6   9         26.04         16.58         1.07 o                         
   5   6   9        384.45        329.84         3.59 o                         
   6   6   9        129.67        128.61         1.93 o                         
   7   6   9         27.36         17.54         0.64 o                         
  -9   7   9         80.84         79.64         2.10 o                         
  -8   7   9         51.83         51.56         0.99 o                         
  -7   7   9          5.74          4.95         0.48 o                         
  -6   7   9          9.22          6.79         0.49 o                         
  -5   7   9       1065.22       1071.87         6.92 o                         
  -4   7   9          4.34          1.49         0.38 o                         
  -3   7   9          5.32          7.73         0.68 o                         
  -2   7   9        235.82        240.76         3.11 o                         
  -1   7   9        115.66        105.35         3.90 o                         
   0   7   9        305.70        308.72         3.70 o                         
   1   7   9         13.61         12.41         0.67 o                         
   2   7   9        325.08        349.39         3.35 o                         
   3   7   9         98.45        127.52         2.09 o                         
   4   7   9        106.05        110.22         1.91 o                         
   5   7   9          4.87          3.13         0.51 o                         
   6   7   9         98.91         88.13         1.50 o                         
   7   7   9        260.38        283.99         2.46 o                         
  -8   8   9         11.02         11.84         0.54 o                         
  -7   8   9          5.19          6.07         0.48 o                         
  -6   8   9         22.13         22.64         0.82 o                         
  -5   8   9         97.13         94.91         2.05 o                         
  -4   8   9         34.81         35.13         1.14 o                         
  -3   8   9         67.07         71.46         1.37 o                         
  -2   8   9        354.78        355.45         3.19 o                         
  -1   8   9        453.62        463.01         3.88 o                         
   0   8   9          5.07          4.56         0.51 o                         
   1   8   9        168.20        160.67         2.84 o                         
   2   8   9          0.59          1.99         0.53 o                         
   3   8   9          0.96          0.44         0.47 o                         
   4   8   9        699.56        583.25         4.30 o                         
   5   8   9         34.82         27.91         1.08 o                         
   6   8   9         94.02         84.82         1.56 o                         
   7   8   9          2.68          8.96         0.66 o                         
  -8   9   9        250.52        250.16        11.65 o                         
  -7   9   9        167.31        168.22         1.84 o                         
  -6   9   9        184.66        196.98         2.30 o                         
  -5   9   9         31.84         36.01         1.28 o                         
  -4   9   9          7.43          7.61         0.75 o                         
  -3   9   9         13.70         15.47         0.92 o                         
  -2   9   9        147.74        155.44         2.17 o                         
  -1   9   9          6.41          4.32         0.92 o                         
   0   9   9          0.91          1.34         0.63 o                         
   1   9   9        380.08        367.12         3.14 o                         
   2   9   9          0.29          1.71         0.48 o                         
   3   9   9          2.41          3.41         0.54 o                         
   4   9   9        271.73        239.56         3.42 o                         
   5   9   9         32.09         37.99         1.01 o                         
   6   9   9         63.71         57.49         1.17 o                         
   7   9   9          3.29          2.69         0.53 o                         
  -7  10   9          1.65          1.63         0.36 o                         
  -6  10   9        144.70        135.21         2.19 o                         
  -5  10   9        161.39        166.55         2.83 o                         
  -4  10   9        365.65        365.00         5.42 o                         
  -3  10   9        214.22        219.80         4.43 o                         
  -2  10   9         49.00         50.74         1.57 o                         
  -1  10   9         53.08         54.48         1.40 o                         
   0  10   9        193.17        187.18         2.54 o                         
   1  10   9       3377.78       3307.77        11.86 o                         
   2  10   9         20.41         22.19         0.96 o                         
   3  10   9         68.75         67.14         1.66 o                         
   4  10   9          3.47          3.30         0.47 o                         
   5  10   9         14.77         12.96         0.65 o                         
   6  10   9         12.41         13.62         0.76 o                         
  -7  11   9        512.10        514.13         5.60 o                         
  -6  11   9         32.90         30.87         1.28 o                         
  -5  11   9         16.20         16.60         0.91 o                         
  -4  11   9          9.09          9.29         1.45 o                         
  -3  11   9         41.56         43.62         2.01 o                         
  -2  11   9        131.75        129.27         2.43 o                         
  -1  11   9        107.95        105.04         2.21 o                         
   0  11   9         10.11         12.52         0.74 o                         
   1  11   9        520.15        515.11         4.11 o                         
   2  11   9        129.94        131.50         2.05 o                         
   3  11   9        207.13        207.60         3.11 o                         
   4  11   9          3.28          2.84         0.42 o                         
   5  11   9         23.14         22.29         0.84 o                         
  -6  12   9          5.44          6.52         0.46 o                         
  -5  12   9        269.01        267.08         9.19 o                         
  -4  12   9         12.62          9.73         1.39 o                         
  -3  12   9         99.95        100.85         3.97 o                         
  -2  12   9         35.43         28.92         1.66 o                         
  -1  12   9          1.58          1.27         0.52 o                         
   0  12   9          0.55          1.24         0.56 o                         
   1  12   9          1.52          1.21         0.46 o                         
   2  12   9        240.86        237.32         2.58 o                         
   3  12   9         56.76         65.96         1.27 o                         
   4  12   9         93.37         94.92         1.76 o                         
   5  12   9        399.07        401.41        18.50 o                         
  -5  13   9        174.86        174.37         3.82 o                         
  -4  13   9        695.74        714.21         8.95 o                         
  -3  13   9        151.37        154.46         4.59 o                         
  -2  13   9        683.19        676.26        12.42 o                         
  -1  13   9         16.06         16.62         1.00 o                         
   0  13   9         16.89         18.51         0.91 o                         
   1  13   9          8.23          7.50         0.70 o                         
   2  13   9        143.69        160.21         2.23 o                         
   3  13   9          0.00          0.72         0.38 o                         
  -4  14   9        206.06        215.69         4.26 o                         
  -3  14   9          0.00         -0.09         0.65 o                         
  -2  14   9         77.30         88.24         3.31 o                         
  -1  14   9         12.24         10.50         0.93 o                         
   0  14   9        134.77        147.25         2.41 o                         
   1  14   9         95.96        104.74         1.71 o                         
   2  14   9          6.85         11.53         0.70 o                         
   3  14   9          1.58          1.36         0.71 o                         
  -3  15   9          0.01          0.62         0.56 o                         
  -2  15   9         16.91         14.26         1.24 o                         
  -1  15   9         18.58         17.99         1.42 o                         
   0  15   9        153.31        164.56         5.02 o                         
   1  15   9          7.89          5.36         0.58 o                         
   2  15   9        356.87        405.95         5.45 o                         
  -1  16   9          2.28          2.69         0.56 o                         
   0  16   9          0.17          0.56         0.41 o                         
  -8   0  10       1215.13       1186.07         8.97 o                         
  -6   0  10        152.65        134.12         2.87 o                         
  -4   0  10        217.80        179.41        12.46 o                         
  -2   0  10        114.05        123.54         5.00 o                         
   0   0  10        399.47        394.79         6.13 o                         
   2   0  10        324.06        308.34         7.73 o                         
   4   0  10        271.41        253.26         4.21 o                         
   6   0  10        316.62        357.70         5.53 o                         
   8   0  10        334.64        362.98         5.24 o                         
  -9   1  10         16.32         15.72         0.68 o                         
  -8   1  10          0.47          1.11         0.42 o                         
  -7   1  10         73.41         70.24         1.57 o                         
  -6   1  10         59.05         57.61         1.35 o                         
  -5   1  10          5.79          8.15         0.82 o                         
  -4   1  10         77.71         56.74         4.00 o                         
  -3   1  10        551.31        566.28        11.69 o                         
  -2   1  10        412.35        379.20         6.53 o                         
  -1   1  10        437.18        449.74         6.65 o                         
   0   1  10       1117.51       1195.18        10.10 o                         
   1   1  10       1184.54       1252.86        14.06 o                         
   2   1  10         81.29         62.78         2.70 o                         
   3   1  10       1042.74        997.61         5.52 o                         
   4   1  10        138.74        145.13         2.01 o                         
   5   1  10       1431.44       1415.27         8.64 o                         
   6   1  10        599.78        613.44         5.11 o                         
   7   1  10        214.01        224.47         2.75 o                         
   8   1  10         27.05         25.59         0.74 o                         
  -9   2  10        204.86        201.23         2.38 o                         
  -8   2  10         11.52         11.28         0.82 o                         
  -7   2  10          0.59          0.72         0.45 o                         
  -6   2  10         53.41         51.37         1.28 o                         
  -5   2  10        130.11        139.80         2.44 o                         
  -4   2  10         26.82         25.10         2.75 o                         
  -3   2  10       1328.41       1374.75        13.66 o                         
  -2   2  10        285.57        295.56         6.58 o                         
  -1   2  10        263.08        264.92         5.94 o                         
   0   2  10       2545.86       2660.03        18.02 o                         
   1   2  10        345.22        361.26         5.29 o                         
   2   2  10         34.97         40.90         1.97 o                         
   3   2  10        660.19        641.17         4.59 o                         
   4   2  10       1097.40       1125.50         5.99 o                         
   5   2  10       1508.68       1434.88         7.88 o                         
   6   2  10        231.46        220.88         3.08 o                         
   7   2  10         32.97         37.00         1.15 o                         
   8   2  10         29.27         44.58         0.94 o                         
  -9   3  10         26.35         26.34         0.87 o                         
  -8   3  10         58.76         57.52         1.42 o                         
  -7   3  10         97.66        103.30         1.89 o                         
  -6   3  10          8.06          8.19         0.60 o                         
  -5   3  10         21.29         20.53         1.00 o                         
  -4   3  10        199.19        185.88         3.40 o                         
  -3   3  10         34.43         40.48         2.47 o                         
  -2   3  10       2357.90       2395.54        23.13 o                         
  -1   3  10        122.31        140.41         4.50 o                         
   0   3  10        990.41       1155.74        15.09 o                         
   1   3  10       2971.21       3247.16        27.07 o                         
   2   3  10        110.65         84.25         3.24 o                         
   3   3  10        146.55        156.23         2.15 o                         
   4   3  10         97.92         83.63         1.54 o                         
   5   3  10          2.85          6.68         0.63 o                         
   6   3  10        173.28        189.88         2.67 o                         
   7   3  10          1.11          0.34         0.35 o                         
   8   3  10         11.84         14.19         0.60 o                         
  -9   4  10          2.58          2.36         0.36 o                         
  -8   4  10         19.47         22.46         0.91 o                         
  -7   4  10          0.66          0.63         0.40 o                         
  -6   4  10         29.22         31.01         1.10 o                         
  -5   4  10         79.80         82.48         1.62 o                         
  -4   4  10        156.21        148.70         2.37 o                         
  -3   4  10        467.64        468.02         9.48 o                         
  -2   4  10         93.02         87.40         3.92 o                         
  -1   4  10        132.88        141.20         4.67 o                         
   0   4  10        144.62        133.16         3.79 o                         
   1   4  10        166.03        182.88         5.20 o                         
   2   4  10         25.32         38.17         1.18 o                         
   3   4  10        367.23        384.42         3.44 o                         
   4   4  10         18.58         11.99         0.71 o                         
   5   4  10        112.10        107.28         1.92 o                         
   6   4  10         32.41         33.62         1.05 o                         
   7   4  10         36.93         35.20         0.90 o                         
   8   4  10          2.51          2.07         0.56 o                         
  -9   5  10        127.95        117.82         5.79 o                         
  -8   5  10         11.52          9.41         0.68 o                         
  -7   5  10         73.40         75.57         1.60 o                         
  -6   5  10         93.85         87.14         1.80 o                         
  -5   5  10         11.12         11.58         0.86 o                         
  -4   5  10         33.99         29.17         1.17 o                         
  -3   5  10        333.39        369.64         4.70 o                         
  -2   5  10        159.22        155.27         5.41 o                         
  -1   5  10         20.08         18.57         1.85 o                         
   0   5  10         93.72         89.29         3.74 o                         
   1   5  10        569.39        591.45         9.83 o                         
   2   5  10          0.38          0.98         0.38 o                         
   3   5  10        663.44        634.42         4.63 o                         
   4   5  10         87.60         48.95         1.49 o                         
   5   5  10        336.06        312.11         3.16 o                         
   6   5  10         61.47         53.64         1.25 o                         
   7   5  10        251.75        257.95         2.32 o                         
  -9   6  10         13.98         11.42         0.92 o                         
  -8   6  10         23.62         27.67         1.02 o                         
  -7   6  10        381.84        360.19         3.29 o                         
  -6   6  10          2.34          2.46         0.72 o                         
  -5   6  10         99.98        105.77         2.23 o                         
  -4   6  10        206.98        222.31         2.38 o                         
  -3   6  10         23.11         21.74         0.77 o                         
  -2   6  10         53.05         58.84         1.39 o                         
  -1   6  10         97.34        117.64         4.09 o                         
   0   6  10        340.89        389.02         5.55 o                         
   1   6  10       1138.09       1153.10         9.96 o                         
   2   6  10         56.89         64.64         2.10 o                         
   3   6  10        215.42        201.93         2.97 o                         
   4   6  10          0.00         -0.32         0.53 o                         
   5   6  10        402.44        401.25         3.50 o                         
   6   6  10         89.77         86.78         1.50 o                         
   7   6  10        157.03        186.21         2.36 o                         
  -8   7  10          0.10          0.00         0.34 o                         
  -7   7  10         93.73         96.07         1.78 o                         
  -6   7  10         58.72         65.07         1.49 o                         
  -5   7  10        802.56        827.36         8.12 o                         
  -4   7  10        144.18        166.39         2.20 o                         
  -3   7  10        136.53        152.28         2.12 o                         
  -2   7  10        510.95        539.61         3.91 o                         
  -1   7  10          0.85          0.93         0.62 o                         
   0   7  10         37.51         34.16         0.97 o                         
   1   7  10        914.93        873.25         7.80 o                         
   2   7  10          1.75          2.55         0.44 o                         
   3   7  10        109.88        114.21         2.60 o                         
   4   7  10        112.90        101.71         2.07 o                         
   5   7  10        276.77        243.45         3.03 o                         
   6   7  10          0.11          0.36         0.36 o                         
   7   7  10          9.54         10.32         0.57 o                         
  -8   8  10          0.85          0.79         0.45 o                         
  -7   8  10        364.00        374.77         3.74 o                         
  -6   8  10         27.45         28.92         1.12 o                         
  -5   8  10         42.74         43.47         1.40 o                         
  -4   8  10        171.02        177.76         2.50 o                         
  -3   8  10        152.75        163.77         2.10 o                         
  -2   8  10        413.09        422.92         3.49 o                         
  -1   8  10        567.41        568.00         4.71 o                         
   0   8  10        100.75         94.60         1.97 o                         
   1   8  10        308.05        313.26         2.96 o                         
   2   8  10        291.00        275.17         3.40 o                         
   3   8  10         12.21          8.54         0.75 o                         
   4   8  10        995.80        911.77         5.26 o                         
   5   8  10         18.74         23.33         0.96 o                         
   6   8  10         52.96         53.37         1.17 o                         
   7   8  10         18.08         19.79         1.12 o                         
  -8   9  10          3.71          3.64         0.59 o                         
  -7   9  10         16.25         13.85         0.73 o                         
  -6   9  10        311.54        323.07         4.53 o                         
  -5   9  10         21.77         26.98         1.26 o                         
  -4   9  10        140.09        143.21         2.97 o                         
  -3   9  10        445.58        445.38         3.97 o                         
  -2   9  10         31.62         30.64         1.09 o                         
  -1   9  10       1859.07       1878.41        11.57 o                         
   0   9  10        623.12        594.00         4.39 o                         
   1   9  10         37.43         39.10         1.19 o                         
   2   9  10       1033.80        953.27         6.33 o                         
   3   9  10          0.62         -0.27         0.49 o                         
   4   9  10         97.81         93.68         1.85 o                         
   5   9  10         39.98         33.79         1.02 o                         
   6   9  10         14.17         11.60         0.52 o                         
  -7  10  10          0.88          0.58         0.35 o                         
  -6  10  10         68.86         71.63         2.00 o                         
  -5  10  10          3.17          5.13         1.08 o                         
  -4  10  10         47.17         48.82         2.87 o                         
  -3  10  10          0.29          1.40         0.63 o                         
  -2  10  10          0.35          0.04         0.43 o                         
  -1  10  10         14.12         13.80         0.81 o                         
   0  10  10        121.36        125.88         2.34 o                         
   1  10  10         26.64         31.36         1.09 o                         
   2  10  10        249.19        240.24         2.78 o                         
   3  10  10        146.94        150.37         2.40 o                         
   4  10  10          9.08         12.63         0.72 o                         
   5  10  10          0.00          0.25         0.36 o                         
   6  10  10        107.28        115.31         2.66 o                         
  -6  11  10        310.35        326.03         3.66 o                         
  -5  11  10         16.06         17.60         1.60 o                         
  -4  11  10         42.68         43.32         2.60 o                         
  -3  11  10          4.25          1.52         0.75 o                         
  -2  11  10         48.02         47.97         1.51 o                         
  -1  11  10         98.22        103.34         2.18 o                         
   0  11  10        211.97        220.19         2.72 o                         
   1  11  10         33.39         33.43         1.20 o                         
   2  11  10         24.84         25.30         0.92 o                         
   3  11  10         17.97         22.69         0.93 o                         
   4  11  10        204.24        188.84         2.24 o                         
   5  11  10         13.25          9.23         0.60 o                         
  -6  12  10        255.07        262.73         4.17 o                         
  -5  12  10        173.01        184.55         4.35 o                         
  -4  12  10        170.98        180.49         4.82 o                         
  -3  12  10         42.91         43.91         2.60 o                         
  -2  12  10        170.27        168.70         3.40 o                         
  -1  12  10        701.26        709.18         5.38 o                         
   0  12  10        228.12        231.59         3.07 o                         
   1  12  10        195.60        192.67         2.61 o                         
   2  12  10          0.36          0.98         0.32 o                         
   3  12  10         50.00         50.17         1.20 o                         
   4  12  10        165.97        173.50         2.27 o                         
  -5  13  10          3.83          4.08         0.74 o                         
  -4  13  10         23.85         22.57         1.69 o                         
  -3  13  10         61.41         65.13         2.90 o                         
  -2  13  10        165.33        175.47         3.46 o                         
  -1  13  10         22.61         20.54         1.04 o                         
   0  13  10          4.35          5.31         0.57 o                         
   1  13  10         18.60         18.08         0.83 o                         
   2  13  10        170.56        186.51         2.27 o                         
   3  13  10        384.17        395.17         4.45 o                         
   4  13  10         32.94         32.70         1.66 o                         
  -4  14  10         70.96         74.84         2.40 o                         
  -3  14  10        128.18        117.97         3.40 o                         
  -2  14  10         26.34         22.90         1.69 o                         
  -1  14  10          6.96          8.79         0.80 o                         
   0  14  10         60.07         69.96         1.58 o                         
   1  14  10         46.02         48.62         1.29 o                         
   2  14  10         34.16         42.71         1.22 o                         
   3  14  10         12.03         17.93         1.27 o                         
  -3  15  10          0.01         -0.38         0.47 o                         
  -2  15  10          8.93         10.50         1.04 o                         
  -1  15  10        117.78        119.69         3.20 o                         
   0  15  10         52.99         51.16         2.07 o                         
   1  15  10         73.43         68.03         1.69 o                         
  -9   0  11          0.84          0.47         0.40 o                         
  -7   0  11        323.34        323.05         4.26 o                         
  -5   0  11        332.13        319.20         6.87 o                         
  -3   0  11          0.23         -2.99         2.99 o                         
  -1   0  11        990.02        995.23        14.14 o                         
   1   0  11        212.81        210.78         7.37 o                         
   3   0  11       1068.26       1050.98         7.85 o                         
   5   0  11        576.21        623.59         7.42 o                         
   7   0  11         64.14         81.56         2.21 o                         
  -9   1  11        106.12         94.64         1.81 o                         
  -8   1  11        202.47        183.59         2.82 o                         
  -7   1  11         13.31         11.53         1.09 o                         
  -6   1  11        208.64        218.77         3.38 o                         
  -5   1  11         70.01         71.73         1.90 o                         
  -4   1  11         31.38         33.16         1.27 o                         
  -3   1  11          4.11          3.11         1.30 o                         
  -2   1  11        152.76        163.88         5.38 o                         
  -1   1  11        213.19        202.83         6.44 o                         
   0   1  11        178.93        181.34         4.30 o                         
   1   1  11        487.40        512.74         6.20 o                         
   2   1  11        235.75        208.87         5.12 o                         
   3   1  11        231.84        228.81         2.38 o                         
   4   1  11       1526.26       1527.24         6.98 o                         
   5   1  11          6.61          5.92         0.70 o                         
   6   1  11         28.13         25.70         1.31 o                         
   7   1  11          6.33          8.05         0.59 o                         
  -9   2  11          2.87          2.87         0.43 o                         
  -8   2  11         43.11         43.07         1.22 o                         
  -7   2  11          0.35          0.79         0.40 o                         
  -6   2  11        149.26        144.03         2.76 o                         
  -5   2  11        286.30        288.33         3.56 o                         
  -4   2  11         32.35         27.37         1.17 o                         
  -3   2  11        102.97         98.91         5.37 o                         
  -2   2  11        223.25        206.82         5.81 o                         
  -1   2  11         92.34        101.65         3.90 o                         
   0   2  11        118.35        100.72         3.76 o                         
   1   2  11       1414.50       1486.60        13.03 o                         
   2   2  11        321.04        300.63         3.91 o                         
   3   2  11       1282.50       1235.34         8.93 o                         
   4   2  11       3689.31       3697.82        12.20 o                         
   5   2  11         54.03         61.82         1.46 o                         
   6   2  11         76.60         73.80         1.47 o                         
   7   2  11        183.23        212.39         2.42 o                         
  -9   3  11         46.79         41.57         0.97 o                         
  -8   3  11        105.46         90.75         1.68 o                         
  -7   3  11         79.66         79.18         1.87 o                         
  -6   3  11          0.00         -0.45         0.45 o                         
  -5   3  11         46.70         52.29         1.53 o                         
  -4   3  11         20.41         21.23         0.97 o                         
  -3   3  11        432.37        433.69         8.30 o                         
  -2   3  11         35.34         33.41         2.49 o                         
  -1   3  11        484.47        495.79         9.61 o                         
   0   3  11        247.69        237.43         5.93 o                         
   1   3  11         62.33         67.80         3.70 o                         
   2   3  11        237.44        230.98         2.94 o                         
   3   3  11         45.71         38.90         1.40 o                         
   4   3  11        111.72        109.34         1.92 o                         
   5   3  11        545.79        510.44         4.05 o                         
   6   3  11         29.08         30.30         0.97 o                         
   7   3  11         19.83         26.77         0.88 o                         
  -9   4  11         59.16         62.86         1.44 o                         
  -8   4  11        278.14        273.68         2.80 o                         
  -7   4  11          6.69          6.81         0.57 o                         
  -6   4  11         33.42         32.41         1.17 o                         
  -5   4  11         28.26         31.31         1.31 o                         
  -4   4  11         49.78         60.94         1.41 o                         
  -3   4  11          0.52          1.11         0.84 o                         
  -2   4  11         92.20        102.18         4.40 o                         
  -1   4  11        365.56        369.42         8.56 o                         
   0   4  11         90.97        113.11         4.97 o                         
   1   4  11        108.39        114.23         2.36 o                         
   2   4  11          0.11          0.68         1.25 o                         
   3   4  11        240.78        216.78         2.77 o                         
   4   4  11        202.06        212.01         2.64 o                         
   5   4  11        337.69        293.43         3.04 o                         
   6   4  11          0.31          0.91         0.36 o                         
   7   4  11        257.43        297.89         2.61 o                         
  -9   5  11         71.43         72.95         2.13 o                         
  -8   5  11         41.75         41.58         1.29 o                         
  -7   5  11          4.23          5.55         0.54 o                         
  -6   5  11          9.92          9.96         0.79 o                         
  -5   5  11         20.22         20.82         0.96 o                         
  -4   5  11         12.59         14.26         1.16 o                         
  -3   5  11         84.24         79.09         1.54 o                         
  -2   5  11        914.79        904.43         9.84 o                         
  -1   5  11         12.19         18.45         1.06 o                         
   0   5  11         80.77         85.98         1.91 o                         
   1   5  11        256.76        257.17         2.81 o                         
   2   5  11          0.05          1.42         1.59 o                         
   3   5  11         19.92         25.10         1.26 o                         
   4   5  11        154.93        143.14         2.48 o                         
   5   5  11        174.08        185.27         2.37 o                         
   6   5  11         71.52         73.18         1.36 o                         
   7   5  11          0.26          0.77         0.24 o                         
  -8   6  11         19.65         19.33         0.79 o                         
  -7   6  11         24.75         27.00         0.92 o                         
  -6   6  11        283.27        308.76         3.68 o                         
  -5   6  11        888.09        894.41         6.68 o                         
  -4   6  11         96.51         98.46         1.69 o                         
  -3   6  11         32.36         32.31         0.94 o                         
  -2   6  11        105.34         96.14         1.79 o                         
  -1   6  11        196.19        205.71         2.60 o                         
   0   6  11        611.78        603.10         4.59 o                         
   1   6  11        273.28        264.07         3.02 o                         
   2   6  11          0.36          0.69         0.96 o                         
   3   6  11         19.22         20.14         1.16 o                         
   4   6  11        114.08         88.32         1.95 o                         
   5   6  11         34.29         33.31         1.18 o                         
   6   6  11          2.51          1.78         0.40 o                         
   7   6  11          0.06         -0.24         0.24 o                         
  -8   7  11          0.10         -0.38         0.38 o                         
  -7   7  11          8.90         12.01         0.71 o                         
  -6   7  11         19.02         19.04         0.98 o                         
  -5   7  11         24.14         25.65         1.13 o                         
  -4   7  11        438.59        443.95         3.63 o                         
  -3   7  11        169.14        174.51         2.16 o                         
  -2   7  11          1.17          1.06         0.40 o                         
  -1   7  11          4.35          5.32         0.48 o                         
   0   7  11         23.65         22.44         0.88 o                         
   1   7  11        545.31        530.28         4.38 o                         
   2   7  11          0.13         -0.05         0.47 o                         
   3   7  11        343.45        333.43         4.34 o                         
   4   7  11         62.05         65.25         1.65 o                         
   5   7  11         65.87         57.80         1.44 o                         
   6   7  11          3.87          5.92         0.48 o                         
  -8   8  11         13.77         13.46         0.67 o                         
  -7   8  11        500.17        500.66         5.73 o                         
  -6   8  11        383.75        394.41         4.95 o                         
  -5   8  11         61.36         63.10         1.65 o                         
  -4   8  11        230.05        238.84         3.55 o                         
  -3   8  11         21.24         23.08         0.90 o                         
  -2   8  11         16.55         16.97         0.82 o                         
  -1   8  11        350.05        359.73         3.28 o                         
   0   8  11        129.08        136.31         2.12 o                         
   1   8  11        274.13        292.97         4.49 o                         
   2   8  11          7.64          3.14         0.68 o                         
   3   8  11        706.92        631.99         6.51 o                         
   4   8  11          0.35          0.21         0.52 o                         
   5   8  11        134.10        102.55         1.76 o                         
   6   8  11         18.38         22.85         0.71 o                         
  -7   9  11         16.64         18.69         0.94 o                         
  -6   9  11          0.78          0.61         0.54 o                         
  -5   9  11          7.00          8.41         0.76 o                         
  -4   9  11          3.20          2.76         0.54 o                         
  -3   9  11         19.03         20.94         0.94 o                         
  -2   9  11         45.29         45.72         1.33 o                         
  -1   9  11         98.77         94.97         1.87 o                         
   0   9  11       1288.47       1347.44         9.47 o                         
   1   9  11        770.84        785.10         5.10 o                         
   2   9  11          1.48          1.32         0.51 o                         
   3   9  11         87.50         76.64         1.75 o                         
   4   9  11          6.13          4.38         0.50 o                         
   5   9  11        168.13        197.11         2.63 o                         
   6   9  11         12.41          9.47         0.63 o                         
  -7  10  11         27.37         27.22         0.94 o                         
  -6  10  11         77.17         80.14         1.97 o                         
  -5  10  11         45.44         42.13         2.49 o                         
  -4  10  11        128.71        132.31         4.50 o                         
  -3  10  11        908.35        960.08         6.33 o                         
  -2  10  11        316.86        323.25         3.37 o                         
  -1  10  11       2217.53       2263.50        10.87 o                         
   0  10  11        326.29        322.25         3.34 o                         
   1  10  11        171.72        178.63         2.69 o                         
   2  10  11       1692.72       1617.21        10.76 o                         
   3  10  11         46.71         40.74         1.24 o                         
   4  10  11         11.75         15.35         0.86 o                         
   5  10  11         58.90         52.69         1.23 o                         
  -6  11  11        126.39        133.69         3.34 o                         
  -5  11  11         17.56         16.83         1.51 o                         
  -4  11  11        142.01        146.47         4.50 o                         
  -3  11  11        132.36        133.85         3.68 o                         
  -2  11  11        605.24        642.92         5.19 o                         
  -1  11  11        116.77        118.44         2.00 o                         
   0  11  11        110.28        109.42         1.91 o                         
   1  11  11        807.10        801.41         4.96 o                         
   2  11  11          0.51          2.07         0.53 o                         
   3  11  11         16.45         21.86         1.01 o                         
   4  11  11         33.28         35.55         1.01 o                         
   5  11  11         13.26         14.82         1.01 o                         
  -6  12  11          0.05          0.33         0.41 o                         
  -5  12  11          7.74          7.22         0.98 o                         
  -4  12  11         93.31         95.67         3.40 o                         
  -3  12  11        180.39        171.40         4.77 o                         
  -2  12  11        501.02        509.77         5.00 o                         
  -1  12  11         10.32          8.23         0.73 o                         
   0  12  11         81.72         82.31         1.56 o                         
   1  12  11         14.67         17.37         0.75 o                         
   2  12  11         70.53         78.61         1.57 o                         
   3  12  11         26.18         17.75         0.72 o                         
   4  12  11         83.20         86.02         1.70 o                         
  -5  13  11         11.12         13.08         1.04 o                         
  -4  13  11         40.10         39.77         1.98 o                         
  -3  13  11         88.35         85.70         3.11 o                         
  -2  13  11         12.19         14.35         1.05 o                         
  -1  13  11        461.00        455.40         5.77 o                         
   0  13  11        160.54        160.01         2.25 o                         
   1  13  11          5.29          5.74         0.51 o                         
   2  13  11          0.06          0.13         0.38 o                         
   3  13  11         16.30         22.28         1.24 o                         
  -4  14  11          0.31          0.89         0.47 o                         
  -3  14  11         23.59         20.74         1.39 o                         
  -2  14  11          7.88          7.63         1.01 o                         
  -1  14  11         11.73         10.34         0.76 o                         
   0  14  11         97.78        105.16         1.79 o                         
   1  14  11        263.81        285.58         2.72 o                         
   2  14  11         48.13         48.91         2.04 o                         
  -2  15  11         37.31         36.31         1.54 o                         
  -1  15  11         19.51         27.96         1.39 o                         
  -8   0  12         33.57         21.14         1.94 o                         
  -6   0  12       3710.33       3686.45        19.69 o                         
  -4   0  12        299.29        332.21         5.66 o                         
  -2   0  12          8.42          5.80         3.28 o                         
   0   0  12        280.50        254.96        19.60 o                         
   2   0  12       1521.33       1482.85        11.23 o                         
   4   0  12       3275.76       3338.57        31.72 o                         
   6   0  12          3.56          3.26         0.73 o                         
  -9   1  12          1.23          0.69         0.27 o                         
  -8   1  12          2.47          2.15         0.72 o                         
  -7   1  12         50.76         52.06         1.64 o                         
  -6   1  12        924.34        928.44         6.98 o                         
  -5   1  12        335.94        340.25         4.22 o                         
  -4   1  12       1369.59       1377.99         7.96 o                         
  -3   1  12         19.55         17.73         2.23 o                         
  -2   1  12        130.76        123.16         4.95 o                         
  -1   1  12        581.65        552.32        11.23 o                         
   0   1  12         10.33          7.42         1.73 o                         
   1   1  12          5.01          5.86         2.19 o                         
   2   1  12          2.47          0.77         0.45 o                         
   3   1  12         18.00         17.54         0.75 o                         
   4   1  12         72.93         72.45         1.80 o                         
   5   1  12          2.65          2.02         0.54 o                         
   6   1  12         89.39         92.15         1.81 o                         
   7   1  12         93.90        102.78         1.56 o                         
  -9   2  12         12.16          8.82         0.63 o                         
  -8   2  12         85.73         81.30         1.86 o                         
  -7   2  12          2.47          4.13         1.42 o                         
  -6   2  12         99.24         98.13         2.31 o                         
  -5   2  12        801.96        812.80         6.49 o                         
  -4   2  12        147.99        160.72         2.62 o                         
  -3   2  12        183.18        184.17         2.65 o                         
  -2   2  12        591.12        575.91        10.79 o                         
  -1   2  12        344.56        330.65         8.85 o                         
   0   2  12        103.50         87.83         4.35 o                         
   1   2  12         11.62          8.76         0.82 o                         
   2   2  12         40.31         44.11         1.45 o                         
   3   2  12        646.30        672.58         4.76 o                         
   4   2  12        314.18        333.24         3.27 o                         
   5   2  12        101.41        108.64         1.84 o                         
   6   2  12         75.77         71.71         1.59 o                         
   7   2  12         21.64         30.68         0.87 o                         
  -9   3  12          9.75          6.63         0.52 o                         
  -8   3  12         22.01         25.96         1.09 o                         
  -7   3  12         52.89         52.35         1.55 o                         
  -6   3  12          1.03          1.00         0.53 o                         
  -5   3  12        104.47        114.89         2.46 o                         
  -4   3  12        288.48        297.15         5.77 o                         
  -3   3  12         63.90         68.32         1.60 o                         
  -2   3  12        267.03        307.59         4.45 o                         
  -1   3  12         90.55        107.73         4.37 o                         
   0   3  12          3.62          4.07         0.96 o                         
   1   3  12        241.61        246.43         2.89 o                         
   2   3  12         34.21         36.23         1.11 o                         
   3   3  12         58.16         61.10         1.61 o                         
   4   3  12        309.95        320.96         3.21 o                         
   5   3  12         28.78         39.22         1.13 o                         
   6   3  12         62.60         49.61         1.11 o                         
   7   3  12         64.13         75.84         1.24 o                         
  -9   4  12        218.56        215.83         3.58 o                         
  -8   4  12         17.03         17.70         0.90 o                         
  -7   4  12          3.49          4.65         0.58 o                         
  -6   4  12          0.42         -0.19         0.46 o                         
  -5   4  12          3.37          4.15         0.57 o                         
  -4   4  12         70.33         71.04         1.59 o                         
  -3   4  12        481.79        466.41         3.86 o                         
  -2   4  12        593.21        594.22         4.01 o                         
  -1   4  12          0.47          0.38         0.99 o                         
   0   4  12         70.27         82.16         1.72 o                         
   1   4  12         90.61         85.74         1.77 o                         
   2   4  12        628.00        639.16         4.85 o                         
   3   4  12          3.71          4.38         0.66 o                         
   4   4  12         40.77         33.49         1.25 o                         
   5   4  12         63.09         70.59         1.46 o                         
   6   4  12         25.02         24.30         0.78 o                         
   7   4  12          0.67          1.65         0.34 o                         
  -8   5  12        176.55        174.89         3.24 o                         
  -7   5  12         41.58         42.06         1.31 o                         
  -6   5  12          0.74          0.84         0.55 o                         
  -5   5  12         13.45         15.88         0.86 o                         
  -4   5  12         37.80         38.47         1.13 o                         
  -3   5  12          0.88          1.87         0.77 o                         
  -2   5  12         77.66         81.87         1.55 o                         
  -1   5  12        748.84        756.29         5.20 o                         
   0   5  12        158.38        152.51         3.61 o                         
   1   5  12         55.27         57.85         1.51 o                         
   2   5  12        362.73        346.53         4.48 o                         
   3   5  12        332.48        287.66         3.49 o                         
   4   5  12        591.89        551.44         4.85 o                         
   5   5  12          2.11          2.41         0.47 o                         
   6   5  12        208.22        217.32         2.41 o                         
   7   5  12        128.79        104.03         1.84 o                         
  -8   6  12          0.39          0.46         0.39 o                         
  -7   6  12          8.85          7.00         0.60 o                         
  -6   6  12          0.04         -0.29         0.50 o                         
  -5   6  12        530.80        556.01         5.60 o                         
  -4   6  12        197.49        194.18         2.74 o                         
  -3   6  12         44.47         39.41         1.15 o                         
  -2   6  12        256.05        260.68         2.55 o                         
  -1   6  12        210.76        219.03         2.53 o                         
   0   6  12        174.64        166.73         2.56 o                         
   1   6  12         52.43         44.49         1.51 o                         
   2   6  12         97.49        111.80         2.23 o                         
   3   6  12         15.65          7.13         0.79 o                         
   4   6  12        268.02        262.51         3.18 o                         
   5   6  12        365.49        323.31         3.28 o                         
   6   6  12          0.21          0.06         0.31 o                         
  -8   7  12         46.19         46.09         1.27 o                         
  -7   7  12        226.35        232.70         4.01 o                         
  -6   7  12         66.76         62.90         1.59 o                         
  -5   7  12        323.92        343.44         3.60 o                         
  -4   7  12          4.98          5.80         0.60 o                         
  -3   7  12          1.02          1.03         0.39 o                         
  -2   7  12          3.90          4.37         0.53 o                         
  -1   7  12        359.86        363.37         3.35 o                         
   0   7  12         10.59          8.91         0.74 o                         
   1   7  12        613.92        608.41         5.19 o                         
   2   7  12        410.27        398.25         4.78 o                         
   3   7  12         71.79         61.75         1.92 o                         
   4   7  12          6.73          8.98         0.71 o                         
   5   7  12          5.52          7.10         0.56 o                         
   6   7  12          7.98          9.21         0.49 o                         
  -7   8  12          7.91          7.57         0.69 o                         
  -6   8  12         50.99         54.86         1.38 o                         
  -5   8  12         28.33         30.33         1.15 o                         
  -4   8  12        221.85        221.35         2.82 o                         
  -3   8  12          0.16          0.96         0.62 o                         
  -2   8  12         59.31         58.80         1.49 o                         
  -1   8  12        660.60        673.18         4.86 o                         
   0   8  12          7.28          7.26         0.64 o                         
   1   8  12        752.99        777.76         5.90 o                         
   2   8  12         35.85         29.87         1.39 o                         
   3   8  12         66.68         59.66         1.61 o                         
   4   8  12          3.63          3.26         0.66 o                         
   5   8  12          5.07          2.69         0.52 o                         
   6   8  12          0.03          0.43         0.27 o                         
  -7   9  12         38.18         42.95         1.25 o                         
  -6   9  12         20.25         20.10         1.08 o                         
  -5   9  12         60.50         64.39         2.47 o                         
  -4   9  12          1.47          0.13         0.48 o                         
  -3   9  12         44.64         42.02         1.25 o                         
  -2   9  12        116.01        121.04         2.10 o                         
  -1   9  12        846.19        885.35         6.38 o                         
   0   9  12       1394.58       1384.21         8.96 o                         
   1   9  12        265.45        248.42         3.33 o                         
   2   9  12          8.41         10.39         0.79 o                         
   3   9  12          6.40         10.48         0.74 o                         
   4   9  12         40.84         38.92         1.14 o                         
   5   9  12        158.22        161.20         2.85 o                         
  -7  10  12         50.32         49.24         1.66 o                         
  -6  10  12         26.30         26.48         1.63 o                         
  -5  10  12          1.61          1.80         0.80 o                         
  -4  10  12         13.00         17.46         1.80 o                         
  -3  10  12        115.31        117.58         2.56 o                         
  -2  10  12          0.01          0.35         0.45 o                         
  -1  10  12        239.27        239.54         2.87 o                         
   0  10  12        154.94        160.92         2.33 o                         
   1  10  12        467.46        472.15         5.29 o                         
   2  10  12         24.52         25.80         1.09 o                         
   3  10  12         39.00         31.47         1.10 o                         
   4  10  12         22.46         16.30         0.72 o                         
   5  10  12        333.66        407.15         5.12 o                         
  -6  11  12          3.56          5.56         0.77 o                         
  -5  11  12        142.01        152.54         3.97 o                         
  -4  11  12        170.48        161.16         4.50 o                         
  -3  11  12       1172.82       1191.86         8.42 o                         
  -2  11  12        890.10        892.82         5.77 o                         
  -1  11  12         54.18         49.70         1.28 o                         
   0  11  12         60.47         64.31         1.43 o                         
   1  11  12          3.21          3.98         0.48 o                         
   2  11  12          0.00          0.35         0.39 o                         
   3  11  12         22.30         19.22         0.79 o                         
   4  11  12         98.85        109.24         1.49 o                         
  -5  12  12          2.90          3.91         0.77 o                         
  -4  12  12        251.04        268.43         5.27 o                         
  -3  12  12         21.27         26.10         1.89 o                         
  -2  12  12         49.60         50.50         1.56 o                         
  -1  12  12        252.94        248.77         3.01 o                         
   0  12  12         32.42         33.64         0.97 o                         
   1  12  12         65.98         65.75         1.28 o                         
   2  12  12          0.01          0.87         0.35 o                         
   3  12  12         26.80         33.84         0.88 o                         
  -4  13  12         24.50         17.66         1.27 o                         
  -3  13  12         10.20          7.46         0.98 o                         
  -2  13  12        149.33        156.12         4.05 o                         
  -1  13  12        286.35        300.09         3.30 o                         
   0  13  12          8.58          9.93         0.59 o                         
   1  13  12         32.40         36.62         0.96 o                         
   2  13  12          7.90          7.51         0.64 o                         
   3  13  12        158.52        169.95         3.46 o                         
  -3  14  12         24.27         24.20         1.33 o                         
  -2  14  12         15.60         17.40         1.24 o                         
  -1  14  12          9.48          8.08         0.95 o                         
   0  14  12         79.95         92.66         1.50 o                         
   1  14  12          0.75          1.33         0.56 o                         
  -9   0  13         23.43         19.55         1.83 o                         
  -7   0  13         74.95         60.57         2.41 o                         
  -5   0  13       2695.33       2610.90        16.61 o                         
  -3   0  13        182.43        192.20         4.07 o                         
  -1   0  13         25.14         26.16         1.47 o                         
   3   0  13        112.76        113.41         3.46 o                         
   5   0  13        372.27        401.17         5.50 o                         
   7   0  13          5.31          6.30         0.55 o                         
  -9   1  13         22.13         15.60         0.82 o                         
  -8   1  13        292.44        267.50         3.20 o                         
  -7   1  13         42.20         43.05         1.66 o                         
  -6   1  13        297.83        289.42         3.89 o                         
  -5   1  13       1359.52       1362.00        13.38 o                         
  -4   1  13        416.27        408.30         5.16 o                         
  -3   1  13         27.57         28.93         1.18 o                         
  -2   1  13         33.81         45.68         2.04 o                         
  -1   1  13         45.79         38.74         1.79 o                         
   0   1  13          0.23          0.07         0.66 o                         
   1   1  13         19.87         17.66         1.48 o                         
   2   1  13       3495.56       3480.67        18.63 o                         
   3   1  13         97.71        103.55         2.06 o                         
   4   1  13          7.38          6.02         0.65 o                         
   5   1  13        190.91        195.70         2.72 o                         
   6   1  13        283.77        334.82         3.11 o                         
   7   1  13         92.85         93.72         1.26 o                         
  -9   2  13          6.39          4.40         0.36 o                         
  -8   2  13         61.04         57.29         1.94 o                         
  -7   2  13         40.43         43.76         1.78 o                         
  -6   2  13        508.08        514.86         5.63 o                         
  -5   2  13        242.92        232.68         4.11 o                         
  -4   2  13       1945.93       1951.52         9.23 o                         
  -3   2  13        196.05        205.15         2.90 o                         
  -2   2  13        277.25        265.88         3.54 o                         
  -1   2  13        195.83        196.44         3.08 o                         
   0   2  13        400.60        412.55         4.54 o                         
   1   2  13         88.39         80.30         1.76 o                         
   2   2  13        556.76        553.42         5.30 o                         
   3   2  13          8.26          7.44         0.68 o                         
   4   2  13       1053.91       1068.81         5.71 o                         
   5   2  13        242.30        235.47         2.93 o                         
   6   2  13        249.93        277.98         2.77 o                         
   7   2  13         73.35         90.33         1.43 o                         
  -8   3  13        140.05        136.91         2.22 o                         
  -7   3  13         20.36         20.57         0.87 o                         
  -6   3  13         70.71         70.56         1.67 o                         
  -5   3  13        300.14        321.18         3.53 o                         
  -4   3  13        127.67        128.35         2.22 o                         
  -3   3  13        520.21        516.41         4.40 o                         
  -2   3  13        602.23        578.56         5.27 o                         
  -1   3  13         13.46         14.56         1.06 o                         
   0   3  13        380.97        369.25         4.28 o                         
   1   3  13        125.66        132.54         2.25 o                         
   2   3  13        623.04        616.06         5.69 o                         
   3   3  13        553.78        564.49         4.73 o                         
   4   3  13        226.43        222.39         2.61 o                         
   5   3  13          0.85          0.50         0.37 o                         
   6   3  13        344.58        328.42         2.90 o                         
   7   3  13        123.47        150.44         3.85 o                         
  -8   4  13          2.38          1.87         0.43 o                         
  -7   4  13          0.19          0.53         0.46 o                         
  -6   4  13         50.91         54.70         1.44 o                         
  -5   4  13         10.79          9.20         0.72 o                         
  -4   4  13        228.96        242.84         3.47 o                         
  -3   4  13        225.61        218.44         2.61 o                         
  -2   4  13        214.74        224.80         2.59 o                         
  -1   4  13          6.74          7.44         0.77 o                         
   0   4  13         12.53          5.07         0.60 o                         
   1   4  13        176.73        184.96         2.64 o                         
   2   4  13         52.21         56.48         1.58 o                         
   3   4  13         37.31         35.92         1.48 o                         
   4   4  13         92.66        103.29         2.03 o                         
   5   4  13        337.34        317.79         3.25 o                         
   6   4  13         54.94         66.16         1.26 o                         
  -8   5  13         46.72         45.16         2.16 o                         
  -7   5  13          0.70          0.53         0.41 o                         
  -6   5  13        151.07        156.53         2.56 o                         
  -5   5  13        552.33        559.28         5.09 o                         
  -4   5  13         83.93         76.51         1.55 o                         
  -3   5  13         51.48         53.62         1.42 o                         
  -2   5  13       1249.22       1279.16         7.67 o                         
  -1   5  13        552.10        562.31         4.58 o                         
   0   5  13         66.64         78.59         1.82 o                         
   1   5  13         66.56         62.81         1.60 o                         
   2   5  13        252.51        246.11         3.27 o                         
   3   5  13       1604.97       1555.63        11.02 o                         
   4   5  13        253.65        242.87         3.01 o                         
   5   5  13          5.81         12.01         0.77 o                         
   6   5  13         31.40         41.14         0.95 o                         
  -8   6  13        160.87        148.10         3.05 o                         
  -7   6  13         16.39         19.12         0.83 o                         
  -6   6  13          9.38          6.27         0.64 o                         
  -5   6  13          0.17         -0.15         0.45 o                         
  -4   6  13         24.56         25.40         1.04 o                         
  -3   6  13          8.11          7.06         0.63 o                         
  -2   6  13        112.09        103.60         1.91 o                         
  -1   6  13        419.49        433.98         4.20 o                         
   0   6  13        194.32        203.30         3.03 o                         
   1   6  13         11.48         11.36         0.82 o                         
   2   6  13        346.60        313.17         3.70 o                         
   3   6  13        150.42        136.46         2.40 o                         
   4   6  13        340.03        334.50         4.07 o                         
   5   6  13        117.74        105.86         1.73 o                         
   6   6  13         23.39         39.30         1.22 o                         
  -8   7  13          1.19          2.10         0.50 o                         
  -7   7  13        200.41        197.38         2.50 o                         
  -6   7  13         21.33         21.22         0.92 o                         
  -5   7  13         19.55         18.98         0.85 o                         
  -4   7  13         81.18         81.77         1.75 o                         
  -3   7  13        272.64        270.98         2.83 o                         
  -2   7  13        177.84        179.18         2.87 o                         
  -1   7  13         17.35         18.32         0.88 o                         
   0   7  13          4.72          7.18         0.73 o                         
   1   7  13         78.60         62.26         1.73 o                         
   2   7  13        788.67        788.88         5.99 o                         
   3   7  13        303.45        287.65         3.41 o                         
   4   7  13          0.63          1.20         0.51 o                         
   5   7  13          0.10          0.99         0.55 o                         
   6   7  13          1.88          5.47         0.40 o                         
  -7   8  13         12.58         13.62         0.78 o                         
  -6   8  13         44.91         44.15         1.16 o                         
  -5   8  13         53.09         53.31         1.71 o                         
  -4   8  13         82.87         83.08         1.79 o                         
  -3   8  13         11.82         11.76         0.75 o                         
  -2   8  13          7.41          8.20         0.67 o                         
  -1   8  13        126.36        119.29         2.06 o                         
   0   8  13         97.49        105.73         2.24 o                         
   1   8  13        185.64        199.17         2.99 o                         
   2   8  13        566.69        539.49         4.76 o                         
   3   8  13         42.42         37.90         1.26 o                         
   4   8  13        111.76         95.41         1.73 o                         
   5   8  13          3.44          6.56         0.54 o                         
  -7   9  13         26.23         24.74         1.30 o                         
  -6   9  13         25.96         25.80         1.72 o                         
  -5   9  13          0.75          0.58         0.47 o                         
  -4   9  13         21.63         18.61         0.91 o                         
  -3   9  13         14.64         14.61         0.88 o                         
  -2   9  13         11.07         10.46         0.71 o                         
  -1   9  13        201.48        198.29         2.61 o                         
   0   9  13         65.36         69.96         1.56 o                         
   1   9  13         45.08         48.13         1.49 o                         
   2   9  13         55.29         47.61         1.93 o                         
   3   9  13          0.02          0.43         0.47 o                         
   4   9  13          1.50          2.16         0.38 o                         
   5   9  13        129.90        141.39         1.86 o                         
  -6  10  13        240.95        245.30         4.44 o                         
  -5  10  13         93.28         97.09         3.28 o                         
  -4  10  13         13.02          8.14         1.11 o                         
  -3  10  13          1.10          1.86         0.49 o                         
  -2  10  13        190.44        182.06         2.42 o                         
  -1  10  13       1135.89       1144.87         8.50 o                         
   0  10  13        134.68        134.76         2.05 o                         
   1  10  13         24.69         28.62         1.15 o                         
   2  10  13          2.94          3.07         0.51 o                         
   3  10  13          0.85          0.37         0.36 o                         
   4  10  13        117.41        129.17         1.93 o                         
  -6  11  13         10.34         11.78         0.89 o                         
  -5  11  13         83.65         91.32         2.90 o                         
  -4  11  13          8.23          8.67         1.18 o                         
  -3  11  13        244.32        252.93         3.33 o                         
  -2  11  13          0.77          0.95         0.42 o                         
  -1  11  13        403.64        409.78         3.53 o                         
   0  11  13         31.04         34.32         1.02 o                         
   1  11  13         26.55         28.64         1.04 o                         
   2  11  13         28.53         24.54         0.91 o                         
   3  11  13        251.13        254.44         2.45 o                         
   4  11  13         23.25         28.01         1.35 o                         
  -5  12  13          9.07          8.91         0.86 o                         
  -4  12  13        150.68        143.02         3.58 o                         
  -3  12  13          6.47          6.09         1.01 o                         
  -2  12  13         41.09         46.91         1.39 o                         
  -1  12  13         47.25         47.05         1.19 o                         
   0  12  13        213.61        224.44         2.24 o                         
   1  12  13          8.26          8.70         0.57 o                         
   2  12  13         56.73         55.36         1.15 o                         
   3  12  13        361.36        394.75         2.96 o                         
  -4  13  13         11.80          8.34         0.80 o                         
  -3  13  13         18.03         16.57         1.21 o                         
  -2  13  13         10.95         13.78         1.07 o                         
  -1  13  13          8.91          9.00         0.72 o                         
   0  13  13          0.45          1.05         0.32 o                         
   1  13  13          9.62         15.06         0.70 o                         
   2  13  13         58.10         55.23         1.41 o                         
  -8   0  14         22.02         22.62         0.92 o                         
  -6   0  14          7.17          4.58         0.98 o                         
  -4   0  14       1531.60       1537.46        12.58 o                         
  -2   0  14          3.06          1.30         0.71 o                         
   0   0  14       1349.09       1280.59        10.04 o                         
   2   0  14         56.98         53.88         2.04 o                         
   4   0  14          0.11          1.85         0.89 o                         
   6   0  14        321.88        338.47         3.94 o                         
  -8   1  14          0.28          0.81         0.34 o                         
  -7   1  14          0.71          0.35         0.60 o                         
  -6   1  14          0.16          0.68         0.60 o                         
  -5   1  14         58.29         62.91         1.89 o                         
  -4   1  14        110.09        118.05         2.50 o                         
  -3   1  14        383.50        391.65         4.18 o                         
  -2   1  14        280.50        280.27         3.42 o                         
  -1   1  14          6.90          8.40         0.76 o                         
   0   1  14        632.57        634.74         6.94 o                         
   1   1  14       1550.02       1519.01        14.31 o                         
   2   1  14         54.54         49.27         1.62 o                         
   3   1  14       1560.31       1552.56         7.70 o                         
   4   1  14         58.64         59.99         1.54 o                         
   5   1  14          0.19          0.54         0.36 o                         
   6   1  14        122.43        130.99         1.73 o                         
  -8   2  14         10.61         10.18         0.95 o                         
  -7   2  14         94.15         99.05         1.74 o                         
  -6   2  14         24.54         25.36         1.04 o                         
  -5   2  14        188.37        185.67         3.12 o                         
  -4   2  14          1.23          2.27         0.53 o                         
  -3   2  14         40.36         36.40         1.12 o                         
  -2   2  14        594.41        575.84         5.39 o                         
  -1   2  14        135.88        129.85         2.69 o                         
   0   2  14         31.76         25.68         1.24 o                         
   1   2  14        339.68        340.45         4.49 o                         
   2   2  14        241.77        260.08         3.67 o                         
   3   2  14        520.73        514.21         4.44 o                         
   4   2  14         77.07         69.21         1.42 o                         
   5   2  14         48.90         44.02         1.21 o                         
   6   2  14         87.84        109.58         1.53 o                         
  -8   3  14        114.63        119.38         2.08 o                         
  -7   3  14         13.79         15.07         0.74 o                         
  -6   3  14         50.49         49.78         1.56 o                         
  -5   3  14          6.13          6.37         0.62 o                         
  -4   3  14         74.72         80.09         1.77 o                         
  -3   3  14        220.35        215.25         3.13 o                         
  -2   3  14         84.80         90.69         2.20 o                         
  -1   3  14       2204.51       2298.29        11.37 o                         
   0   3  14        146.05        140.99         2.73 o                         
   1   3  14          0.54          0.51         0.46 o                         
   2   3  14          4.99          5.26         0.72 o                         
   3   3  14         74.70         84.25         2.15 o                         
   4   3  14        110.74        105.99         1.97 o                         
   5   3  14         16.11         13.71         0.71 o                         
   6   3  14        223.08        248.71         2.65 o                         
  -8   4  14        100.64         98.13         1.96 o                         
  -7   4  14          4.85          4.78         0.53 o                         
  -6   4  14         16.22         16.98         0.83 o                         
  -5   4  14        208.36        208.63         2.50 o                         
  -4   4  14        321.10        309.39         3.86 o                         
  -3   4  14         19.47         24.73         1.15 o                         
  -2   4  14         60.68         55.70         1.57 o                         
  -1   4  14        146.49        153.29         3.41 o                         
   0   4  14        207.23        195.68         2.89 o                         
   1   4  14        114.45        121.00         2.29 o                         
   2   4  14        133.77        124.55         2.30 o                         
   3   4  14        737.90        753.58         6.28 o                         
   4   4  14        392.64        392.62         3.68 o                         
   5   4  14         41.77         38.79         1.07 o                         
   6   4  14         18.28         20.10         1.02 o                         
  -8   5  14          3.61          1.40         0.34 o                         
  -7   5  14          0.15         -0.35         0.40 o                         
  -6   5  14         30.77         31.29         1.15 o                         
  -5   5  14        253.39        267.84         3.05 o                         
  -4   5  14         83.24         78.72         1.73 o                         
  -3   5  14        127.07        133.31         2.21 o                         
  -2   5  14          4.71          4.59         0.52 o                         
  -1   5  14         25.49         26.72         1.18 o                         
   0   5  14         69.27         74.24         1.83 o                         
   1   5  14         12.28         11.61         1.20 o                         
   2   5  14        192.13        158.13         2.61 o                         
   3   5  14        517.19        479.13         5.01 o                         
   4   5  14         22.69         14.72         0.94 o                         
   5   5  14          1.34          1.42         0.44 o                         
   6   5  14         63.47         76.18         1.67 o                         
  -8   6  14          5.28          4.85         0.59 o                         
  -7   6  14         45.86         46.90         1.12 o                         
  -6   6  14         72.50         75.91         1.65 o                         
  -5   6  14          8.35          9.50         0.66 o                         
  -4   6  14        306.80        307.79         4.67 o                         
  -3   6  14        285.88        299.68         3.27 o                         
  -2   6  14        183.02        186.52         2.86 o                         
  -1   6  14        111.60        120.74         2.37 o                         
   0   6  14         18.47         18.24         1.00 o                         
   1   6  14        282.40        258.56         3.39 o                         
   2   6  14         41.53         46.60         1.46 o                         
   3   6  14          0.03          0.11         0.48 o                         
   4   6  14         19.68         18.25         1.14 o                         
   5   6  14        157.03        194.53         2.52 o                         
   6   6  14        183.34        207.68         2.59 o                         
  -7   7  14         69.32         68.30         1.64 o                         
  -6   7  14         45.80         51.15         1.27 o                         
  -5   7  14         22.38         23.14         1.03 o                         
  -4   7  14          4.78          3.77         0.50 o                         
  -3   7  14         21.11         18.62         0.88 o                         
  -2   7  14        289.69        301.88         3.22 o                         
  -1   7  14        194.18        193.31         2.99 o                         
   0   7  14        181.28        176.15         2.85 o                         
   1   7  14         13.22         15.66         0.94 o                         
   2   7  14        251.20        245.27         3.18 o                         
   3   7  14        106.87         96.30         1.91 o                         
   4   7  14         23.57         26.64         1.11 o                         
   5   7  14         15.13         16.91         0.76 o                         
  -7   8  14          5.57          4.85         0.71 o                         
  -6   8  14         18.82         20.13         0.91 o                         
  -5   8  14          6.50          8.01         0.62 o                         
  -4   8  14        150.40        150.09         2.43 o                         
  -3   8  14        346.92        355.74         3.41 o                         
  -2   8  14        128.90        128.85         2.10 o                         
  -1   8  14         13.04         13.18         0.75 o                         
   0   8  14        711.32        732.38         5.67 o                         
   1   8  14        237.96        242.48         3.41 o                         
   2   8  14         36.20         27.93         1.12 o                         
   3   8  14          0.96          0.31         0.42 o                         
   4   8  14         45.47         45.72         1.31 o                         
   5   8  14          0.23          0.94         0.41 o                         
  -6   9  14         24.98         22.93         1.51 o                         
  -5   9  14        218.04        222.87         3.51 o                         
  -4   9  14          0.05          0.32         0.51 o                         
  -3   9  14        342.20        362.15         3.99 o                         
  -2   9  14        576.06        572.22         4.26 o                         
  -1   9  14          0.22          0.66         0.43 o                         
   0   9  14        856.83        853.03         6.58 o                         
   1   9  14         72.05         61.29         1.60 o                         
   2   9  14         42.45         46.82         1.34 o                         
   3   9  14        136.73        125.84         1.94 o                         
   4   9  14        106.88        105.14         1.77 o                         
  -6  10  14         63.09         67.65         2.13 o                         
  -5  10  14         34.41         39.03         1.98 o                         
  -4  10  14          2.75          2.13         0.41 o                         
  -3  10  14         57.70         55.42         1.55 o                         
  -2  10  14        158.98        172.55         2.50 o                         
  -1  10  14         33.33         34.18         1.05 o                         
   0  10  14        177.36        174.45         2.57 o                         
   1  10  14          0.18          0.79         0.44 o                         
   2  10  14          0.01          0.50         0.39 o                         
   3  10  14        305.67        282.23         2.63 o                         
   4  10  14         84.62         87.66         1.39 o                         
  -5  11  14         31.07         34.97         1.66 o                         
  -4  11  14         49.44         53.67         2.31 o                         
  -3  11  14         20.05         20.38         0.90 o                         
  -2  11  14        504.27        522.51         4.82 o                         
  -1  11  14         37.89         36.48         0.99 o                         
   0  11  14          2.51          1.76         0.46 o                         
   1  11  14          4.46          3.22         0.46 o                         
   2  11  14          0.12          0.46         0.32 o                         
   3  11  14          3.11          2.74         0.31 o                         
  -4  12  14        128.83        132.63         3.05 o                         
  -3  12  14        106.80        107.34         2.99 o                         
  -2  12  14         36.96         35.91         1.12 o                         
  -1  12  14          3.58          1.84         0.34 o                         
   0  12  14         50.13         47.93         1.12 o                         
   1  12  14         51.91         50.03         1.07 o                         
   2  12  14         21.46         24.31         0.68 o                         
  -2  13  14          4.75          3.11         0.59 o                         
  -1  13  14         28.71         32.52         1.14 o                         
   0  13  14         29.84         33.82         1.15 o                         
   1  13  14        148.23        160.18         3.32 o                         
  -7   0  15         27.18         23.01         1.09 o                         
  -5   0  15          1.21          2.40         0.94 o                         
  -3   0  15         65.69         64.22         2.60 o                         
  -1   0  15        588.29        573.96         7.08 o                         
   3   0  15       1485.24       1557.84        10.46 o                         
   5   0  15        343.01        390.75         4.47 o                         
  -8   1  15         20.89         17.87         0.58 o                         
  -7   1  15          0.87          1.46         0.40 o                         
  -6   1  15         37.35         49.99         2.26 o                         
  -5   1  15          5.70          5.33         0.74 o                         
  -4   1  15         12.58         11.11         0.74 o                         
  -3   1  15          4.58          5.11         0.69 o                         
  -2   1  15        127.56        136.06         2.53 o                         
  -1   1  15        178.64        169.26         3.26 o                         
   0   1  15        222.02        216.15         4.47 o                         
   1   1  15        168.35        169.70         5.06 o                         
   2   1  15        262.01        279.84         4.80 o                         
   3   1  15         10.75         12.28         0.89 o                         
   4   1  15          0.19          0.29         0.37 o                         
   5   1  15          2.65          3.15         0.40 o                         
   6   1  15         54.84         68.49         1.22 o                         
  -8   2  15        144.51        124.19         1.56 o                         
  -7   2  15         63.75         57.38         1.24 o                         
  -6   2  15          0.34          0.71         0.45 o                         
  -5   2  15         20.75         22.46         1.00 o                         
  -4   2  15         92.36         85.75         1.82 o                         
  -3   2  15        189.94        192.31         3.08 o                         
  -2   2  15         32.34         32.02         1.53 o                         
  -1   2  15        219.54        215.85         3.66 o                         
   0   2  15         46.28         42.32         2.02 o                         
   1   2  15        273.78        262.77         3.80 o                         
   2   2  15       2222.23       2227.12        14.97 o                         
   3   2  15         15.18         13.24         0.93 o                         
   4   2  15        101.04         97.81         2.09 o                         
   5   2  15         28.74         35.46         1.15 o                         
   6   2  15        149.26        201.05         2.55 o                         
  -8   3  15          2.87          3.13         0.32 o                         
  -7   3  15         74.74         75.35         1.36 o                         
  -6   3  15          0.00          0.04         0.39 o                         
  -5   3  15        107.25        106.23         1.97 o                         
  -4   3  15         29.27         29.83         1.26 o                         
  -3   3  15          9.21          9.22         0.77 o                         
  -2   3  15         74.55         72.48         2.26 o                         
  -1   3  15        137.09        137.76         3.68 o                         
   0   3  15          6.41          3.98         0.61 o                         
   1   3  15         26.90         31.20         1.19 o                         
   2   3  15          0.51          1.14         0.55 o                         
   3   3  15       1114.82       1110.86         7.31 o                         
   4   3  15          2.92          4.58         0.61 o                         
   5   3  15         30.68         33.64         1.24 o                         
   6   3  15          1.13          0.74         0.33 o                         
  -8   4  15          0.99          0.97         0.26 o                         
  -7   4  15         97.91        100.31         2.43 o                         
  -6   4  15         60.42         67.69         1.44 o                         
  -5   4  15          4.71          4.26         0.52 o                         
  -4   4  15         58.96         60.84         1.73 o                         
  -3   4  15         20.77         43.92         1.91 o                         
  -2   4  15         44.77         47.01         1.53 o                         
  -1   4  15        310.70        311.45         5.34 o                         
   0   4  15        181.46        181.62         2.77 o                         
   1   4  15          4.16          2.33         0.63 o                         
   2   4  15        280.80        284.82         3.41 o                         
   3   4  15         35.04         27.74         1.25 o                         
   4   4  15          4.12          5.76         0.64 o                         
   5   4  15        209.28        233.32         3.72 o                         
  -7   5  15          7.42          6.59         0.57 o                         
  -6   5  15          3.70          3.34         0.44 o                         
  -5   5  15        162.49        163.97         2.29 o                         
  -4   5  15          4.41          3.71         0.61 o                         
  -3   5  15          0.94          2.23         0.47 o                         
  -2   5  15        271.01        279.34         3.58 o                         
  -1   5  15         32.40         32.55         1.50 o                         
   0   5  15          2.58          2.55         0.61 o                         
   1   5  15        110.16        125.42         2.33 o                         
   2   5  15         28.69         25.78         1.11 o                         
   3   5  15         43.90         44.71         1.51 o                         
   4   5  15          0.74          1.18         0.44 o                         
   5   5  15         38.72         39.08         1.07 o                         
  -7   6  15        292.24        279.30         2.53 o                         
  -6   6  15         26.22         26.00         0.82 o                         
  -5   6  15         16.55         20.46         0.97 o                         
  -4   6  15        189.45        194.96         2.88 o                         
  -3   6  15         29.13         29.68         1.06 o                         
  -2   6  15         42.33         46.05         1.43 o                         
  -1   6  15        172.77        178.89         2.82 o                         
   0   6  15         86.14         79.73         1.91 o                         
   1   6  15          4.29          3.78         0.61 o                         
   2   6  15        236.97        229.89         3.01 o                         
   3   6  15         84.35         85.46         2.73 o                         
   4   6  15         22.35         19.92         0.93 o                         
   5   6  15         29.73         33.80         0.94 o                         
  -7   7  15         16.32         13.70         1.04 o                         
  -6   7  15         21.87         19.64         0.91 o                         
  -5   7  15         11.75         11.14         0.71 o                         
  -4   7  15          7.30          5.12         0.58 o                         
  -3   7  15         19.22         19.32         0.86 o                         
  -2   7  15          8.74          8.96         0.64 o                         
  -1   7  15        231.95        240.78         3.24 o                         
   0   7  15        122.67        127.57         2.36 o                         
   1   7  15         82.00         79.56         1.85 o                         
   2   7  15         10.84         12.22         0.77 o                         
   3   7  15         40.58         38.79         1.15 o                         
   4   7  15         62.76         62.02         1.63 o                         
   5   7  15         63.55         67.33         1.57 o                         
  -6   8  15        172.73        159.91         2.63 o                         
  -5   8  15         18.77         18.16         0.79 o                         
  -4   8  15          1.89          1.66         0.45 o                         
  -3   8  15        267.88        270.92         3.23 o                         
  -2   8  15          9.36         10.37         0.66 o                         
  -1   8  15          1.90          1.31         0.51 o                         
   0   8  15         69.61         74.38         1.79 o                         
   1   8  15        754.42        734.57         5.29 o                         
   2   8  15         34.44         34.03         1.14 o                         
   3   8  15         83.61         60.38         1.33 o                         
   4   8  15          4.35          6.39         0.53 o                         
  -6   9  15          7.88          7.13         0.80 o                         
  -5   9  15        184.34        185.29         2.93 o                         
  -4   9  15         30.64         26.80         1.09 o                         
  -3   9  15         22.38         22.60         0.95 o                         
  -2   9  15        443.93        452.16         5.10 o                         
  -1   9  15        128.68        128.12         2.23 o                         
   0   9  15         39.55         43.18         1.33 o                         
   1   9  15          5.03          5.52         0.59 o                         
   2   9  15          5.97          5.56         0.55 o                         
   3   9  15          0.31          1.58         0.35 o                         
   4   9  15         19.99         23.01         0.76 o                         
  -5  10  15        167.30        181.07         3.64 o                         
  -4  10  15        152.66        153.03         2.67 o                         
  -3  10  15        775.72        776.54         5.96 o                         
  -2  10  15        124.10        131.10         2.03 o                         
  -1  10  15        139.67        136.91         2.15 o                         
   0  10  15        250.95        250.25         2.86 o                         
   1  10  15         89.63         86.76         1.64 o                         
   2  10  15          4.12          6.02         0.48 o                         
   3  10  15          8.37          6.18         0.40 o                         
  -4  11  15        126.17        133.28         3.11 o                         
  -3  11  15          0.01          0.68         0.33 o                         
  -2  11  15        115.10        111.72         1.67 o                         
  -1  11  15        121.80        118.57         2.11 o                         
   0  11  15          9.81         12.67         0.65 o                         
   1  11  15        100.40        103.60         1.59 o                         
   2  11  15         11.46          8.87         0.47 o                         
  -3  12  15         11.24         10.12         0.83 o                         
  -2  12  15        182.92        173.63         2.41 o                         
  -1  12  15         11.84         10.82         0.77 o                         
   0  12  15         11.58         11.41         0.60 o                         
   1  12  15         28.31         23.66         0.77 o                         
  -8   0  16        294.57        247.77         9.82 o                         
  -6   0  16          0.15          0.05         0.49 o                         
  -4   0  16         93.19         95.43         3.12 o                         
  -2   0  16        110.43        122.64         3.44 o                         
   4   0  16          4.61          5.01         0.65 o                         
  -8   1  16         99.30         72.89         1.44 o                         
  -7   1  16        195.19        178.22         1.94 o                         
  -6   1  16        270.39        235.28         2.65 o                         
  -5   1  16         78.30         69.42         1.59 o                         
  -4   1  16         15.26         14.15         0.84 o                         
  -3   1  16         41.46         39.16         1.45 o                         
  -2   1  16         27.57         26.31         1.42 o                         
  -1   1  16         18.56         16.81         1.12 o                         
   0   1  16        164.97        158.67         3.69 o                         
   1   1  16         38.59         36.75         2.37 o                         
   2   1  16          2.97          3.85         1.04 o                         
   3   1  16        146.62        154.54         3.14 o                         
   4   1  16         42.08         37.41         1.20 o                         
   5   1  16         12.63         16.06         0.69 o                         
  -8   2  16         28.73         18.23         1.15 o                         
  -7   2  16        341.42        321.71         2.75 o                         
  -6   2  16        161.91        154.91         1.99 o                         
  -5   2  16          5.35          3.40         0.51 o                         
  -4   2  16        104.39        102.96         1.92 o                         
  -3   2  16         10.90         11.57         1.04 o                         
  -2   2  16         14.32         12.97         1.10 o                         
  -1   2  16         12.23         11.09         0.95 o                         
   0   2  16         41.75         41.95         2.01 o                         
   1   2  16        331.18        350.18         9.59 o                         
   2   2  16         68.40         69.58         1.83 o                         
   3   2  16         39.42         46.20         1.80 o                         
   4   2  16         42.26         36.58         1.47 o                         
   5   2  16         12.44         17.45         0.89 o                         
  -7   3  16         54.37         52.18         1.03 o                         
  -6   3  16         79.46         79.64         1.50 o                         
  -5   3  16          0.35          0.99         0.37 o                         
  -4   3  16         16.39         17.80         0.98 o                         
  -3   3  16         13.75         13.50         1.10 o                         
  -2   3  16        235.63        244.82         4.00 o                         
  -1   3  16        199.12        198.94         4.36 o                         
   0   3  16        143.75        148.99         2.89 o                         
   1   3  16          1.47          0.28         0.55 o                         
   2   3  16        560.53        586.78         5.26 o                         
   3   3  16         95.04        108.68         2.60 o                         
   4   3  16         92.34         88.26         2.37 o                         
   5   3  16        103.55        109.28         2.06 o                         
  -7   4  16         17.84         16.61         0.65 o                         
  -6   4  16          6.06          6.29         0.50 o                         
  -5   4  16          0.46          0.13         0.37 o                         
  -4   4  16         66.07         69.82         1.77 o                         
  -3   4  16          9.12          7.91         1.00 o                         
  -2   4  16         19.77         17.94         1.21 o                         
  -1   4  16         29.50         30.21         1.43 o                         
   0   4  16        242.36        243.54         3.71 o                         
   1   4  16        102.69        105.13         2.04 o                         
   2   4  16        165.82        156.67         2.75 o                         
   3   4  16          0.41          0.67         0.44 o                         
   4   4  16        188.41        183.16         3.35 o                         
   5   4  16         63.58         78.66         1.69 o                         
  -7   5  16         61.12         63.18         1.10 o                         
  -6   5  16         44.78         38.68         0.95 o                         
  -5   5  16          9.10          8.44         0.67 o                         
  -4   5  16          0.86          1.89         0.52 o                         
  -3   5  16         35.99         38.79         1.33 o                         
  -2   5  16        243.48        243.08         3.80 o                         
  -1   5  16         14.57         14.42         1.06 o                         
   0   5  16         70.05         69.61         1.72 o                         
   1   5  16        641.62        618.45         4.91 o                         
   2   5  16        349.52        342.05         3.48 o                         
   3   5  16         27.95         26.79         1.11 o                         
   4   5  16         49.45         52.00         1.74 o                         
   5   5  16         29.17         20.34         0.84 o                         
  -7   6  16        101.92         98.26         2.43 o                         
  -6   6  16          6.47          4.90         0.45 o                         
  -5   6  16          0.51          0.54         0.41 o                         
  -4   6  16        158.64        151.87         2.40 o                         
  -3   6  16        181.41        174.38         2.66 o                         
  -2   6  16         44.49         44.03         1.68 o                         
  -1   6  16         96.82         92.74         2.36 o                         
   0   6  16         65.01         68.78         1.71 o                         
   1   6  16         29.64         27.40         1.09 o                         
   2   6  16         49.53         51.83         1.36 o                         
   3   6  16         77.66         58.47         1.53 o                         
   4   6  16         92.78         81.55         1.54 o                         
  -6   7  16          1.79          1.52         0.38 o                         
  -5   7  16          2.22          2.51         0.41 o                         
  -4   7  16          0.05         -0.07         0.42 o                         
  -3   7  16         22.89         19.88         0.93 o                         
  -2   7  16         35.40         35.09         1.48 o                         
  -1   7  16        461.93        470.87         4.29 o                         
   0   7  16         75.36         78.02         1.77 o                         
   1   7  16        126.25        126.28         2.16 o                         
   2   7  16         14.38         12.73         0.75 o                         
   3   7  16         18.72         19.18         0.88 o                         
   4   7  16         26.58         32.57         0.98 o                         
  -6   8  16         51.88         40.36         1.63 o                         
  -5   8  16          6.23          6.32         0.48 o                         
  -4   8  16        186.68        182.95         2.53 o                         
  -3   8  16        225.86        216.60         2.68 o                         
  -2   8  16        128.55        127.75         2.58 o                         
  -1   8  16        108.35        118.46         2.10 o                         
   0   8  16        376.96        380.61         3.68 o                         
   1   8  16         11.76         10.51         0.69 o                         
   2   8  16         11.78         10.72         0.63 o                         
   3   8  16         21.54         18.79         0.81 o                         
   4   8  16        111.96         98.98         2.40 o                         
  -5   9  16        100.08         97.52         5.06 o                         
  -4   9  16         33.20         38.73         1.16 o                         
  -3   9  16        471.75        485.95         3.98 o                         
  -2   9  16        466.33        465.91         4.74 o                         
  -1   9  16          0.23         -0.26         0.40 o                         
   0   9  16          9.05          8.22         0.64 o                         
   1   9  16         38.04         44.06         1.28 o                         
   2   9  16         49.05         45.71         1.08 o                         
   3   9  16        155.18        161.44         1.96 o                         
  -4  10  16         36.67         34.04         2.46 o                         
  -3  10  16        217.16        218.60         2.69 o                         
  -2  10  16         42.27         41.70         1.04 o                         
  -1  10  16        146.56        147.91         2.39 o                         
   0  10  16         16.50         19.90         0.79 o                         
   1  10  16         23.36         27.36         0.86 o                         
   2  10  16          0.24          0.58         0.25 o                         
  -2  11  16        203.95        211.85         2.39 o                         
  -1  11  16          6.75          5.68         0.51 o                         
   0  11  16         17.22         13.43         0.84 o                         
   1  11  16         79.39         76.16         1.63 o                         
  -7   0  17       1699.18       1475.02         7.30 o                         
  -5   0  17        677.28        628.02         7.25 o                         
  -3   0  17         98.77         96.91         3.06 o                         
  -1   0  17        522.35        515.76         6.51 o                         
  -7   1  17        241.31        213.15         2.15 o                         
  -6   1  17        104.99         94.11         1.35 o                         
  -5   1  17         32.77         36.52         1.09 o                         
  -4   1  17         39.78         35.71         1.35 o                         
  -3   1  17          0.14          0.27         0.51 o                         
  -2   1  17        280.94        300.91         4.33 o                         
  -1   1  17         16.28         16.16         1.11 o                         
   0   1  17       1218.72       1227.72         9.84 o                         
   3   1  17        159.51        162.31         3.94 o                         
   4   1  17        121.48        140.61         2.33 o                         
  -7   2  17         40.50         31.27         0.69 o                         
  -6   2  17        547.72        507.29         3.42 o                         
  -5   2  17        125.19        118.18         1.85 o                         
  -4   2  17        222.17        217.22         3.06 o                         
  -3   2  17          0.95          0.33         0.62 o                         
  -2   2  17         65.75         70.45         2.14 o                         
  -1   2  17         88.57         91.39         2.92 o                         
   0   2  17        744.92        750.78         7.85 o                         
   1   2  17         16.78         13.52         1.48 o                         
   2   2  17        102.14        102.92         2.46 o                         
   3   2  17         34.70         33.39         1.37 o                         
   4   2  17        103.07         91.64         1.92 o                         
  -7   3  17        213.20        207.67         2.77 o                         
  -6   3  17          1.42          0.68         0.27 o                         
  -5   3  17         17.34         18.25         0.88 o                         
  -4   3  17          3.76          2.14         0.50 o                         
  -3   3  17         19.91         18.68         1.22 o                         
  -2   3  17        264.02        268.37         4.04 o                         
  -1   3  17          3.19          5.59         1.21 o                         
   0   3  17        617.92        624.67         7.24 o                         
   1   3  17        280.84        279.05         3.60 o                         
   2   3  17        585.13        596.70         4.86 o                         
   3   3  17          0.34          1.11         0.38 o                         
   4   3  17        165.41        155.73         3.29 o                         
  -7   4  17          9.23          9.78         0.64 o                         
  -6   4  17          7.97          9.07         0.57 o                         
  -5   4  17          4.72          4.57         0.54 o                         
  -4   4  17          4.55          5.59         0.70 o                         
  -3   4  17         18.95         17.15         1.14 o                         
  -2   4  17        104.77        108.51         3.46 o                         
  -1   4  17        112.32        104.07         3.12 o                         
   0   4  17        114.69        117.13         3.00 o                         
   1   4  17          0.36          0.76         0.49 o                         
   2   4  17        162.46        169.11         2.61 o                         
   3   4  17         22.94         18.52         0.84 o                         
   4   4  17         23.11         21.17         1.49 o                         
  -6   5  17          1.46          0.44         0.31 o                         
  -5   5  17          5.89          5.58         0.61 o                         
  -4   5  17        365.45        348.92         3.48 o                         
  -3   5  17        423.90        422.33         5.83 o                         
  -2   5  17         10.60         11.60         1.78 o                         
  -1   5  17          0.00          1.03         0.53 o                         
   0   5  17          0.21          0.92         0.53 o                         
   1   5  17        291.38        273.72         3.04 o                         
   2   5  17         35.76         32.75         1.19 o                         
   3   5  17        122.58        144.01         2.15 o                         
   4   5  17          2.04          4.19         0.48 o                         
  -6   6  17         61.56         63.84         1.32 o                         
  -5   6  17         49.01         46.66         1.16 o                         
  -4   6  17          0.45          0.12         0.39 o                         
  -3   6  17         90.04         86.33         2.11 o                         
  -2   6  17         35.41         32.11         1.37 o                         
  -1   6  17         82.17         85.10         2.13 o                         
   0   6  17        688.99        692.86         5.73 o                         
   1   6  17        211.75        222.75         2.68 o                         
   2   6  17         54.96         47.63         1.18 o                         
   3   6  17          3.68          3.98         0.44 o                         
   4   6  17         35.85         44.56         1.66 o                         
  -6   7  17         79.61         76.24         1.50 o                         
  -5   7  17         76.37         73.08         1.30 o                         
  -4   7  17         14.81         13.50         0.68 o                         
  -3   7  17        332.80        329.46         6.21 o                         
  -2   7  17          1.80          2.95         0.60 o                         
  -1   7  17        155.24        156.71         2.78 o                         
   0   7  17        111.31        110.40         1.91 o                         
   1   7  17        162.01        158.85         2.20 o                         
   2   7  17        173.86        165.20         2.04 o                         
   3   7  17         70.04         64.13         1.70 o                         
  -5   8  17         12.23         11.37         0.69 o                         
  -4   8  17          1.25          2.23         0.41 o                         
  -3   8  17         55.52         54.95         1.42 o                         
  -2   8  17         31.40         32.24         1.26 o                         
  -1   8  17         35.66         39.33         1.13 o                         
   0   8  17        148.89        153.97         2.14 o                         
   1   8  17         40.58         39.56         1.06 o                         
   2   8  17          2.44         -0.31         0.31 o                         
   3   8  17         45.28         44.33         1.19 o                         
  -4   9  17        116.16        118.97         1.68 o                         
  -3   9  17         69.89         67.83         1.92 o                         
  -2   9  17        117.64        118.67         2.10 o                         
  -1   9  17         23.36         23.91         1.02 o                         
   0   9  17        313.04        328.38         2.86 o                         
   1   9  17        171.94        172.09         1.96 o                         
   2   9  17        216.46        226.62         2.39 o                         
  -3  10  17        295.16        284.60         3.20 o                         
  -2  10  17         84.39         86.90         1.59 o                         
  -1  10  17         19.80         17.98         0.80 o                         
   0  10  17         28.50         31.87         0.99 o                         
   1  10  17          0.09          0.32         0.28 o                         
  -1  11  17         19.31         22.60         1.30 o                         
  -6   0  18        458.84        438.22         4.78 o                         
  -4   0  18        132.74        153.28         3.71 o                         
  -2   0  18        128.99        129.86         3.23 o                         
  -7   1  18         87.96         82.54         2.37 o                         
  -6   1  18        198.35        180.34         5.22 o                         
  -5   1  18         13.70         15.03         0.83 o                         
  -4   1  18        228.38        228.54         2.96 o                         
  -3   1  18         46.57         51.00         1.76 o                         
  -2   1  18        581.55        592.06         5.73 o                         
  -1   1  18        110.20        112.29         2.41 o                         
  -6   2  18         42.90         42.26         0.95 o                         
  -5   2  18         68.90         70.04         1.87 o                         
  -4   2  18          7.33          5.30         0.75 o                         
  -3   2  18         81.32         77.40         2.14 o                         
  -2   2  18        110.04        110.30         2.50 o                         
  -1   2  18          5.24          5.39         0.83 o                         
   0   2  18         37.06         38.15         2.10 o                         
   1   2  18        129.64        132.79         3.94 o                         
  -6   3  18         10.14          9.75         0.52 o                         
  -5   3  18         11.43         10.59         0.62 o                         
  -4   3  18        252.49        257.06         3.73 o                         
  -3   3  18        688.63        705.51         7.74 o                         
  -2   3  18         39.34         36.47         1.47 o                         
  -1   3  18          3.24          3.74         0.80 o                         
   0   3  18        279.95        281.44         4.53 o                         
   1   3  18          0.69          2.13         0.89 o                         
   2   3  18        612.99        617.27         5.32 o                         
   3   3  18         17.41         16.54         1.15 o                         
  -6   4  18         34.37         25.50         0.95 o                         
  -5   4  18          0.32          0.52         0.30 o                         
  -4   4  18         51.91         48.81         1.60 o                         
  -3   4  18         85.64         85.45         2.14 o                         
  -2   4  18          1.10          1.33         0.72 o                         
  -1   4  18        106.20        104.22         2.92 o                         
   0   4  18        195.07        197.81         3.85 o                         
   1   4  18        516.06        520.35         6.39 o                         
   2   4  18         44.42         39.89         1.41 o                         
   3   4  18         11.27          9.20         0.64 o                         
  -6   5  18         32.68         26.64         1.06 o                         
  -5   5  18          1.85          1.61         0.33 o                         
  -4   5  18         38.65         35.88         1.33 o                         
  -3   5  18         23.99         27.35         1.32 o                         
  -2   5  18        330.25        343.13         5.22 o                         
  -1   5  18          0.75          0.45         0.68 o                         
   0   5  18         52.59         47.04         1.46 o                         
   1   5  18        235.74        212.86         2.84 o                         
   2   5  18          2.94          1.83         0.35 o                         
   3   5  18         15.92         12.07         0.55 o                         
  -5   6  18        286.13        278.87         3.50 o                         
  -4   6  18          0.01         -0.25         0.43 o                         
  -3   6  18        253.47        243.33         4.16 o                         
  -2   6  18          3.98          3.58         0.86 o                         
  -1   6  18         10.65          8.30         0.71 o                         
   0   6  18         16.34         17.23         0.92 o                         
   1   6  18          2.87          3.93         0.41 o                         
   2   6  18         21.31         23.73         0.83 o                         
   3   6  18          1.14          0.53         0.38 o                         
  -5   7  18         10.28          8.40         0.95 o                         
  -4   7  18         47.83         42.49         1.55 o                         
  -3   7  18        106.00        106.13         2.61 o                         
  -2   7  18        184.06        186.78         2.69 o                         
  -1   7  18          8.44          6.90         0.63 o                         
   0   7  18          0.03          0.03         0.39 o                         
   1   7  18         61.94         59.46         1.17 o                         
   2   7  18         69.54         73.12         1.39 o                         
  -4   8  18         47.08         51.12         1.46 o                         
  -3   8  18          2.37          3.28         0.58 o                         
  -2   8  18        137.41        134.88         2.71 o                         
  -1   8  18        218.97        223.71         2.77 o                         
   0   8  18          4.70          4.92         0.55 o                         
   1   8  18         88.78         82.89         1.25 o                         
   2   8  18         35.56         40.45         1.63 o                         
  -3   9  18         14.75         15.17         0.82 o                         
  -2   9  18        169.11        159.76         2.81 o                         
  -1   9  18         19.93         17.14         0.76 o                         
   0   9  18         88.45         90.79         1.54 o                         
   1   9  18         16.44         11.75         0.98 o                         
  -1  10  18        126.23        124.38         2.93 o                         
  -5   0  19         22.73         24.56         1.21 o                         
  -3   0  19         69.10         68.85         2.16 o                         
  -1   0  19         35.19         37.61         2.31 o                         
  -6   1  19         73.63         77.90         1.82 o                         
  -5   1  19          8.58          8.97         0.70 o                         
  -4   1  19         62.74         67.06         1.76 o                         
  -3   1  19          4.01          2.45         0.56 o                         
  -2   1  19         79.35         85.07         2.01 o                         
  -1   1  19        133.74        138.18         4.57 o                         
  -6   2  19         50.21         44.32         1.09 o                         
  -5   2  19         62.11         66.47         1.59 o                         
  -4   2  19          3.70          2.54         0.53 o                         
  -3   2  19          1.00          1.12         0.60 o                         
  -2   2  19          1.69          1.38         0.52 o                         
  -1   2  19         60.86         60.59         2.32 o                         
   0   2  19       1490.04       1490.00        12.65 o                         
  -6   3  19          1.98          1.95         0.39 o                         
  -5   3  19          0.00          0.28         0.47 o                         
  -4   3  19          5.50          8.21         0.70 o                         
  -3   3  19        231.63        227.48         3.17 o                         
  -2   3  19         13.61         17.58         1.43 o                         
  -1   3  19         18.69         17.75         1.20 o                         
   0   3  19          9.40          8.31         0.82 o                         
   1   3  19        634.14        624.66         7.53 o                         
  -5   4  19          5.79          4.54         0.48 o                         
  -4   4  19          2.56          2.50         0.48 o                         
  -3   4  19         60.27         58.47         1.58 o                         
  -2   4  19         71.09         76.58         2.33 o                         
  -1   4  19          0.03         -0.15         0.71 o                         
   0   4  19         18.87         20.55         1.79 o                         
   1   4  19          8.47          8.79         1.07 o                         
  -5   5  19         27.41         25.22         0.85 o                         
  -4   5  19         50.35         55.01         1.37 o                         
  -3   5  19         77.13         77.70         2.25 o                         
  -2   5  19          1.34          1.83         0.66 o                         
  -1   5  19          4.34          3.91         0.69 o                         
   0   5  19         30.35         29.45         1.36 o                         
   1   5  19         28.90         30.18         1.12 o                         
   2   5  19         79.29         71.05         2.13 o                         
  -5   6  19         69.13         68.15         2.13 o                         
  -4   6  19          2.10          0.60         0.45 o                         
  -3   6  19         16.00         17.13         1.11 o                         
  -2   6  19          8.53          5.69         0.74 o                         
  -1   6  19         63.21         62.77         1.92 o                         
   0   6  19        129.82        133.91         2.83 o                         
   1   6  19        167.72        163.29         2.41 o                         
  -4   7  19          0.04          0.00         0.34 o                         
  -3   7  19        117.34        119.83         2.39 o                         
  -2   7  19         54.72         56.77         1.95 o                         
  -1   7  19         25.09         23.50         1.17 o                         
   0   7  19          5.03          5.36         0.47 o                         
   1   7  19          2.90          2.96         0.62 o                         
  -3   8  19          4.97          4.81         0.52 o                         
  -2   8  19        133.20        133.20         2.34 o                         
  -1   8  19        286.00        280.20         3.38 o                         
   0   8  19          6.11          7.44         0.63 o                         
  -4   0  20         73.57         89.40         3.20 o                         
  -2   0  20        226.35        216.84         4.91 o                         
  -5   1  20          8.21         10.17         0.77 o                         
  -4   1  20          9.83         11.93         0.71 o                         
  -3   1  20         47.62         49.04         1.35 o                         
  -2   1  20        372.10        386.84         4.55 o                         
  -1   1  20          0.18         -0.83         0.83 o                         
  -5   2  20          0.18          0.09         0.44 o                         
  -4   2  20          1.43          1.78         0.40 o                         
  -3   2  20          0.65         -0.01         0.41 o                         
  -2   2  20         11.74         11.89         1.45 o                         
  -1   2  20        195.25        195.20         3.06 o                         
  -5   3  20          0.92         -0.09         0.53 o                         
  -4   3  20         16.85         13.19         0.69 o                         
  -3   3  20         45.29         43.02         1.22 o                         
  -2   3  20        407.36        416.39         4.70 o                         
  -1   3  20         30.48         29.39         1.82 o                         
   0   3  20         21.13         19.02         1.30 o                         
  -4   4  20          1.11          1.40         0.47 o                         
  -3   4  20          9.99         11.24         0.85 o                         
  -2   4  20          0.75          0.02         0.52 o                         
  -1   4  20          9.91          9.09         0.75 o                         
   0   4  20        240.17        240.11         4.32 o                         
  -4   5  20        112.48        113.72         2.08 o                         
  -3   5  20          8.62          9.79         0.78 o                         
  -2   5  20          0.15          0.22         0.71 o                         
  -1   5  20        272.06        275.77         3.51 o                         
   0   5  20         72.65         68.33         2.31 o                         
  -3   6  20         21.41         20.59         0.96 o                         
  -2   6  20         41.36         38.50         1.32 o                         
  -1   6  20         53.29         50.27         1.45 o                         
   0   6  20         10.21          7.81         0.83 o                         
  -2   7  20          8.09          6.65         0.56 o                         
  -3   0  21         15.15         12.40         1.07 o                         
  -4   1  21        155.53        150.95         3.29 o                         
  -3   1  21         50.42         48.62         2.01 o                         
  -2   1  21        216.10        206.32         3.82 o                         
  -3   2  21          0.08          1.27         0.59 o                         
  -2   2  21          4.19          3.61         0.71 o                         
  -3   3  21         11.69         10.24         1.04 o                         
  -2   3  21        255.05        261.38         4.41 o                         
                                                                                
