# Supplementary material for: The missing crystal structure in the series of N,N′,N′′-tris­(pyridinyl)benzene-1,3,5-tricarbox­amides: the 2-pyridinyl derivative
Source: Acta Crystallogr E Crystallogr Commun. 2020 May 1;76(Pt 6):776–9. doi: 10.1107/S2056989020005599 (PMC7273992; doi:10.1107/S2056989020005599)
Supplement: Supplementary file 3 [file e-76-00776-Isup3.cml]

<?xml version="1.0" encoding="UTF-8" ?>
<!DOCTYPE CDXML SYSTEM "http://www.cambridgesoft.com/xml/cdxml.dtd" >
<CDXML
 CreationProgram="ChemDraw 19.1.0.5"
 Name="Chemical_structure_diagram.cdxml"
 BoundingBox="137.11 136.42 449.88 405.99"
 WindowPosition="0 0"
 WindowSize="0 0"
 FractionalWidths="yes"
 InterpretChemically="yes"
 ShowAtomQuery="yes"
 ShowAtomStereo="no"
 ShowAtomEnhancedStereo="yes"
 ShowAtomNumber="no"
 ShowResidueID="no"
 ShowBondQuery="yes"
 ShowBondRxn="yes"
 ShowBondStereo="no"
 ShowTerminalCarbonLabels="no"
 ShowNonTerminalCarbonLabels="no"
 HideImplicitHydrogens="no"
 LabelFont="673"
 LabelSize="14"
 LabelFace="96"
 CaptionFont="673"
 CaptionSize="14"
 CaptionFace="96"
 HashSpacing="2.70"
 MarginWidth="2"
 LineWidth="1"
 BoldWidth="4"
 BondLength="30"
 BondSpacing="12"
 ChainAngle="120"
 LabelJustification="Auto"
 CaptionJustification="Left"
 AminoAcidTermini="HOH"
 ShowSequenceTermini="yes"
 ShowSequenceBonds="yes"
 ShowSequenceUnlinkedBranches="no"
 ResidueWrapCount="40"
 ResidueBlockCount="10"
 ResidueZigZag="yes"
 NumberResidueBlocks="no"
 PrintMargins="36 36 36 36"
 MacPrintInfo="0003000000480048000000000331023BFFF4FFF4033E02470367057B03E00002000000480048000000000331023B000100000064000000010001010100000001270F000100010000000000000000000000000002001901900000000000400000000000000000000100000000000000000000000000000000"
 ChemPropName=""
 ChemPropFormula="Chemical Formula: "
 ChemPropExactMass="Exact Mass: "
 ChemPropMolWt="Molecular Weight: "
 ChemPropMOverZ="m/z: "
 ChemPropAnalysis="Elemental Analysis: "
 ChemPropBoilingPt="Boiling Point: "
 ChemPropMeltingPt="Melting Point: "
 ChemPropCritTemp="Critical Temp: "
 ChemPropCritPres="Critical Pres: "
 ChemPropCritVol="Critical Vol: "
 ChemPropGibbs="Gibbs Energy: "
 ChemPropLogP="Log P: "
 ChemPropMR="MR: "
 ChemPropHenry="Henry&apos;s Law: "
 ChemPropEForm="Heat of Form: "
 ChemProptPSA="tPSA: "
 ChemPropID=""
 ChemPropFragmentLabel=""
 color="0"
 bgcolor="1"
 RxnAutonumberStart="1"
 RxnAutonumberConditions="no"
 RxnAutonumberStyle="Roman"
 RxnAutonumberFormat="(#)"
><colortable>
<color r="1" g="1" b="1"/>
<color r="0" g="0" b="0"/>
<color r="1" g="0" b="0"/>
<color r="1" g="1" b="0"/>
<color r="0" g="1" b="0"/>
<color r="0" g="1" b="1"/>
<color r="0" g="0" b="1"/>
<color r="1" g="0" b="1"/>
</colortable><fonttable>
<font id="673" charset="x-mac-roman" name="Times New Roman"/>
</fonttable><page
 id="126"
 BoundingBox="0 0 523.28 769.89"
 HeaderPosition="36"
 FooterPosition="36"
 PrintTrimMarks="yes"
 HeightPages="1"
 WidthPages="1"
><fragment
 id="16"
 BoundingBox="137.11 136.42 449.88 377.58"
 Z="4"
><n
 id="13"
 p="267.52 287"
 Z="1"
 AS="N"
/><n
 id="15"
 p="267.52 317"
 Z="3"
 AS="N"
/><n
 id="17"
 p="293.50 332"
 Z="5"
 AS="N"
/><n
 id="19"
 p="319.48 317"
 Z="7"
 AS="N"
/><n
 id="21"
 p="319.48 287"
 Z="9"
 AS="N"
/><n
 id="23"
 p="293.50 272"
 Z="11"
 AS="N"
/><n
 id="32"
 p="293.50 242"
 Z="20"
 AS="N"
/><n
 id="34"
 p="345.46 332"
 Z="22"
 AS="N"
/><n
 id="36"
 p="241.54 332"
 Z="24"
 AS="N"
/><n
 id="38"
 p="215.55 317"
 Z="26"
 Element="7"
 NumHydrogens="1"
 NeedsClean="yes"
 AS="N"
><t
 p="210.50 310.82"
 BoundingBox="210.31 301.55 220.41 321.79"
 LabelJustification="Left"
 LabelAlignment="Above"
 LineStarts="2 4"
><s font="673" size="14" color="0" face="96">NH</s></t></n><n
 id="40"
 p="241.54 362"
 Z="28"
 Element="8"
 NumHydrogens="0"
 NeedsClean="yes"
 AS="N"
><t
 p="236.48 366.74"
 BoundingBox="236.97 357.26 246.05 366.95"
 LabelJustification="Left"
><s font="673" size="14" color="0" face="96">O</s></t></n><n
 id="45"
 p="267.52 227"
 Z="33"
 Element="8"
 NumHydrogens="0"
 NeedsClean="yes"
 AS="N"
><t
 p="262.46 231.74"
 BoundingBox="262.95 222.26 272.03 231.95"
 LabelJustification="Left"
><s font="673" size="14" color="0" face="96">O</s></t></n><n
 id="47"
 p="319.48 227"
 Z="35"
 Element="7"
 NumHydrogens="1"
 NeedsClean="yes"
 AS="N"
><t
 p="314.42 231.63"
 BoundingBox="314.24 222.37 334.36 231.79"
 LabelJustification="Left"
 LabelAlignment="Left"
><s font="673" size="14" color="0" face="96">NH</s></t></n><n
 id="52"
 p="371.44 317"
 Z="40"
 Element="7"
 NumHydrogens="1"
 NeedsClean="yes"
 AS="N"
><t
 p="366.38 310.82"
 BoundingBox="366.20 301.55 376.30 321.79"
 LabelJustification="Left"
 LabelAlignment="Above"
 LineStarts="2 4"
><s font="673" size="14" color="0" face="96">NH</s></t></n><n
 id="54"
 p="345.46 362"
 Z="42"
 Element="8"
 NumHydrogens="0"
 NeedsClean="yes"
 AS="N"
><t
 p="340.40 366.74"
 BoundingBox="340.90 357.26 349.97 366.95"
 LabelJustification="Left"
><s font="673" size="14" color="0" face="96">O</s></t></n><n
 id="62"
 p="397.42 332"
 Z="50"
 AS="N"
/><n
 id="64"
 p="189.57 332"
 Z="52"
 AS="N"
/><n
 id="68"
 p="319.48 197"
 Z="56"
 AS="N"
/><n
 id="70"
 p="163.59 317"
 Z="58"
 Element="7"
 NumHydrogens="0"
 NeedsClean="yes"
 AS="N"
><t
 p="158.54 321.63"
 BoundingBox="158.35 312.37 168.45 321.79"
 LabelJustification="Left"
><s font="673" size="14" color="0" face="96">N</s></t></n><n
 id="72"
 p="137.61 332"
 Z="60"
 AS="N"
/><n
 id="74"
 p="137.61 362"
 Z="62"
 AS="N"
/><n
 id="76"
 p="163.59 377"
 Z="64"
 AS="N"
/><n
 id="78"
 p="189.57 362"
 Z="66"
 AS="N"
/><n
 id="87"
 p="397.42 362"
 Z="75"
 AS="N"
/><n
 id="89"
 p="423.40 377"
 Z="77"
 AS="N"
/><n
 id="91"
 p="449.38 362"
 Z="79"
 AS="N"
/><n
 id="93"
 p="449.38 332"
 Z="81"
 AS="N"
/><n
 id="95"
 p="423.40 317"
 Z="83"
 Element="7"
 NumHydrogens="0"
 NeedsClean="yes"
 AS="N"
><t
 p="418.35 321.63"
 BoundingBox="418.16 312.37 428.26 321.79"
 LabelJustification="Left"
><s font="673" size="14" color="0" face="96">N</s></t></n><n
 id="104"
 p="345.46 182"
 Z="92"
 Element="7"
 NumHydrogens="0"
 NeedsClean="yes"
 AS="N"
><t
 p="340.40 186.63"
 BoundingBox="340.22 177.37 350.32 186.79"
 LabelJustification="Left"
><s font="673" size="14" color="0" face="96">N</s></t></n><n
 id="106"
 p="345.46 152"
 Z="94"
 AS="N"
/><n
 id="108"
 p="319.48 137"
 Z="96"
 AS="N"
/><n
 id="110"
 p="293.50 152"
 Z="98"
 AS="N"
/><n
 id="112"
 p="293.50 182"
 Z="100"
 AS="N"
/><b
 id="25"
 Z="13"
 B="13"
 E="15"
 Order="1.5"
 BS="N"
/><b
 id="26"
 Z="14"
 B="15"
 E="17"
 Order="1.5"
 BS="N"
/><b
 id="27"
 Z="15"
 B="17"
 E="19"
 Order="1.5"
 BS="N"
/><b
 id="28"
 Z="16"
 B="19"
 E="21"
 Order="1.5"
 BS="N"
/><b
 id="29"
 Z="17"
 B="21"
 E="23"
 Order="1.5"
 BS="N"
/><b
 id="30"
 Z="18"
 B="23"
 E="13"
 Order="1.5"
 BS="N"
/><b
 id="33"
 Z="21"
 B="23"
 E="32"
 BS="N"
/><b
 id="35"
 Z="23"
 B="19"
 E="34"
 BS="N"
/><b
 id="37"
 Z="25"
 B="15"
 E="36"
 BS="N"
/><b
 id="39"
 Z="27"
 B="36"
 E="38"
 BS="N"
/><b
 id="41"
 Z="29"
 B="36"
 E="40"
 Order="2"
 BS="N"
/><b
 id="46"
 Z="34"
 B="32"
 E="45"
 Order="2"
 BS="N"
/><b
 id="48"
 Z="36"
 B="32"
 E="47"
 BS="N"
/><b
 id="53"
 Z="41"
 B="34"
 E="52"
 BS="N"
/><b
 id="55"
 Z="43"
 B="34"
 E="54"
 Order="2"
 BS="N"
/><b
 id="63"
 Z="51"
 B="52"
 E="62"
 BS="N"
/><b
 id="65"
 Z="53"
 B="38"
 E="64"
 BS="N"
/><b
 id="69"
 Z="57"
 B="47"
 E="68"
 BS="N"
/><b
 id="80"
 Z="68"
 B="64"
 E="70"
 Order="1.5"
 BS="N"
/><b
 id="81"
 Z="69"
 B="70"
 E="72"
 Order="1.5"
 BS="N"
/><b
 id="82"
 Z="70"
 B="72"
 E="74"
 Order="1.5"
 BS="N"
/><b
 id="83"
 Z="71"
 B="74"
 E="76"
 Order="1.5"
 BS="N"
/><b
 id="84"
 Z="72"
 B="76"
 E="78"
 Order="1.5"
 BS="N"
/><b
 id="85"
 Z="73"
 B="78"
 E="64"
 Order="1.5"
 BS="N"
/><b
 id="97"
 Z="85"
 B="62"
 E="87"
 Order="1.5"
 BS="N"
/><b
 id="98"
 Z="86"
 B="87"
 E="89"
 Order="1.5"
 BS="N"
/><b
 id="99"
 Z="87"
 B="89"
 E="91"
 Order="1.5"
 BS="N"
/><b
 id="100"
 Z="88"
 B="91"
 E="93"
 Order="1.5"
 BS="N"
/><b
 id="101"
 Z="89"
 B="93"
 E="95"
 Order="1.5"
 BS="N"
/><b
 id="102"
 Z="90"
 B="95"
 E="62"
 Order="1.5"
 BS="N"
/><b
 id="114"
 Z="102"
 B="68"
 E="104"
 Order="1.5"
 BS="N"
/><b
 id="115"
 Z="103"
 B="104"
 E="106"
 Order="1.5"
 BS="N"
/><b
 id="116"
 Z="104"
 B="106"
 E="108"
 Order="1.5"
 BS="N"
/><b
 id="117"
 Z="105"
 B="108"
 E="110"
 Order="1.5"
 BS="N"
/><b
 id="118"
 Z="106"
 B="110"
 E="112"
 Order="1.5"
 BS="N"
/><b
 id="119"
 Z="107"
 B="112"
 E="68"
 Order="1.5"
 BS="N"
/><graphic
 id="31"
 BoundingBox="314.68 302 293.50 302"
 Z="19"
 GraphicType="Oval"
 OvalType="Circle"
 Center3D="293.50 302 0"
 MajorAxisEnd3D="314.68 302 0"
 MinorAxisEnd3D="293.50 323.18 0"
/><graphic
 id="86"
 BoundingBox="184.77 347 163.59 347"
 Z="74"
 GraphicType="Oval"
 OvalType="Circle"
 Center3D="163.59 347 0"
 MajorAxisEnd3D="184.77 347 0"
 MinorAxisEnd3D="163.59 368.18 0"
/><graphic
 id="103"
 BoundingBox="444.58 347 423.40 347"
 Z="91"
 GraphicType="Oval"
 OvalType="Circle"
 Center3D="423.40 347 0"
 MajorAxisEnd3D="444.58 347 0"
 MinorAxisEnd3D="423.40 368.18 0"
/><graphic
 id="120"
 BoundingBox="340.66 167 319.48 167"
 Z="108"
 GraphicType="Oval"
 OvalType="Circle"
 Center3D="319.48 167 0"
 MajorAxisEnd3D="340.66 167 0"
 MinorAxisEnd3D="319.48 188.18 0"
/></fragment><fragment
 id="124"
 BoundingBox="287.08 393.28 299.92 405.99"
 Z="112"
><n
 id="123"
 p="288.83 398.37"
 Z="111"
 Warning="An atom in this label has an invalid valence."
 NodeType="Unspecified"
 NeedsClean="yes"
 AS="N"
><fragment
 id="127"
><n
 id="128"
 p="288.83 398.37"
 Element="53"
 NumHydrogens="0"
/></fragment><t
 id="122"
 p="286.50 403"
 BoundingBox="287.08 393.28 299.92 405.99"
 Z="110"
 LabelJustification="Left"
 LabelLineHeight="auto"
 LineHeight="auto"
 LabelAlignment="Left"
><s font="673" size="14" color="0" face="96">(I)</s></t></n></fragment></page></CDXML>
